# Supplementary material for: Active surveillance for adverse events in patients on longer treatment regimens for multidrug-resistant tuberculosis in Viet Nam
Source: PLoS One. 2021 Sep 7;16(9):e0255357. doi: 10.1371/journal.pone.0255357 (PMC8423256; doi:10.1371/journal.pone.0255357)
Supplement: S2 File — (XLSX) [file pone.0255357.s005.xlsx]

## Sheet: S2 File
id	ngaydau	tuoi	cao	bmi	nangbd	ngay	gioia	donvia	mackemtha	mackemdaithaoduong	mackembenhsuythan	mackembenhgan	mackembenhduongtieuhoa	mackembenhthinhgiac	mackembenhcoxuongkhop	tinhtrangsuykiet	tinhtrangnghienruou	tinhtrangnhiemhiv	loaibn	phacdoa	tg	kqua	tkngoaivikp	daukhopkp	quamankp	tiendinhkp	thigiackp	hakalikp	tangurickp	huyethockp	kpdocgana	sockp	glucosekp	suygiapkp	rltamthankp	rltktrunguongkp	rloanthoakp	aechungkp	akikp	taki	rloanthoa_sae_kp	rltktrunguong_sae_kp	rltamthan_sae_kp	tkngoaivi_sae_kp	tiendinh_sae_kp	huyethoc_sae_kp	docgan_sae_kp	quanman_sae_kp	uric_sae_kp
1	4/10/2014	62	156	16.8475	42	7/13/2014	1	5	0	0	0	0	0	0	0	1	0	0	99	1	3.13333	5	0	0	0	0	0	0	0	0	0	0	0	0	0	1	0	1	0	94	0	0	0	0	0	0	0	0	0
2	4/10/2014	38	146	19.2344	40	2/6/2016	0	5	0	0	0	0	0	0	0	0	0	0	99	1	22.2333	1	0	1	1	0	0	0	1	0	0	0	0	0	1	1	1	1	0	667	0	0	0	0	0	0	0	0	0
3	4/16/2014	24	153	18.7962	40	1/23/2016	0	5	0	0	0	0	0	0	0	0	0	0	2	1	21.5667	1	0	1	1	1	1	0	0	0	0	0	0	0	0	1	1	1	0	647	0	0	0	0	1	0	0	0	0
4	4/18/2014	55	155	16.6493	40	1/23/2016	1	5	0	0	0	0	0	0	0	0	0	0	2	1	21.5	1	0	1	1	0	0	0	0	0	1	0	0	0	1	1	1	1	0	645	0	0	0	0	0	0	1	0	0
5	4/24/2014	40	163	16.1843	46	8/15/2014	0	5	0	0	0	0	0	0	0	0	0	0	3	1	3.76667	5	0	1	0	0	0	0	0	0	0	0	0	0	0	1	1	1	0	113	0	0	0	0	0	0	0	0	0
6	4/24/2014	48	170	19.7232	53	7/18/2014	1	5	0	0	0	0	0	0	0	0	0	0	2	1	2.83333	3	0	0	0	0	0	0	0	0	0	0	0	0	0	0	0	0	0	85	0	0	0	0	0	0	0	0	0
7	5/9/2014	43	162	18.6709	47	7/18/2014	1	5	0	0	0	0	0	0	0	0	0	0	3	1	2.33333	3	0	0	0	0	0	0	0	0	0	0	0	0	0	1	1	1	0	70	0	0	0	0	0	0	0	0	0
8	5/10/2014	40	160	18.75	51	1/16/2016	0	5	0	0	0	0	0	0	0	0	0	0	2	1	20.5333	1	0	1	1	1	0	0	0	1	0	0	0	0	1	1	1	1	0	616	0	1	1	0	0	0	0	1	0
9	5/13/2014	68	150	16	40	9/30/2014	0	5	0	0	0	0	0	1	0	1	0	0	2	1	4.66667	5	0	0	0	0	0	0	0	0	0	0	0	0	1	1	1	1	0	140	0	0	0	0	0	0	0	0	0
10	5/16/2014	30	172	15.2109	45	8/15/2014	1	5	0	0	0	0	0	0	0	0	0	0	3	1	3.03333	3	0	0	0	0	0	0	0	0	0	0	0	0	1	1	1	1	0	91	0	0	0	0	0	0	0	0	0
11	5/29/2014	30	168	17.0068	50	8/6/2014	1	5	0	0	0	0	0	0	0	0	0	1	1	1	2.3	5	0	0	0	0	0	0	0	0	0	0	0	0	0	0	1	1	0	69	0	0	0	0	0	0	0	0	0
12	6/3/2014	27	170	17.6471	51	7/18/2014	1	5	0	0	0	0	0	0	0	0	0	0	2	1	1.5	3	0	0	0	0	0	0	0	0	0	0	0	0	1	1	0	1	0	45	0	0	0	0	0	0	0	0	0
13	6/3/2014	46	159	22.151	47	2/7/2016	1	5	0	0	0	0	0	0	0	0	0	0	1	1	20.4667	1	0	1	1	0	1	0	0	0	1	0	0	0	1	1	1	1	0	614	0	0	0	0	0	0	0	0	0
14	7/8/2014	34	162	16.3847	40	7/13/2015	1	5	0	0	0	0	0	0	0	0	0	0	3	1	12.3333	3	0	1	0	0	0	0	0	0	0	0	0	0	1	1	1	1	0	370	0	0	0	0	0	0	0	0	0
15	8/7/2014	49	165	13.9578	38	9/7/2014	1	5	0	0	0	0	0	0	0	1	0	0	2	1	1.03333	2	0	0	0	0	0	0	0	0	0	0	0	0	0	0	0	0	0	31	0	0	0	0	0	0	0	0	0
16	7/10/2014	33	165	18.3655	53	10/23/2015	1	5	0	0	0	0	0	0	0	0	0	0	2	1	15.6667	1	0	1	0	0	0	0	0	0	0	0	0	0	0	1	1	1	0	470	0	0	0	0	0	0	0	0	0
17	4/16/2014	31	158	24.0346	56	12/15/2015	0	9	0	0	0	0	0	0	0	0	0	0	3	1	20.2667	1	0	0	0	0	0	0	0	0	0	0	0	0	1	0	1	1	0	608	0	0	0	0	0	0	0	0	0
18	4/23/2014	54	154	21.9261	49	12/15/2015	0	9	0	0	0	0	0	0	0	0	0	0	3	1	20.0333	1	0	0	0	0	0	0	0	0	1	0	0	0	0	0	1	1	1	237	0	0	0	0	0	0	0	0	0
19	9/5/2014	32	166	17.0562	47	12/15/2015	1	9	0	0	0	0	0	0	0	0	0	0	3	1	15.5333	1	0	1	0	0	1	0	0	0	0	0	0	0	0	0	0	1	0	466	0	0	0	0	0	0	0	0	0
20	4/25/2014	60	154	19.8178	41	12/15/2015	0	9	0	1	0	0	0	0	0	0	0	0	3	1	19.9667	1	0	0	0	0	0	0	1	0	1	0	0	0	0	0	1	1	0	599	0	0	0	0	0	0	1	0	0
21	5/20/2014	37	165	20.202	46	1/14/2016	1	9	0	0	0	0	0	0	0	0	0	0	2	1	20.1333	1	0	0	0	0	0	0	0	0	0	0	0	0	0	0	0	0	0	604	0	0	0	0	0	0	0	0	0
22	5/23/2014	21	162	21.7193	57	1/14/2016	1	9	0	0	0	0	0	0	0	0	0	0	3	1	20.0333	1	0	0	0	0	0	0	0	0	0	0	0	0	0	0	0	0	0	601	0	0	0	0	0	0	0	0	0
23	5/28/2014	32	167	17.5697	51	1/14/2016	1	9	0	0	0	0	0	0	0	0	0	1	3	1	19.8667	1	0	0	0	1	0	0	0	0	0	0	0	0	0	0	0	1	0	596	0	0	0	0	0	0	0	0	0
24	5/30/2014	34	166	21.048	53	1/14/2016	1	9	0	0	0	0	0	0	0	0	0	0	3	1	19.8	1	0	0	0	1	0	0	1	0	0	0	0	0	1	0	1	1	1	182	0	0	0	0	0	0	0	0	0
25	6/4/2014	46	158	18.026	49	1/14/2016	1	9	0	0	0	0	0	0	0	0	0	0	2	1	19.6333	1	0	1	0	0	0	0	1	0	0	0	0	0	0	0	0	1	0	589	0	0	0	0	0	0	0	0	0
26	6/4/2014	76	162	19.8141	47	1/14/2016	1	9	0	0	0	0	0	0	0	0	0	0	3	1	19.6333	1	0	0	1	0	0	0	1	0	0	0	0	0	0	0	0	1	0	589	0	0	0	0	0	0	0	0	0
27	6/10/2014	29	151	16.6659	38	1/14/2016	0	9	0	0	0	0	0	0	0	0	0	0	3	1	19.4333	1	1	1	0	0	0	0	0	0	0	0	0	0	1	0	0	1	0	583	0	0	0	0	0	0	0	0	0
28	8/18/2014	44	152	16.4474	34	2/16/2016	0	9	0	0	0	0	0	0	0	0	0	0	2	1	18.2333	1	0	0	0	0	0	0	1	0	0	0	0	0	0	0	0	1	0	547	0	0	0	0	0	0	0	0	0
29	6/22/2014	34	168	17.3611	47	2/16/2016	0	9	0	0	0	0	0	0	0	0	0	0	2	1	20.1333	1	0	1	0	0	0	0	1	0	1	0	0	0	1	0	0	1	0	604	0	0	0	0	0	0	0	0	0
30	4/8/2014	29	163	18.8189	45	4/9/2015	1	2	0	0	0	0	0	0	0	0	0	0	3	1	12.2	3	0	0	0	0	0	0	0	0	0	0	0	0	0	0	0	1	1	30	0	0	0	0	0	0	0	0	0
31	4/15/2014	41	163	23.3355	52	12/1/2015	1	2	0	0	0	0	0	0	0	0	0	0	2	1	19.8333	1	0	0	1	0	0	0	0	0	0	0	0	0	0	0	0	1	1	181	0	0	0	0	0	0	0	0	0
32	5/13/2014	52	163	12.7969	37	4/13/2015	1	2	0	1	0	0	0	0	0	0	0	0	3	1	11.1667	2	0	0	0	0	0	0	0	0	0	0	0	0	0	0	0	1	1	185	0	0	0	0	0	0	0	0	0
33	5/13/2014	46	163	20.7008	51	1/8/2016	1	2	0	1	0	0	0	0	0	0	0	0	2	1	20.1667	1	0	0	1	0	0	0	0	0	1	0	0	0	1	1	1	1	1	31	0	0	0	0	0	0	0	0	0
34	5/19/2014	51	163	14.6788	38	9/18/2014	1	2	0	0	0	0	0	0	0	0	0	0	3	1	4.06667	2	0	0	0	1	0	0	0	0	0	0	0	0	1	1	1	1	1	31	0	0	0	0	0	0	0	0	0
35	5/30/2014	32	163	21.0772	57	7/31/2014	0	2	0	0	0	0	0	0	0	0	0	0	2	1	2.06667	3	0	0	0	0	0	0	0	0	0	0	0	0	0	0	1	1	0	62	0	0	0	0	0	0	0	0	0
36	6/19/2014	49	163	19.1953	49	5/4/2016	1	2	0	0	0	0	0	0	0	0	0	0	2	1	22.8333	1	0	1	0	0	0	0	0	0	0	0	0	0	1	0	0	1	0	685	0	0	0	0	0	0	0	0	0
37	4/10/2014	40	165	19.8347	45	11/25/2015	1	6	0	0	0	0	0	0	0	0	0	0	2	1	19.8	1	0	0	0	0	0	0	0	0	0	0	0	0	1	1	1	1	0	594	0	0	0	0	0	0	0	0	0
38	4/30/2014	19	150	20.4444	39	11/11/2015	0	6	0	0	0	0	0	0	0	0	0	0	3	1	18.6667	1	0	0	0	0	0	0	0	0	0	0	0	0	0	0	1	1	0	560	0	0	0	0	0	0	0	0	0
39	5/12/2014	25	155	19.9792	37	1/6/2016	1	6	0	0	0	0	0	0	0	0	0	1	3	1	20.1333	1	0	0	1	0	0	0	1	0	0	0	0	0	0	0	1	1	0	604	0	0	0	0	0	0	0	1	0
40	5/14/2014	45	163	22.5827	54	12/10/2015	1	6	0	1	0	0	0	1	0	0	0	0	2	1	19.1667	1	0	0	0	0	0	0	0	0	0	0	0	0	0	0	1	1	0	575	0	0	0	0	0	0	0	0	0
41	5/29/2014	40	150	22.2222	47	1/6/2016	0	6	0	0	0	0	0	0	0	0	0	0	2	1	19.5667	1	0	1	0	0	0	0	0	0	0	0	0	0	0	0	1	1	0	587	0	0	0	0	0	0	0	0	0
42	6/18/2014	52	165	23.1405	48	1/23/2016	1	6	0	1	0	0	0	0	0	0	0	0	2	1	19.4667	1	0	1	0	1	0	0	0	0	0	0	0	0	0	0	0	1	0	584	0	0	0	0	0	0	0	0	0
43	6/19/2014	70	155	15.8169	38	9/25/2014	1	6	0	0	0	0	0	0	0	0	0	0	2	1	3.26667	2	0	0	0	0	0	0	0	0	0	0	0	0	0	0	0	0	0	98	0	0	0	0	0	0	0	0	0
44	6/26/2014	60	160	17.9688	47	2/17/2016	1	6	0	0	0	0	0	0	0	0	0	0	2	1	20.0333	1	0	1	0	0	0	0	0	0	0	0	0	0	1	1	1	1	0	601	0	0	0	0	0	0	0	0	0
45	4/8/2014	77	159	14.2399	30	11/7/2015	0	4	0	0	0	0	0	0	0	1	0	0	99	1	19.2667	1	0	1	0	0	1	0	1	0	0	0	0	0	1	1	1	1	0	578	0	0	0	0	0	0	0	0	0
46	4/24/2014	58	163	13.1732	30	8/17/2015	1	4	0	0	0	0	0	0	0	1	0	0	3	1	16	2	0	0	1	0	0	1	0	0	0	0	0	0	1	0	1	1	0	480	0	0	0	0	0	0	0	0	0
47	5/6/2014	40	163	22.2063	58	12/5/2015	1	4	0	0	0	0	0	0	0	0	0	0	2	1	19.2667	1	0	0	0	0	0	1	1	0	0	0	0	0	1	1	1	1	0	578	0	0	0	0	0	0	0	0	0
48	5/22/2014	48	156	20.5457	43	7/8/2015	1	4	0	0	0	0	0	0	0	1	0	0	4	1	13.7333	4	0	1	0	1	1	0	0	0	0	0	0	0	1	0	1	1	0	412	0	0	0	0	0	0	0	0	0
49	5/23/2014	30	157	22.719	50	4/22/2016	1	4	0	0	0	0	0	0	0	0	0	0	2	1	23.3333	1	0	0	0	1	1	0	1	0	0	0	0	0	0	0	1	1	0	700	0	0	0	0	0	0	0	0	0
50	5/29/2014	50	160	16.7969	42	4/30/2015	1	4	0	0	0	0	0	0	0	1	0	0	2	1	11.2	2	0	1	0	0	0	0	0	0	0	0	0	0	1	0	1	1	1	120	0	0	0	0	0	0	0	0	0
51	6/2/2014	32	155	19.9792	49	4/4/2016	0	4	0	0	0	0	0	0	0	0	0	0	3	1	22.4	1	0	1	0	0	0	0	1	0	0	0	0	0	1	0	1	1	0	672	0	0	0	0	0	0	0	0	0
52	6/24/2014	50	156	14.7929	35	4/23/2016	1	4	0	0	0	0	0	0	0	1	0	0	3	1	22.3	1	0	1	0	0	0	1	1	0	0	0	0	0	1	0	1	1	0	669	0	0	0	0	0	0	0	0	0
53	6/24/2014	32	157	19.8791	48	4/23/2016	1	4	0	0	0	0	0	0	0	0	0	1	3	1	22.3	1	0	0	0	0	0	0	1	0	0	0	0	0	1	0	1	1	0	669	0	0	0	0	0	0	0	0	0
54	7/24/2014	28	157	20.2848	40	11/4/2014	1	4	0	0	0	0	0	0	0	1	0	0	2	1	3.43333	3	0	0	0	0	0	0	1	0	0	0	0	0	1	0	0	1	0	103	0	0	0	0	0	0	0	0	0
55	7/30/2014	50	158	17.6254	40	4/29/2016	1	4	0	0	0	0	0	0	0	1	0	0	3	1	21.3	1	1	1	0	0	1	0	0	0	0	0	0	0	1	0	1	1	0	639	0	0	0	0	0	0	0	0	0
56	4/7/2014	31	170	17.301	45	11/5/2015	1	1	0	0	0	0	0	0	0	0	0	0	2	1	19.2333	1	0	0	0	0	0	0	0	0	0	0	0	0	0	0	0	0	0	577	0	0	0	0	0	0	0	0	0
57	4/11/2014	45	163	18.4425	44	11/6/2015	1	1	0	0	0	0	0	0	0	0	0	0	3	1	19.1333	1	0	0	0	0	0	0	0	0	0	0	0	0	1	0	0	1	0	574	0	0	0	0	0	0	0	0	0
58	4/18/2014	67	170	15.5709	40	11/5/2015	1	1	0	0	0	0	0	0	0	0	0	0	2	1	18.8667	1	0	1	0	0	0	0	0	0	0	0	0	0	1	0	0	1	0	566	0	0	0	0	0	0	0	0	0
59	5/14/2014	69	155	16.6493	40	12/15/2015	1	1	0	0	0	0	0	0	0	0	0	0	2	1	19.3333	1	0	0	0	0	0	0	0	0	0	0	0	0	1	0	0	1	0	580	0	0	0	0	0	0	0	0	0
60	4/29/2014	15	165	26.4463	50	12/16/2015	0	1	0	0	0	0	0	0	0	0	0	0	99	1	19.8667	1	0	0	0	0	0	0	0	0	0	0	0	0	0	0	0	0	0	596	0	0	0	0	0	0	0	0	0
61	6/2/2014	74	162	12.9553	35	12/7/2015	1	1	0	0	0	0	0	1	0	1	0	0	2	1	18.4333	1	0	0	0	0	0	0	0	0	0	0	0	0	0	0	0	0	0	553	0	0	0	0	0	0	0	0	0
62	6/18/2014	30	160	21.0938	48	3/5/2016	0	1	0	0	0	0	0	0	0	0	0	0	1	1	20.8667	1	0	1	0	0	0	0	0	0	0	0	0	0	0	1	0	1	0	626	0	0	0	0	0	0	0	0	0
63	6/13/2014	60	160	22.2656	54	1/3/2016	1	1	0	0	0	0	0	0	0	0	0	0	3	1	18.9667	1	0	0	1	0	0	0	0	0	0	0	0	0	0	1	0	1	0	569	0	0	0	0	0	0	0	0	0
64	7/9/2014	31	165	15.7943	42	3/5/2016	1	1	0	0	0	0	0	0	0	0	0	0	1	1	20.1667	1	0	0	0	0	0	0	0	0	0	0	0	0	0	0	0	0	0	605	0	0	0	0	0	0	0	0	0
65	7/17/2014	53	168	21.9671	61	12/25/2015	1	1	0	0	0	0	0	0	0	0	0	0	3	1	17.5333	1	0	0	0	0	0	0	0	0	0	0	0	0	1	0	0	1	0	526	0	0	0	0	0	0	0	0	0
66	7/17/2014	45	158	17.2248	40	2/17/2016	1	1	0	1	0	0	0	0	0	0	0	0	2	1	19.3333	1	0	1	0	0	0	0	0	0	0	0	0	0	0	1	0	1	0	580	0	0	0	0	0	0	0	0	0
67	7/17/2014	43	175	22.8571	70	3/5/2016	1	1	0	0	0	0	0	0	1	0	0	0	1	1	19.9	1	0	1	0	0	0	0	0	0	0	0	0	0	0	0	1	1	0	597	0	0	0	0	0	0	0	0	0
68	7/24/2014	46	156	16.4366	39	5/20/2016	1	1	0	0	0	0	0	0	0	1	0	0	4	1	22.2	1	0	0	0	0	0	0	0	0	0	0	0	0	1	1	1	1	0	666	1	0	0	0	0	0	0	0	0
69	4/5/2014	55	163	18.4425	49	4/24/2014	1	3	0	0	0	0	0	0	0	0	0	0	3	1	0.633333	3	0	0	1	0	0	0	0	0	0	0	0	0	1	1	1	1	0	19	0	0	0	0	0	0	0	0	0
70	4/16/2014	25	168	17.7154	48	12/6/2015	1	3	0	0	0	0	0	0	0	0	0	0	1	1	19.9667	1	0	1	1	1	0	0	1	0	0	0	0	0	1	1	1	1	0	599	0	0	0	0	0	0	0	0	0
71	4/16/2014	61	167	15.0597	42	6/2/2014	1	3	0	0	0	0	0	0	0	0	0	0	3	1	1.56667	4	0	0	1	0	0	0	0	0	1	0	0	0	1	1	1	1	0	47	0	0	0	0	0	0	0	0	0
72	4/16/2014	60	170	26.9896	76	10/27/2015	1	3	0	0	0	0	0	0	0	0	0	0	3	1	18.6333	1	0	1	0	1	1	0	1	0	1	0	0	0	1	1	1	1	0	559	0	0	0	0	0	0	0	0	0
73	4/17/2014	69	168	14.5266	41	5/8/2014	1	3	0	0	0	0	0	0	0	0	1	0	1	1	0.7	4	0	0	0	0	0	0	0	0	0	0	0	0	1	0	1	1	0	21	0	0	0	0	0	0	0	0	0
74	4/8/2014	31	170	13.8408	40	4/8/2015	1	3	0	0	0	0	0	0	0	0	0	0	99	2	12.1667	5	1	1	0	0	1	0	1	0	0	0	0	0	1	1	1	1	0	365	0	0	0	0	0	0	0	0	0
75	4/19/2014	29	166	23.2254	54	11/12/2015	1	3	0	0	0	0	0	0	0	0	0	0	3	1	19.0667	1	0	1	1	1	1	0	1	0	0	0	0	0	1	1	1	1	0	572	0	0	0	0	0	0	0	0	0
76	4/29/2014	56	163	20.7008	55	11/5/2014	1	3	0	0	0	0	0	0	0	0	0	0	3	1	6.33333	4	0	1	1	0	0	0	1	0	0	0	0	0	1	1	1	1	0	190	0	0	0	0	0	0	0	0	0
77	5/8/2014	55	163	19.1953	51	5/20/2014	1	3	0	1	0	0	0	0	0	0	0	0	3	1	0.4	4	0	0	0	0	0	0	0	0	0	0	0	0	1	0	1	1	0	12	0	0	0	0	0	0	0	0	0
78	5/9/2014	52	163	17.6898	47	5/29/2014	1	3	0	0	0	0	0	0	0	0	0	0	3	1	0.666667	4	0	0	0	0	0	0	0	0	0	0	0	0	1	1	1	1	0	20	0	0	0	0	0	0	0	0	0
79	7/21/2014	28	163	28.6048	65	3/3/2016	1	3	0	0	0	1	0	0	0	0	0	0	99	1	19.7	1	1	1	0	1	0	0	0	0	1	0	0	0	1	1	1	1	0	591	0	0	0	0	0	0	0	0	0
80	5/20/2014	32	164	17.8465	45	9/5/2014	1	3	0	0	0	0	0	0	0	0	0	0	99	1	3.6	4	0	1	0	0	0	0	1	0	0	0	0	0	1	1	1	1	0	108	0	0	0	0	0	0	0	0	0
81	5/20/2014	23	170	16.263	44	12/23/2015	1	3	0	0	0	0	0	0	0	0	0	0	3	1	19.4	1	1	1	1	1	1	0	1	0	0	0	0	0	1	1	1	1	0	582	0	0	0	0	0	0	0	0	0
82	5/29/2014	66	169	22.7583	65	8/22/2014	1	3	0	0	0	0	0	0	0	0	0	0	3	1	2.83333	4	0	0	0	0	0	0	1	0	0	0	0	0	1	1	0	1	0	85	0	0	0	0	0	0	0	0	0
83	5/29/2014	30	158	14.4208	34	10/15/2014	0	3	0	0	0	0	0	0	0	0	0	0	3	1	4.63333	4	0	1	0	0	0	0	1	0	0	0	0	0	1	1	1	1	0	139	0	0	0	0	0	0	0	0	0
84	5/30/2014	49	160	19.9219	50	7/2/2014	1	3	0	0	0	0	0	0	0	0	0	0	99	2	1.1	4	0	0	0	0	0	0	0	0	0	0	0	0	1	1	0	1	0	33	0	0	0	0	0	0	0	0	0
85	6/6/2014	32	164	20.4491	45	2/5/2016	1	3	0	0	0	0	0	0	0	0	0	0	3	1	20.3	1	1	1	0	1	1	0	1	0	0	0	0	0	1	1	1	1	0	609	0	0	0	0	0	0	0	0	0
86	6/12/2014	72	155	11.6545	28	8/26/2014	0	3	0	0	0	0	0	0	0	1	0	0	3	1	2.5	4	0	0	0	0	0	0	0	0	0	0	0	0	0	1	1	1	0	75	0	0	0	0	0	0	0	0	0
87	6/11/2014	48	167	14.7011	41	6/26/2014	1	3	0	0	0	0	0	0	0	0	0	0	99	1	0.5	4	0	0	0	0	0	0	0	0	0	0	0	0	1	1	1	1	0	15	0	0	0	0	0	0	0	0	0
88	6/10/2014	40	169	22.7583	65	9/10/2014	1	3	0	0	0	0	0	0	0	0	0	0	3	1	3.06667	5	0	0	0	0	0	0	0	0	0	0	0	0	1	1	1	1	0	92	0	0	0	0	0	0	0	0	0
89	6/25/2014	24	168	23.03	56	2/1/2016	1	3	0	0	0	1	0	0	0	0	0	0	3	1	19.5333	1	0	1	1	1	1	0	1	0	0	0	0	0	1	1	1	1	0	586	0	0	0	0	0	0	0	0	0
90	6/25/2014	43	171	20.8611	60	10/15/2014	1	3	0	0	0	0	0	0	0	0	0	0	3	1	3.73333	5	0	1	1	0	0	0	1	0	0	0	0	0	1	1	1	1	0	112	0	0	0	0	0	0	0	0	0
91	6/25/2014	28	165	20.9366	46	2/16/2016	1	3	0	0	0	0	0	0	0	0	0	0	3	1	20.0333	1	0	1	1	1	1	0	1	0	0	0	0	0	1	1	1	1	0	601	0	0	0	0	0	0	0	0	0
92	7/9/2014	47	159	15.8222	36	9/11/2014	1	3	0	1	0	0	0	0	0	1	0	0	3	1	2.13333	5	0	0	1	0	0	0	0	0	0	0	0	0	1	1	1	1	0	64	0	0	0	0	0	0	0	0	0
93	8/6/2014	44	161	17.7462	46	10/6/2014	1	3	0	0	0	0	0	0	0	0	0	0	3	1	2.03333	5	0	0	0	0	0	0	1	0	0	0	0	0	1	1	1	1	0	61	0	0	0	0	0	0	0	0	0
94	7/29/2014	26	158	18.4265	44	12/3/2014	0	3	0	0	0	0	0	0	0	0	0	0	99	1	4.23333	1	0	1	0	0	0	0	1	0	0	0	0	0	1	1	1	1	0	127	0	0	0	0	0	0	0	0	0
95	4/8/2014	17	152	14.7161	33	11/11/2015	0	8	0	0	0	0	0	0	0	1	0	0	3	1	19.4	1	0	0	0	0	0	0	0	0	0	0	0	0	0	0	1	1	0	582	0	0	0	0	0	0	0	0	0
96	4/8/2014	20	165	15.427	41	1/7/2016	1	8	0	0	0	0	0	0	0	0	0	0	2	1	21.3	1	0	0	0	0	0	0	0	0	0	0	0	0	0	0	0	0	0	639	0	0	0	0	0	0	0	0	0
97	4/8/2014	55	165	15.427	39	12/7/2015	1	8	0	0	0	0	0	0	0	0	0	0	2	1	20.2667	1	0	0	0	0	0	0	0	0	0	0	0	0	0	0	0	0	0	608	0	0	0	0	0	0	0	0	0
98	4/8/2014	35	160	12.8906	35	11/9/2015	1	8	0	0	0	0	0	0	0	1	0	1	2	1	19.3333	1	0	0	0	0	0	0	0	0	0	0	0	0	0	0	0	0	0	580	0	0	0	0	0	0	0	0	0
99	4/8/2014	60	154	25.2994	60	11/27/2015	0	8	0	1	0	0	0	0	0	0	0	0	2	1	19.9333	1	0	1	1	0	0	0	0	0	0	0	0	0	0	0	1	1	0	598	0	0	0	0	0	0	0	0	0
100	4/22/2014	58	155	14.1519	40	1/1/2016	1	8	0	0	0	0	0	0	0	0	0	0	2	1	20.6333	2	0	0	0	0	0	1	0	0	0	0	0	0	1	0	0	1	0	619	0	0	1	0	0	0	0	0	0
101	4/10/2014	61	165	18.7328	49	11/30/2015	1	8	0	0	0	0	0	0	0	0	0	0	3	1	19.9667	1	0	0	0	0	0	0	0	0	0	0	0	0	1	1	0	1	0	599	0	1	1	0	0	0	0	0	0
102	4/15/2014	58	158	21.6311	52	10/19/2015	1	8	0	1	0	0	0	0	0	0	0	0	2	1	18.4	1	0	0	0	0	0	0	0	0	0	0	0	0	1	0	1	1	0	552	0	0	0	0	0	0	0	0	0
103	4/15/2014	40	167	20.0796	52	11/25/2015	1	8	0	0	0	0	0	0	0	0	0	0	3	1	19.6333	1	0	1	1	0	0	0	0	0	0	0	0	0	0	0	1	1	0	589	0	0	0	0	0	0	0	0	0
104	4/15/2014	36	164	20.4491	55	11/27/2015	1	8	0	0	0	0	0	0	0	0	0	0	3	1	19.7	1	1	1	1	0	0	0	0	0	0	0	0	0	1	1	1	1	0	591	0	0	0	0	0	0	0	0	0
105	4/15/2014	55	152	19.91	46	12/8/2014	0	8	1	1	0	0	0	0	0	0	0	0	2	1	7.9	4	0	0	0	0	0	0	0	0	0	0	0	0	1	0	1	1	0	237	0	0	0	0	0	0	0	0	0
106	4/15/2014	49	165	19.4674	48	5/5/2016	1	8	0	0	0	0	0	0	0	0	0	0	2	1	25.0333	1	0	0	0	0	0	0	0	0	0	0	0	0	0	0	0	0	0	751	0	0	0	0	0	0	0	0	0
107	4/15/2014	37	167	19.3625	49	12/11/2015	1	8	0	0	0	0	0	0	0	0	0	1	3	1	20.1667	1	0	0	0	0	0	0	0	0	0	0	0	0	0	0	0	0	0	605	0	0	0	0	0	0	0	0	0
108	4/15/2014	24	177	22.9819	64	1/5/2016	1	8	0	0	0	0	0	0	0	0	0	0	2	1	21	1	0	0	0	0	0	0	0	0	0	0	0	0	0	0	0	0	0	630	0	0	0	0	0	0	0	0	0
109	4/15/2014	53	161	19.6752	48	12/31/2015	1	8	0	1	0	0	0	0	0	0	0	0	3	1	20.8333	1	0	0	0	0	0	0	0	0	0	0	0	0	0	0	0	0	0	625	0	0	0	0	0	0	0	0	0
110	5/17/2014	47	160	17.1875	44	5/18/2014	1	8	0	0	0	0	0	0	1	0	0	0	2	1	0.0333333	2	0	0	0	0	0	0	0	0	0	0	0	0	0	0	0	0	0	1	0	0	0	0	0	0	0	0	0
111	4/17/2014	28	160	19.1406	45	12/9/2015	1	8	0	0	0	0	0	0	0	0	0	0	2	1	20.0333	1	0	0	0	0	0	0	0	0	0	0	0	0	0	0	1	1	0	601	0	0	0	0	0	0	0	0	0
112	4/22/2014	55	154	22.7694	39	1/13/2016	0	8	1	1	0	0	0	0	0	0	0	0	4	1	21.0333	1	1	1	0	0	0	0	1	0	0	0	0	0	1	1	1	1	0	631	0	0	0	0	0	0	0	0	1
113	4/22/2014	18	162	22.4813	47	2/2/2016	1	8	0	0	0	0	0	0	0	0	0	0	2	1	21.7	1	1	0	0	0	1	0	0	0	0	0	0	0	0	1	0	1	0	651	0	0	0	0	0	0	0	0	0
114	4/22/2014	45	165	13.5904	47	7/27/2015	1	8	0	0	0	0	0	0	0	1	0	0	4	2	15.3667	2	0	0	1	0	0	0	0	0	0	0	0	0	1	0	0	1	0	461	0	0	0	0	0	0	0	0	0
115	4/22/2014	28	168	17.3611	49	5/6/2014	1	8	0	0	0	0	0	0	0	0	0	1	3	1	0.466667	4	0	0	0	0	0	0	0	0	0	0	0	0	0	0	0	0	0	14	0	0	0	0	0	0	0	0	0
116	4/22/2014	64	165	14.6924	44	11/26/2015	1	8	0	1	0	0	0	0	0	0	0	0	3	1	19.4333	1	0	0	0	0	0	0	0	0	0	0	0	0	0	1	0	1	1	115	0	0	0	0	0	0	0	0	0
117	4/22/2014	21	162	18.6709	43	11/25/2015	0	8	0	0	0	0	0	0	0	0	0	0	4	2	19.4	1	0	0	0	0	0	0	0	0	0	0	0	0	0	0	0	0	0	582	0	0	0	0	0	0	0	0	0
118	4/24/2014	56	158	16.8242	44	11/11/2015	1	8	0	0	0	0	0	0	0	1	0	0	2	2	18.8667	1	0	1	1	0	0	1	0	0	0	0	0	1	1	0	1	1	0	566	0	0	0	0	0	0	0	0	0
119	4/24/2014	25	161	19.2894	31	11/27/2015	0	8	0	0	0	0	0	0	0	0	0	0	2	1	19.4	1	0	1	0	0	0	0	0	0	0	0	0	0	1	1	0	1	0	582	0	0	0	0	0	0	0	0	0
120	4/24/2014	42	170	20.4152	57	11/13/2015	1	8	0	0	0	0	0	0	0	0	0	0	2	1	18.9333	1	1	1	0	1	0	0	1	0	0	0	0	0	1	1	1	1	0	568	0	0	0	0	0	0	0	0	0
121	4/24/2014	38	155	22.4766	53	1/6/2016	1	8	0	1	0	0	0	0	0	0	0	0	3	1	20.7333	1	0	0	0	0	0	0	0	0	0	0	0	0	0	0	1	1	0	622	1	0	0	0	0	0	0	0	0
122	4/29/2014	41	173	22.3863	67	11/30/2015	1	8	0	1	0	0	0	0	0	0	0	0	2	1	19.3333	1	0	0	1	0	0	0	0	0	0	0	0	0	0	0	0	1	0	580	0	0	0	0	0	0	0	0	0
123	4/29/2014	36	175	24.4898	58	1/5/2016	1	8	0	0	0	0	0	0	0	0	0	1	2	1	20.5333	1	0	0	0	0	1	0	0	0	0	0	0	0	0	1	1	1	0	616	1	1	0	0	0	0	0	0	0
124	4/29/2014	23	168	20.5499	57	4/19/2016	1	8	0	0	0	0	0	0	0	0	0	0	99	1	24.0333	1	0	0	0	0	0	0	0	0	0	0	0	0	1	0	1	1	0	721	0	0	0	0	0	0	0	0	0
125	4/29/2014	53	153	17.9418	38	11/10/2015	1	8	0	1	0	0	0	0	0	0	0	0	3	1	18.6667	1	0	0	0	0	0	0	0	0	0	0	0	0	0	0	0	0	0	560	0	0	0	0	0	0	0	0	0
126	4/29/2014	47	170	23.8754	59	11/16/2015	1	8	0	0	0	0	0	0	0	0	0	0	2	1	18.8667	1	0	1	0	0	0	0	1	0	0	0	0	0	0	1	0	1	0	566	0	0	0	0	0	0	0	0	0
127	4/29/2014	23	179	29.6495	73	2/4/2016	1	8	0	0	0	0	0	0	0	0	0	0	3	1	21.5333	1	0	0	0	0	0	0	0	0	0	0	0	0	0	0	0	0	0	646	0	0	0	0	0	0	0	0	0
128	4/29/2014	65	160	14.0625	37	3/7/2015	1	8	1	1	0	0	0	0	0	1	0	0	3	1	10.4	2	1	0	0	0	0	0	0	0	0	0	0	0	1	1	0	1	0	312	0	1	0	0	0	0	0	0	0
129	4/29/2014	38	168	17.3611	49	9/30/2014	1	8	0	0	0	0	0	0	0	0	0	0	4	2	5.13333	4	0	0	0	0	0	0	0	0	0	0	0	0	0	0	0	0	0	154	0	0	0	0	0	0	0	0	0
130	4/29/2014	34	158	19.2277	40	11/19/2014	1	8	0	0	0	0	0	0	0	1	0	0	3	1	6.8	2	0	0	0	0	0	0	0	0	0	0	0	0	0	0	0	0	0	204	0	0	0	0	0	0	0	0	0
131	5/6/2014	36	165	16.5289	50	4/1/2015	1	8	0	0	0	0	0	0	0	0	0	1	4	1	11	4	0	0	1	0	0	0	0	0	0	0	0	0	0	0	1	1	0	330	1	0	0	0	0	0	0	0	0
132	5/6/2014	20	152	17.313	29	1/7/2016	0	8	0	0	0	0	0	0	0	1	0	0	3	1	20.3667	1	0	0	0	0	0	0	0	0	0	0	0	0	0	0	0	0	0	611	0	0	0	0	0	0	0	0	0
133	5/7/2014	34	150	21.3333	32	4/5/2016	0	8	0	0	0	0	0	0	0	0	0	1	4	1	23.3	1	0	0	0	0	0	0	0	0	0	0	0	0	0	0	0	0	0	699	0	0	0	0	0	0	0	0	0
134	5/6/2014	33	150	15.5556	40	2/29/2016	0	8	0	0	0	0	0	0	0	0	0	0	2	1	22.1333	1	0	0	0	0	0	0	0	0	0	0	0	0	0	0	0	0	0	664	0	0	0	0	0	0	0	0	0
135	5/8/2014	25	175	28.7347	63	12/15/2015	1	8	0	0	0	0	0	0	0	0	0	0	3	1	19.5333	1	0	0	0	0	0	0	0	0	0	0	0	0	0	0	0	0	0	586	0	0	0	0	0	0	0	0	0
136	5/8/2014	22	161	16.5889	46	7/31/2015	0	8	0	0	0	0	0	0	0	0	0	0	2	1	14.9667	4	0	1	0	0	0	0	0	0	0	0	0	0	0	1	1	1	0	449	0	0	0	0	0	0	0	0	0
137	5/6/2014	36	165	17.6309	48	5/30/2014	0	8	0	0	0	0	0	0	0	0	0	0	1	1	0.8	4	0	0	0	0	0	0	0	0	0	0	0	0	0	0	0	0	0	24	0	0	0	0	0	0	0	0	0
138	5/13/2014	43	157	15.4164	46	9/10/2014	1	8	0	1	1	0	0	0	0	0	0	0	1	1	4	2	0	0	0	0	0	0	0	0	0	0	0	0	0	0	0	1	1	120	0	0	0	0	0	0	0	0	0
139	5/13/2014	33	170	17.301	52	5/26/2015	1	8	0	0	0	0	0	0	0	0	0	0	2	1	12.6	4	0	0	0	0	0	0	0	0	0	0	0	0	0	1	0	1	0	378	0	1	0	0	0	0	0	0	0
140	5/13/2014	43	168	20.9042	54	3/23/2016	1	8	0	0	0	0	0	0	0	0	0	0	3	1	22.6667	1	1	1	0	0	0	0	1	0	0	0	0	0	0	1	0	1	0	680	0	0	0	0	0	0	0	0	0
141	5/13/2014	34	150	24.4444	44	4/12/2016	0	8	0	0	0	0	1	0	0	0	0	0	2	1	23.3333	1	0	1	0	0	0	0	0	0	0	0	0	0	0	1	1	1	0	700	1	1	0	0	0	0	0	0	0
142	5/15/2014	28	160	22.2656	48	3/14/2016	1	8	0	0	0	0	0	0	0	0	0	1	3	1	22.3	1	1	0	0	0	0	0	0	0	0	0	0	0	0	0	0	1	0	669	0	0	0	0	0	0	0	0	0
143	5/15/2014	50	155	29.1363	62	3/10/2016	0	8	0	1	0	0	0	0	0	0	0	0	3	1	22.1667	1	0	0	0	0	0	0	0	0	0	0	0	0	0	0	0	0	0	665	0	0	0	0	0	0	0	0	0
144	5/17/2014	40	143	15.6487	28	8/15/2015	0	8	0	0	0	0	0	0	0	1	0	0	3	1	15.1667	4	0	0	0	0	0	0	0	0	0	0	0	0	0	1	0	1	0	455	0	0	0	0	0	0	0	0	0
145	5/15/2014	30	175	19.9184	59	7/4/2016	1	8	0	0	0	0	0	0	0	0	0	0	1	1	26.0333	1	0	0	0	0	0	0	0	0	0	0	0	0	0	0	0	0	0	781	0	0	0	0	0	0	0	0	0
146	5/15/2014	40	171	16.4153	47	3/29/2016	1	8	0	0	0	0	0	0	0	0	0	0	99	1	22.8	1	0	0	0	0	0	0	0	0	0	0	0	0	0	0	0	0	0	684	0	0	0	0	0	0	0	0	0
147	5/15/2014	57	166	17.782	42	2/18/2016	1	8	0	0	0	0	0	0	0	1	0	0	2	1	21.4667	1	0	0	0	1	0	0	0	0	1	0	0	0	1	1	1	1	0	644	1	1	1	0	1	0	1	0	0
148	5/20/2014	34	158	20.4294	40	1/1/2016	1	8	0	1	0	0	0	1	0	0	0	0	2	1	19.7	1	0	1	0	0	0	0	0	0	0	0	0	0	0	0	1	1	0	591	0	0	0	0	0	0	0	0	0
149	5/22/2014	36	168	19.1327	46	3/17/2016	1	8	0	1	0	0	0	0	0	0	0	1	3	1	22.1667	1	1	1	1	0	1	0	0	0	0	0	0	0	1	1	1	1	0	665	0	0	0	0	0	0	0	0	0
150	5/22/2014	56	156	15.2038	37	2/4/2015	1	8	0	0	0	0	0	0	0	0	0	0	3	1	8.6	2	0	0	0	0	0	0	0	0	0	0	0	0	0	0	0	0	0	258	0	0	0	0	0	0	0	0	0
151	5/22/2014	33	152	22.5069	39	12/15/2015	0	8	0	0	0	0	0	0	0	0	0	0	3	1	19.0667	1	0	1	0	0	0	0	0	0	0	0	0	0	0	1	1	1	0	572	0	0	0	0	0	0	0	0	0
152	5/20/2014	51	167	21.5139	57	1/21/2016	1	8	0	0	0	0	0	0	0	0	0	0	2	1	20.3667	1	0	1	1	0	1	0	0	0	0	0	0	0	1	1	1	1	0	611	0	0	0	0	0	0	0	0	0
153	5/15/2014	68	160	19.9219	44	5/12/2016	1	8	0	0	0	0	0	0	0	0	0	0	3	1	24.2667	1	1	1	1	1	0	0	1	0	0	0	0	0	1	0	1	1	0	728	0	0	0	0	1	0	0	0	0
154	5/22/2014	71	162	13.3364	35	3/12/2015	1	8	0	0	0	0	0	0	0	1	0	0	3	1	9.8	2	0	0	0	0	0	0	0	0	0	0	0	0	0	0	0	0	0	294	0	0	0	0	0	0	0	0	0
155	5/23/2014	44	158	19.6283	46	12/11/2015	1	8	0	0	1	0	0	0	0	0	0	0	2	1	18.9	1	0	0	0	0	0	0	0	0	0	0	0	0	0	0	0	0	0	567	0	0	0	0	0	0	0	0	0
156	5/25/2014	43	153	23.0681	45	5/30/2016	0	8	0	0	0	0	0	0	0	0	0	1	2	2	24.5333	1	1	0	0	0	0	1	0	0	0	0	0	0	0	1	0	1	0	736	0	0	0	0	0	0	0	0	0
157	5/27/2014	19	168	22.6757	57	2/22/2016	0	8	0	0	0	0	0	0	0	0	0	0	2	1	21.2	1	1	0	0	0	0	0	1	0	0	0	0	0	1	0	1	1	0	636	0	0	0	0	0	0	0	0	0
158	5/20/2014	36	147	17.1225	37	8/5/2014	0	8	0	0	1	1	0	0	0	1	0	1	1	1	2.56667	2	0	0	0	0	0	0	0	0	0	0	0	0	0	0	0	0	0	77	0	0	0	0	0	0	0	0	0
159	5/25/2014	25	160	19.9219	51	12/30/2015	0	8	0	0	0	0	0	0	0	0	0	0	2	1	19.4667	1	0	0	0	0	0	0	0	0	0	0	0	0	0	0	0	0	0	584	0	0	0	0	0	0	0	0	0
160	5/29/2014	30	165	22.0386	55	4/5/2016	1	8	0	0	0	0	0	0	0	0	0	0	2	1	22.5667	1	0	0	0	0	0	0	0	0	0	0	0	0	0	0	0	0	0	677	0	0	0	0	0	0	0	0	0
161	5/29/2014	27	173	16.7062	51	6/12/2014	1	8	0	0	0	0	0	0	0	0	0	0	3	3	0.466667	3	0	0	0	0	0	0	0	0	0	0	0	0	0	0	0	0	0	14	0	0	0	0	0	0	0	0	0
162	6/5/2014	45	153	25.6312	60	6/6/2014	0	8	0	0	0	0	0	0	0	0	0	1	1	1	0.0333333	4	0	0	0	0	0	0	0	0	0	0	0	0	0	0	0	0	0	1	0	0	0	0	0	0	0	0	0
163	5/25/2014	22	158	17.6254	45	10/1/2014	1	8	0	0	0	0	0	0	0	0	0	0	3	1	4.3	2	0	0	0	0	0	0	0	0	0	0	0	0	1	1	1	1	0	129	1	1	1	0	0	0	0	0	0
164	5/19/2014	47	150	19.1111	36	12/28/2015	0	8	0	0	0	0	0	0	0	0	0	0	2	1	19.6	1	0	1	1	0	0	0	0	0	0	0	0	0	1	1	1	1	0	588	0	0	1	0	0	0	0	0	0
165	5/29/2014	39	170	16.955	48	5/5/2016	1	8	0	0	0	0	0	0	0	0	0	0	3	1	23.5667	1	0	0	0	0	0	0	0	0	0	0	0	0	0	0	0	0	0	707	0	0	0	0	0	0	0	0	0
166	5/29/2014	45	155	16.6493	34	6/6/2016	0	8	0	1	0	0	0	0	0	0	0	0	3	1	24.6333	1	0	0	0	0	0	0	0	0	0	0	0	0	0	0	0	0	0	739	0	0	0	0	0	0	0	0	0
167	6/3/2014	60	168	15.5896	44	6/6/2016	1	8	0	0	0	0	0	0	0	1	0	0	3	1	24.4667	1	0	0	0	0	0	0	0	0	0	0	0	0	0	0	0	0	0	734	0	0	0	0	0	0	0	0	0
168	6/3/2014	50	156	23.833	58	6/12/2014	1	8	0	0	0	0	0	0	0	0	0	0	3	1	0.3	4	0	0	0	0	0	0	0	0	0	0	0	0	0	0	0	0	0	9	0	0	0	0	0	0	0	0	0
169	6/3/2014	56	164	26.7698	74	1/6/2016	1	8	1	1	0	0	0	0	0	0	0	0	3	1	19.4	4	0	0	0	0	0	0	0	0	0	0	0	0	0	0	1	1	0	582	0	0	0	0	0	0	0	0	0
170	6/3/2014	51	155	16.2331	33	1/29/2016	0	8	0	0	0	0	0	0	0	1	0	0	2	1	20.1667	1	0	0	0	0	0	0	0	0	0	0	0	0	1	0	0	1	0	605	0	0	0	0	0	0	0	0	0
171	6/3/2014	61	168	20.1956	58	1/8/2016	1	8	1	1	0	0	0	0	0	0	0	0	2	1	19.4667	1	0	1	0	0	0	0	1	0	0	0	0	0	1	0	0	1	0	584	0	0	1	0	0	0	0	0	0
172	6/5/2014	48	162	20.1951	48	5/19/2016	1	8	0	0	0	0	1	0	0	0	0	0	3	2	23.8	1	0	0	0	0	0	0	0	0	0	0	0	0	0	0	0	0	0	714	0	0	0	0	0	0	0	0	0
173	6/5/2014	60	157	19.0677	59	9/18/2014	1	8	0	1	0	0	0	0	0	0	0	0	2	1	3.5	2	0	0	0	0	0	0	0	0	0	0	0	0	0	1	1	1	0	105	0	1	0	0	0	0	0	0	0
174	5/6/2014	53	162	14.4795	40	7/18/2014	1	8	0	0	0	1	0	0	0	1	0	0	3	1	2.43333	2	0	0	0	0	0	0	0	0	0	0	0	0	0	0	0	0	0	73	0	0	0	0	0	0	0	0	0
175	6/10/2014	48	154	11.8064	28	9/16/2014	1	8	0	0	0	0	0	0	0	1	0	0	4	2	3.26667	4	0	0	0	0	0	0	0	0	0	0	0	0	0	0	0	0	0	98	0	0	0	0	0	0	0	0	0
176	6/10/2014	55	160	18.75	49	2/4/2016	0	8	0	0	0	0	0	0	0	0	0	0	2	1	20.1333	1	0	0	0	0	0	0	0	0	0	0	0	0	0	0	0	0	0	604	0	0	0	0	0	0	0	0	0
177	6/10/2014	42	161	20.061	40	1/16/2016	1	8	0	0	0	0	0	0	0	0	0	0	3	1	19.5	1	0	0	0	0	0	1	0	0	0	0	0	1	0	0	1	1	0	585	0	0	0	0	0	0	0	0	0
178	6/10/2014	39	150	17.7778	38	1/12/2016	0	8	0	0	0	0	0	0	0	0	0	0	3	1	19.3667	1	0	0	0	0	0	0	0	0	0	0	0	0	0	1	1	1	0	581	0	0	0	0	0	0	0	0	0
179	6/10/2014	26	150	16.8889	36	1/8/2016	0	8	0	0	0	0	0	0	0	0	0	0	2	2	19.2333	1	0	0	0	0	0	0	0	0	0	0	0	0	0	0	0	0	0	577	0	0	0	0	0	0	0	0	0
180	6/10/2014	29	170	17.6471	47	1/29/2016	1	8	0	0	0	0	0	0	0	0	0	0	2	1	19.9333	1	0	0	0	0	0	0	0	0	0	0	0	0	0	0	0	0	0	598	0	0	0	0	0	0	0	0	0
181	6/12/2014	54	158	22.0317	45	12/1/2015	1	8	0	1	0	0	0	0	0	0	0	0	2	1	17.9	1	0	0	0	0	0	0	0	0	0	0	0	0	0	0	0	0	0	537	0	0	0	0	0	0	0	0	0
182	6/12/2014	40	168	19.487	55	2/4/2016	1	8	0	0	1	0	0	0	0	0	0	0	2	1	20.0667	1	0	1	0	0	1	0	0	0	0	0	0	0	0	0	0	1	0	602	0	0	0	0	0	0	0	0	0
183	6/12/2014	49	168	17.0068	50	4/12/2016	1	8	0	1	0	0	0	0	0	0	0	0	3	1	22.3333	1	0	0	0	0	0	0	0	0	0	0	0	0	0	0	0	0	0	670	0	0	0	0	0	0	0	0	0
184	6/17/2014	56	148	19.1746	34	3/11/2016	0	8	0	1	0	0	0	0	0	0	0	0	3	1	21.1	1	0	1	1	0	0	0	0	0	0	0	0	0	0	0	1	1	0	633	0	0	0	0	0	0	0	0	0
185	6/17/2014	22	158	13.6196	44	4/14/2016	0	8	0	0	0	0	0	1	0	0	0	0	3	1	22.2333	2	0	0	0	0	0	0	0	0	0	0	0	0	0	0	1	1	0	667	0	0	0	0	0	0	0	0	0
186	6/17/2014	69	160	16.0156	44	2/8/2015	1	8	0	1	0	0	0	0	0	0	0	0	1	1	7.86667	4	0	0	0	0	0	0	0	0	0	0	0	0	0	0	1	1	0	236	1	0	0	0	0	0	0	0	0
187	6/17/2014	36	171	20.1771	55	10/9/2014	1	8	0	0	0	0	0	0	0	0	0	1	1	1	3.8	4	0	0	0	0	0	0	0	0	0	0	0	0	0	0	0	0	0	114	0	0	0	0	0	0	0	0	0
188	6/19/2014	41	158	17.6254	44	11/9/2014	1	8	0	0	0	0	0	0	0	0	0	0	2	2	4.76667	5	0	0	0	0	0	1	0	0	0	0	0	0	0	0	0	1	0	143	0	0	0	0	0	0	0	0	0
189	6/19/2014	41	159	16.6133	39	10/26/2014	1	8	0	0	0	1	0	0	0	0	0	0	2	1	4.3	4	0	0	0	0	1	1	0	0	0	0	0	0	0	0	0	1	0	129	0	0	0	0	0	0	0	0	0
190	6/19/2014	47	174	14.8633	45	8/29/2014	1	8	0	0	0	0	0	0	0	1	0	0	2	1	2.36667	2	0	0	0	0	0	0	0	0	0	0	0	0	0	0	0	0	0	71	0	0	0	0	0	0	0	0	0
191	6/20/2014	24	165	25.7117	55	1/29/2016	1	8	0	0	0	0	0	0	0	0	0	1	1	1	19.6	1	0	0	0	0	0	0	0	0	0	0	0	0	0	0	0	0	0	588	0	0	0	0	0	0	0	0	0
192	6/24/2014	40	168	15.5896	45	1/19/2016	1	8	0	0	0	1	0	0	0	0	0	1	2	1	19.1333	1	0	0	0	1	0	0	0	0	0	0	0	0	0	0	1	1	0	574	0	0	0	0	0	0	0	0	0
193	6/24/2014	28	168	18.7783	48	3/15/2016	0	8	0	0	0	0	0	0	0	0	0	1	1	1	21	1	0	0	0	0	0	0	0	0	0	0	0	0	1	1	1	1	0	630	0	0	0	0	0	0	0	0	0
194	6/26/2014	45	162	17.1468	49	2/24/2016	1	8	0	0	0	0	0	0	0	0	0	0	2	1	20.2667	1	0	1	0	0	0	1	0	0	0	1	0	0	1	1	0	1	0	608	0	0	0	0	0	0	0	0	0
195	6/26/2014	65	165	19.4674	46	6/15/2016	0	8	0	1	0	0	0	0	0	0	0	0	3	1	24	1	0	0	0	1	0	0	0	0	0	0	0	1	1	0	0	1	1	173	0	0	0	0	1	0	0	0	0
196	6/26/2014	43	156	21.3675	44	4/25/2016	1	8	0	0	0	0	0	0	0	0	0	0	3	1	22.3	1	0	0	0	0	0	0	0	0	0	0	0	0	0	0	0	0	0	669	0	0	0	0	0	0	0	0	0
197	6/26/2014	34	156	23.4221	53	3/30/2016	0	8	0	0	0	0	0	0	0	0	0	0	3	1	21.4333	1	0	0	0	0	0	0	0	0	0	0	0	0	0	0	0	0	0	643	0	0	0	0	0	0	0	0	0
198	7/3/2014	56	154	21.0828	47	2/17/2016	0	8	0	1	0	0	0	0	0	0	0	0	2	1	19.8	1	0	1	0	0	0	1	0	0	0	0	0	0	0	1	1	1	0	594	1	0	0	0	0	0	0	0	0
199	7/1/2014	30	166	20.3223	55	3/15/2016	1	8	0	0	0	0	0	0	0	0	0	0	2	1	20.7667	1	0	0	0	0	0	0	0	0	0	0	0	0	0	0	0	0	0	623	0	0	0	0	0	0	0	0	0
200	7/1/2014	47	156	16.4366	37	5/5/2016	1	8	0	0	0	0	0	0	0	0	0	0	3	1	22.4667	1	0	0	0	0	0	0	0	0	0	0	0	0	0	0	0	0	0	674	0	0	0	0	0	0	0	0	0
201	7/1/2014	25	166	15.6046	48	2/2/2016	1	8	0	0	0	0	0	0	0	0	0	1	1	1	19.3667	1	0	1	1	1	0	1	1	0	0	0	0	0	1	0	1	1	0	581	0	0	0	0	0	0	0	0	0
202	7/1/2014	52	160	24.6094	57	1/29/2016	1	8	0	0	0	0	0	0	0	0	0	0	3	1	19.2333	1	0	0	0	0	0	0	0	0	0	0	0	0	0	0	0	0	0	577	0	0	0	0	0	0	0	0	0
203	7/1/2014	42	168	15.5896	45	4/26/2016	1	8	0	0	0	0	0	0	0	0	0	0	2	1	22.1667	1	0	0	0	0	0	0	0	0	0	0	0	0	0	0	0	0	0	665	0	0	0	0	0	0	0	0	0
204	7/1/2014	51	160	16.4062	44	12/8/2014	1	8	0	0	0	0	0	0	0	0	0	0	3	1	5.33333	4	0	0	0	0	0	0	0	0	0	0	0	0	0	0	0	0	0	160	0	0	0	0	0	0	0	0	0
205	7/1/2014	57	171	21.5451	67	1/29/2016	1	8	0	1	0	0	0	0	0	0	0	0	2	1	19.2333	1	0	1	0	0	0	0	0	0	0	0	0	0	0	0	0	1	0	577	0	0	0	0	0	0	0	0	0
206	7/1/2014	57	183	20.9024	70	1/15/2016	1	8	0	1	0	0	0	0	0	0	0	0	3	1	18.7667	1	0	1	1	0	0	0	0	0	0	0	0	0	0	1	0	1	0	563	0	0	0	0	0	0	0	0	0
207	7/3/2014	77	145	11.8906	25	7/16/2014	0	8	0	1	0	0	0	0	0	1	0	0	2	1	0.433333	2	0	0	0	0	0	0	0	0	0	0	0	0	0	0	0	0	0	13	0	0	0	0	0	0	0	0	0
208	7/3/2014	46	165	14.6924	41	1/14/2016	1	8	0	0	0	0	0	0	0	0	0	0	2	2	18.6667	1	0	0	0	0	0	0	0	0	0	0	0	0	0	0	0	0	0	560	0	0	0	0	0	0	0	0	0
209	7/3/2014	41	153	21.7865	45	2/14/2016	0	8	0	0	0	0	0	0	0	0	0	1	2	1	19.7	1	0	1	0	0	0	0	0	0	0	0	0	0	0	1	0	1	0	591	0	0	0	0	0	0	0	0	0
210	7/7/2014	41	150	25.3333	35	2/18/2016	0	8	0	1	0	0	0	0	0	0	0	0	3	1	19.7	1	0	0	0	0	0	0	0	0	0	0	0	0	0	0	1	1	0	591	0	0	0	0	0	0	0	0	0
211	7/8/2014	18	160	21.875	43	1/14/2016	1	8	0	0	0	0	0	0	0	0	0	0	3	1	18.5	1	0	0	0	0	0	0	0	0	0	0	0	0	0	0	0	0	0	555	0	0	0	0	0	0	0	0	0
212	7/8/2014	69	165	13.9578	37	7/6/2015	1	8	0	0	0	0	0	0	0	1	0	0	2	1	12.1	2	0	0	0	0	0	0	0	0	0	0	0	0	0	0	0	0	0	363	0	0	0	0	0	0	0	0	0
213	4/7/2014	52	169	18.2066	55	2/12/2015	1	7	0	0	0	0	0	0	0	0	1	0	3	1	10.3667	2	0	1	1	0	0	0	1	0	0	0	0	0	1	0	1	1	0	311	0	0	0	0	0	0	0	0	0
214	4/7/2014	62	162	17.1468	44	11/5/2015	1	7	0	0	0	0	0	0	0	0	0	0	2	1	19.2333	1	0	1	1	0	0	0	1	0	0	0	0	0	1	1	0	1	0	577	0	0	0	0	0	0	0	0	0
215	4/7/2014	41	166	19.5965	59	11/5/2015	1	7	0	0	0	1	0	0	0	0	0	0	3	1	19.2333	1	0	1	1	0	1	0	1	0	1	0	0	0	1	1	0	1	1	87	0	1	1	0	0	0	0	0	0
216	4/14/2014	52	155	18.7305	45	11/12/2015	0	7	0	0	0	0	0	0	0	0	0	0	2	1	19.2333	1	0	0	0	0	0	0	1	0	0	0	0	0	1	1	1	1	0	577	0	0	0	0	0	0	0	0	0
217	4/14/2014	24	150	18.6667	43	11/12/2015	0	7	0	0	0	0	0	0	0	0	0	0	2	1	19.2333	1	0	1	0	1	0	0	1	0	0	0	0	0	1	0	1	1	0	577	0	0	0	0	0	0	0	0	0
218	4/21/2014	54	170	19.0311	48	11/19/2015	1	7	0	0	0	1	0	1	0	0	1	0	4	1	19.2333	1	0	1	0	1	0	0	1	0	0	0	0	0	0	0	0	1	0	577	0	0	0	0	1	0	0	0	0
219	4/21/2014	28	170	21.7993	56	1/21/2016	1	7	0	0	0	0	0	0	0	0	0	0	2	1	21.3333	1	0	1	1	1	0	1	1	1	0	0	1	0	1	1	0	1	0	640	0	0	0	0	1	0	0	0	0
220	4/21/2014	49	172	17.9151	49	11/19/2015	1	7	0	0	0	0	0	0	0	0	0	0	3	1	19.2333	1	0	0	1	0	0	1	1	0	0	0	0	0	1	1	0	1	0	577	0	0	0	0	0	0	0	0	0
221	4/21/2014	60	173	15.7038	47	11/19/2015	1	7	0	0	0	0	0	0	0	0	1	0	3	1	19.2333	1	0	0	1	1	0	1	1	1	0	0	1	0	1	0	1	1	1	22	0	0	1	0	0	0	0	0	0
222	4/21/2014	42	167	21.8724	57	11/19/2015	1	7	0	0	0	0	0	0	0	0	0	0	2	1	19.2333	1	0	0	1	0	0	1	1	0	0	0	0	0	0	1	1	1	0	577	0	0	0	0	0	0	0	0	0
223	4/28/2014	62	168	19.8413	56	11/26/2015	1	7	0	1	0	0	0	1	0	0	0	0	2	1	19.2333	1	1	1	1	1	0	1	1	0	0	0	1	0	1	1	0	1	1	178	0	1	0	0	1	0	0	0	0
224	4/28/2014	32	160	16.4062	40	1/31/2016	1	7	0	0	0	0	0	0	0	0	0	0	4	1	21.4333	1	0	0	0	0	0	0	1	1	0	0	0	0	1	1	1	1	0	643	0	1	0	0	0	0	0	0	0
225	4/28/2014	44	169	23.1084	62	4/26/2016	1	7	0	0	0	0	0	0	0	0	0	0	2	1	24.3	1	0	1	1	0	0	0	1	0	0	0	0	0	0	1	1	1	0	729	0	0	0	0	0	0	0	0	0
226	4/28/2014	23	154	19.3962	44	1/26/2016	0	7	0	0	0	0	0	0	0	0	0	0	2	1	21.2667	1	0	0	0	1	0	0	1	0	0	0	0	0	1	0	0	1	0	638	0	0	0	0	0	0	0	0	0
227	5/6/2014	42	170	17.301	45	2/2/2016	1	7	1	0	0	0	0	0	0	0	0	0	3	1	21.2333	1	0	1	0	0	0	1	1	0	0	0	1	0	0	0	0	1	0	637	0	0	0	0	0	0	0	0	0
228	5/9/2014	55	165	15.7943	44	12/9/2014	1	7	0	0	0	0	0	0	0	0	0	0	3	1	7.13333	2	0	0	0	0	0	0	1	0	0	0	1	0	0	0	0	1	0	214	0	0	0	0	0	0	0	0	0
229	5/9/2014	53	168	17.7154	50	1/3/2016	1	7	0	0	0	0	0	0	0	0	0	0	4	1	20.1333	1	0	1	0	0	0	0	1	0	0	0	0	0	0	0	0	1	0	604	0	0	0	0	0	0	0	0	0
230	5/9/2014	38	162	22.1003	54	1/7/2016	0	7	0	0	0	0	0	0	0	0	0	0	3	1	20.2667	1	0	1	0	0	0	0	1	0	0	0	0	0	1	1	1	1	0	608	0	0	0	0	0	0	0	0	0
231	5/19/2014	45	158	20.83	58	1/17/2016	0	7	0	0	0	0	0	0	0	0	0	0	3	1	20.2667	1	0	0	0	0	0	1	1	0	1	0	1	0	1	0	1	1	0	608	0	0	0	0	0	0	1	0	0
232	5/26/2014	55	168	15.9439	46	1/22/2016	1	7	0	0	0	1	0	0	0	1	1	0	1	1	20.2	1	0	1	0	1	0	1	1	1	1	0	0	0	1	1	1	1	0	606	0	0	0	0	0	1	0	0	0
233	5/26/2014	41	155	24.1415	54	1/22/2016	0	7	0	0	0	0	0	0	0	0	0	1	3	1	20.2	1	0	1	0	1	0	0	1	0	0	0	0	0	0	0	0	1	0	606	0	0	0	0	0	0	0	0	0
234	5/26/2014	23	169	21.7079	54	4/26/2016	1	7	0	0	0	0	0	0	0	0	0	0	3	1	23.3667	1	0	1	0	0	0	0	1	0	0	0	0	0	1	0	1	1	0	701	0	0	0	0	0	0	0	0	0
235	6/2/2014	49	177	15.9597	54	2/3/2015	1	7	0	1	0	1	0	0	0	0	1	0	3	1	8.2	2	0	1	0	0	0	0	1	1	1	0	1	0	1	0	1	1	1	120	1	0	1	0	0	1	1	0	0
236	6/9/2014	58	170	25.9516	69	5/31/2016	1	7	0	1	0	0	0	0	0	0	0	0	2	1	24.0667	1	0	0	0	0	0	1	0	1	1	0	1	0	0	0	0	1	1	457	0	0	0	0	0	0	0	0	0
237	6/9/2014	33	166	25.4028	54	2/2/2016	1	7	0	0	0	0	0	0	0	0	0	0	3	1	20.1	1	0	1	0	0	0	0	1	0	0	0	1	0	0	1	1	1	0	603	0	0	0	0	0	0	0	0	0
238	6/9/2014	50	165	16.5289	42	3/8/2016	1	7	0	1	0	1	0	0	0	0	0	0	3	1	21.2667	1	0	1	0	0	0	0	1	0	0	0	0	0	0	1	0	1	0	638	0	0	0	0	0	0	0	0	0
239	6/30/2014	32	170	17.301	51	1/28/2016	0	7	0	0	0	0	0	0	0	0	0	1	3	1	19.2333	1	0	0	0	0	0	0	1	0	0	0	0	0	1	0	0	1	0	577	0	0	0	0	0	0	0	0	0
240	7/21/2014	54	158	20.83	50	2/16/2016	0	7	0	1	0	0	0	0	0	0	0	0	3	1	19.1667	1	0	0	0	1	0	0	1	0	0	0	1	0	0	0	1	1	0	575	0	0	0	0	1	0	0	0	0
241	7/21/2014	50	165	18.3655	50	1/16/2015	1	7	0	0	0	1	0	0	0	0	1	0	99	1	5.96667	2	0	0	0	0	0	1	1	0	0	0	0	0	0	0	0	1	1	59	0	0	0	0	0	0	0	0	0
242	7/21/2014	32	166	18.1449	49	9/5/2014	0	7	0	0	0	0	0	0	0	0	1	0	99	1	1.53333	3	0	0	0	0	0	0	0	0	0	0	0	0	0	0	0	0	0	46	0	0	0	0	0	0	0	0	0
243	7/21/2014	63	162	16.0037	48	2/16/2016	1	7	0	0	0	0	0	0	1	0	0	0	99	1	19.1667	1	0	1	1	1	1	0	1	0	0	0	1	0	1	1	0	1	1	452	0	0	1	0	0	0	0	0	0
244	7/21/2014	58	167	20.7967	53	2/16/2016	1	7	0	1	0	0	0	0	0	0	0	0	99	1	19.1667	1	0	1	0	1	0	0	1	0	0	0	1	0	0	1	0	1	0	575	0	0	0	0	0	0	0	0	0
245	7/21/2014	51	172	16.901	49	2/18/2016	1	7	0	0	1	0	0	0	0	0	0	0	99	1	19.2333	1	0	0	0	0	1	0	1	0	0	0	0	0	1	0	0	1	1	57	0	0	0	0	0	0	0	0	0
246	7/21/2014	44	160	19.5312	50	3/17/2016	1	7	0	1	0	0	0	0	0	0	0	0	99	1	20.1667	1	0	0	0	0	1	0	1	0	0	0	1	0	0	0	1	1	1	360	0	0	0	0	0	0	0	0	0
247	6/30/2014	58	180	16.9753	49	1/28/2016	1	7	0	0	0	0	0	0	0	0	0	0	99	2	19.2333	1	0	1	1	0	0	0	1	0	0	0	1	0	1	0	0	1	0	577	0	0	0	0	0	0	0	0	0
248	8/4/2014	46	163	21.4536	59	3/1/2016	1	7	0	0	0	0	0	0	0	0	0	0	3	1	19.1667	1	0	1	1	0	1	1	1	1	0	0	1	0	0	0	0	1	0	575	0	0	0	0	0	1	0	0	0
249	8/8/2014	44	181	19.8407	60	3/4/2016	1	7	0	0	0	1	0	0	0	0	0	0	3	1	19.1333	1	0	1	0	0	1	0	1	0	0	0	1	0	0	1	0	1	0	574	0	0	0	0	0	0	0	0	0
250	8/22/2014	19	155	17.898	47	5/19/2016	0	7	0	0	0	0	0	0	0	0	0	0	1	1	21.2	1	0	0	0	1	0	0	1	0	0	0	0	0	1	1	1	1	0	636	0	0	0	0	1	0	0	0	0
251	8/22/2014	44	165	15.427	39	3/22/2016	1	7	0	0	0	1	0	0	0	1	1	0	2	1	19.2667	1	0	0	0	1	0	1	1	1	0	0	1	0	1	0	0	1	1	118	0	0	0	0	0	0	0	0	0
252	8/29/2014	64	165	14.6924	40	8/6/2015	1	7	0	0	0	0	0	0	0	0	0	0	2	1	11.4	5	0	1	0	0	0	0	1	0	0	0	0	0	0	0	0	1	0	342	0	0	0	0	0	0	0	0	0
253	8/29/2014	50	171	23.939	70	3/24/2016	1	7	0	1	0	0	0	0	0	0	0	0	99	1	19.1	1	0	1	0	0	0	0	1	0	0	0	1	0	0	0	0	1	0	573	0	0	0	0	0	0	0	0	0
254	8/29/2014	31	167	17.9282	50	9/29/2015	1	7	0	0	0	0	0	0	0	0	0	0	99	1	13.2	4	0	0	0	0	0	0	1	0	0	0	0	0	1	0	1	1	0	396	0	0	0	0	0	0	0	0	0
255	8/29/2014	57	167	20.4382	50	3/24/2016	1	7	0	1	0	0	0	0	0	0	0	0	3	1	19.1	1	0	1	1	0	1	1	1	0	0	0	1	0	0	0	1	1	0	573	0	0	0	0	0	0	0	0	0
256	8/18/2014	39	155	13.7357	30	12/25/2015	1	1	0	0	0	0	0	0	0	1	0	0	2	1	16.4667	4	0	0	0	0	0	0	0	0	0	0	0	0	1	0	0	1	0	494	0	0	0	0	0	0	0	0	0
257	8/22/2014	30	153	18.369	40	3/5/2016	0	1	0	0	0	0	0	0	0	0	0	0	2	1	18.7	1	0	0	0	0	0	0	0	0	0	0	0	0	0	0	0	0	0	561	0	0	0	0	0	0	0	0	0
258	8/25/2014	45	162	17.1468	44	3/5/2016	1	1	0	0	0	0	0	0	0	0	0	0	3	1	18.6	1	0	1	1	0	0	0	0	0	0	0	0	0	1	0	0	1	0	558	0	0	0	0	0	0	0	0	0
259	8/25/2014	24	170	20.0692	55	1/25/2016	1	1	0	0	0	0	0	0	0	0	0	0	2	1	17.2667	4	0	1	0	0	0	0	0	0	0	0	0	0	1	0	0	1	0	518	0	0	0	0	0	0	0	0	0
260	9/4/2014	49	155	17.4818	42	4/5/2016	1	1	0	0	0	0	0	0	0	0	0	0	3	1	19.3	1	0	0	0	0	0	0	0	0	0	0	0	0	0	0	0	0	0	579	0	0	0	0	0	0	0	0	0
261	9/4/2014	27	164	16.7311	44	4/5/2016	1	1	0	0	0	0	0	0	0	0	0	0	3	1	19.3	1	0	1	0	0	0	0	1	0	0	0	0	0	0	1	0	1	0	579	0	0	0	0	0	0	0	0	0
262	8/13/2014	67	145	20.4518	42	3/12/2016	1	9	0	0	0	0	0	0	0	0	0	0	2	1	19.2333	1	0	0	0	0	0	0	1	0	0	0	1	0	0	0	0	1	0	577	0	0	0	0	0	0	0	0	0
263	8/14/2014	60	172	15.887	47	3/15/2016	1	9	0	0	0	0	0	0	0	0	0	0	2	1	19.3	1	0	1	0	0	0	0	1	0	1	0	0	0	0	0	0	1	0	579	0	0	0	0	0	0	1	0	0
264	8/19/2014	30	158	23.2335	55	3/18/2016	1	9	0	0	0	0	0	0	0	0	0	0	3	1	19.2333	1	0	0	0	0	0	0	0	0	0	0	0	0	0	0	1	1	0	577	0	0	0	0	0	0	0	0	0
265	7/1/2014	48	163	23.7118	60	3/1/2016	1	2	0	0	0	0	1	0	0	0	0	0	2	1	20.3	1	0	0	0	0	0	0	0	0	0	0	0	0	0	0	0	1	1	31	0	0	0	0	0	0	0	0	0
266	7/2/2014	39	163	20.7008	54	3/2/2016	1	2	0	0	0	0	0	0	0	0	0	0	3	1	20.3	1	0	1	0	0	0	0	0	0	0	0	0	0	0	0	0	1	1	365	0	0	0	0	0	0	0	0	0
267	8/1/2014	52	163	19.5717	54	3/1/2016	1	2	0	1	0	0	0	0	0	0	0	0	2	1	19.2667	1	0	0	0	0	0	0	0	0	0	0	0	0	0	0	0	0	0	578	0	0	0	0	0	0	0	0	0
268	8/14/2014	33	163	28.2284	58	3/2/2016	1	2	0	0	0	0	0	0	0	0	0	0	99	1	18.8667	1	0	0	0	0	0	0	0	0	0	0	0	0	0	0	0	0	0	566	0	0	0	0	0	0	0	0	0
269	8/19/2014	49	163	19.9481	49	4/15/2016	1	2	0	0	0	0	0	0	0	0	0	0	3	1	20.1667	1	0	0	0	0	0	0	0	0	0	0	0	0	0	0	0	1	1	451	0	0	0	0	0	0	0	0	0
270	8/28/2014	67	163	19.5717	53	2/3/2015	1	2	0	0	0	0	1	0	0	0	0	0	2	1	5.3	4	0	0	0	0	0	0	0	0	0	0	0	0	1	0	1	1	0	159	0	0	0	0	0	0	0	0	0
271	9/5/2014	49	163	22.5827	56	5/4/2016	1	2	0	0	0	0	0	0	0	0	0	0	3	1	20.2333	1	0	0	0	0	0	0	0	0	0	0	0	0	0	0	0	0	0	607	0	0	0	0	0	0	0	0	0
272	7/31/2014	61	160	25.3906	55	4/6/2016	1	6	1	1	0	0	0	0	0	0	0	0	2	1	20.5	1	0	1	0	1	0	0	0	0	0	0	0	0	0	0	1	1	0	615	0	0	0	0	1	0	0	0	0
273	7/31/2014	54	168	23.3844	69	3/2/2016	1	6	1	1	0	0	0	0	0	0	0	0	2	1	19.3333	1	0	0	0	0	0	0	0	0	0	0	0	0	0	0	1	1	0	580	0	0	0	0	0	0	0	0	0
274	8/13/2014	52	153	20.5049	40	3/23/2016	0	6	0	1	0	0	0	0	0	0	0	0	2	1	19.6	1	0	1	0	0	0	0	0	0	0	0	0	0	0	0	1	1	0	588	0	0	0	0	0	0	0	0	0
275	8/22/2014	24	160	15.625	38	7/17/2015	1	6	0	0	0	0	0	0	0	0	0	0	3	1	10.9667	5	0	0	0	0	0	0	0	0	0	0	0	0	0	0	0	0	0	329	0	0	0	0	0	0	0	0	0
276	9/26/2014	22	160	21.875	54	5/17/2016	1	9	0	0	0	0	0	0	0	0	0	0	1	1	19.9667	1	0	1	0	0	0	0	1	0	0	0	0	0	0	0	0	1	0	599	0	0	0	0	0	0	0	0	0
277	10/15/2014	30	150	16.8889	35	5/17/2016	0	9	0	0	0	0	0	0	0	0	0	0	2	1	19.3333	1	0	1	0	0	0	0	1	0	0	0	0	0	0	0	0	1	0	580	0	0	0	0	0	0	0	0	0
278	10/15/2014	69	156	15.6147	37	5/17/2016	1	9	0	0	0	0	0	0	0	0	0	0	2	1	19.3333	1	0	0	0	0	0	0	0	0	0	0	0	0	0	0	0	0	0	580	0	0	0	0	0	0	0	0	0
279	10/15/2014	27	167	16.494	45	2/12/2015	1	9	0	0	0	0	0	0	0	0	0	0	2	1	4	4	0	0	0	0	0	0	1	0	0	0	1	0	0	0	0	1	0	120	0	0	0	0	0	0	0	0	0
280	10/16/2014	55	170	24.2215	66	5/17/2016	1	9	0	0	0	0	0	0	0	0	0	0	2	1	19.3	1	0	0	0	0	0	0	1	0	0	0	0	0	1	0	0	1	0	579	0	0	0	0	0	0	0	0	0
281	11/24/2014	36	161	18.132	46	6/14/2016	1	9	0	0	0	0	0	0	0	0	0	0	1	1	18.9333	1	0	0	0	0	0	0	0	0	0	0	0	0	0	0	0	0	0	568	0	0	0	0	0	0	0	0	0
282	12/2/2014	52	169	18.2066	52	7/12/2016	1	9	0	0	0	0	0	0	0	0	0	0	2	1	19.6	1	0	1	0	0	0	0	0	0	0	0	0	0	0	0	0	1	0	588	0	0	0	0	0	0	0	0	0
283	8/20/2014	58	150	15.5556	35	3/3/2016	0	3	0	0	0	0	0	0	0	0	0	0	2	1	18.7	2	1	1	0	1	1	1	1	0	0	0	0	0	1	1	1	1	0	561	0	0	0	0	0	0	0	0	0
284	8/20/2014	24	163	18.4425	42	3/31/2016	0	3	0	0	0	0	0	0	0	0	0	0	3	1	19.6333	1	1	1	1	1	0	0	1	0	0	0	0	0	1	1	1	1	0	589	0	0	0	0	0	0	0	0	0
285	8/27/2014	27	167	21.5139	51	3/8/2016	1	3	0	0	0	0	0	0	0	0	0	0	4	1	18.6333	1	0	1	0	1	1	0	0	0	0	0	0	0	1	1	1	1	0	559	0	0	0	0	0	0	0	0	0
286	8/29/2014	23	170	19.7232	45	5/31/2016	1	3	0	0	0	0	0	0	0	0	0	0	2	1	21.3667	1	0	1	1	1	1	0	1	0	1	0	0	0	1	1	1	1	0	641	0	0	0	0	0	0	0	0	0
287	8/29/2014	18	155	20.3954	41	4/29/2016	0	3	0	0	0	0	0	0	0	0	0	0	1	1	20.3	1	0	1	1	1	1	0	1	0	0	0	0	0	1	1	1	1	0	609	0	0	0	0	0	0	0	0	0
288	9/10/2014	51	163	23.7118	62	5/14/2015	1	3	0	0	0	0	0	0	0	0	0	0	2	1	8.2	1	0	1	1	1	0	0	1	0	0	0	0	0	1	1	1	1	0	246	0	0	0	0	0	0	0	0	0
289	9/10/2014	58	163	19.1953	48	4/16/2016	1	3	0	0	0	0	0	0	0	0	0	0	3	1	19.4667	1	1	1	0	1	1	0	1	0	0	0	0	0	1	1	1	1	1	94	0	0	0	0	1	0	0	0	0
290	7/8/2014	37	160	17.9688	46	6/8/2016	0	8	0	0	0	0	0	0	0	0	0	0	2	1	23.3667	1	0	0	0	1	0	1	0	0	0	0	0	0	0	0	1	1	1	191	0	0	0	0	0	0	0	0	0
291	7/10/2014	38	164	21.1927	55	4/6/2016	1	8	0	1	0	0	0	0	0	0	0	0	3	1	21.2	1	0	0	0	0	0	0	0	0	0	0	0	0	0	0	0	0	0	636	0	0	0	0	0	0	0	0	0
292	7/10/2014	24	156	20.1348	43	11/12/2015	0	8	0	0	0	0	0	0	0	0	0	0	2	1	16.3333	5	0	0	0	0	0	0	0	0	0	0	0	0	0	0	0	0	0	490	0	0	0	0	0	0	0	0	0
293	7/10/2014	29	167	20.0796	54	2/29/2016	1	8	0	0	0	0	0	0	0	0	0	0	2	1	19.9667	1	0	1	1	0	0	0	0	0	0	0	0	0	0	0	0	1	0	599	0	0	0	0	0	0	0	0	0
294	7/10/2014	41	164	17.4747	45	2/17/2016	1	8	0	0	0	0	0	0	0	0	0	1	2	1	19.5667	1	0	0	0	0	0	0	0	0	0	0	0	0	0	0	1	1	0	587	0	0	0	0	0	0	0	0	0
295	7/10/2014	32	160	16.7969	36	6/8/2015	0	8	0	0	0	1	0	0	0	1	0	1	1	1	11.1	2	0	0	0	0	0	0	0	0	0	0	0	0	0	0	0	0	0	333	0	0	0	0	0	0	0	0	0
296	7/15/2014	19	148	15.5223	31	1/14/2016	0	8	0	0	0	0	0	0	0	1	0	0	3	1	18.2667	1	0	0	0	0	0	0	0	0	0	0	0	0	0	0	1	1	0	548	0	0	0	0	0	0	0	0	0
297	7/15/2014	33	172	20.2812	48	6/21/2016	1	8	0	1	0	0	0	0	0	0	0	0	2	2	23.5667	1	0	0	0	0	0	1	0	0	0	0	0	0	0	0	0	1	0	707	0	0	0	0	0	0	0	0	0
298	7/15/2014	62	163	14.6788	39	10/6/2014	1	8	0	0	0	0	0	0	0	0	0	0	3	1	2.76667	4	0	0	0	0	0	0	0	0	0	0	0	0	0	0	0	0	0	83	0	0	0	0	0	0	0	0	0
299	7/15/2014	21	170	20.0692	56	2/18/2016	1	8	0	0	0	0	0	0	0	0	0	0	3	1	19.4333	1	0	0	0	0	0	0	0	0	0	0	0	0	0	0	0	0	0	583	0	0	0	0	0	0	0	0	0
300	7/15/2014	20	180	20.0617	53	5/13/2016	1	8	0	0	0	0	0	0	0	0	0	0	3	1	22.2667	1	0	0	0	0	0	0	0	0	0	0	0	0	0	0	0	0	0	668	0	0	0	0	0	0	0	0	0
301	7/15/2014	53	165	14.6924	37	2/17/2016	1	8	0	0	0	0	0	0	0	1	0	0	2	1	19.4	1	0	0	0	0	0	0	0	0	0	0	0	0	0	0	1	1	1	121	0	0	0	0	0	0	0	0	0
302	7/17/2014	48	163	16.1843	43	1/5/2015	1	8	0	0	0	0	0	1	0	0	0	1	2	1	5.73333	2	0	0	0	1	0	0	0	0	0	0	0	0	0	0	0	1	0	172	0	0	0	0	0	0	0	0	0
303	7/17/2014	65	152	16.0145	36	5/6/2016	0	8	0	0	0	0	0	0	0	0	0	0	2	2	21.9667	1	1	0	0	1	0	0	0	0	0	0	0	0	1	1	1	1	0	659	0	0	0	0	1	0	0	0	0
304	7/17/2014	41	168	20.9042	66	10/29/2015	1	8	0	0	0	1	0	0	0	0	0	1	1	1	15.6333	2	0	1	0	0	0	0	0	0	0	0	0	0	1	1	1	1	0	469	0	0	0	0	0	0	0	0	0
305	7/22/2014	60	169	24.5089	66	2/19/2016	1	8	0	0	0	0	0	0	0	0	0	0	2	1	19.2333	1	0	0	1	0	1	0	0	0	0	0	0	0	1	1	1	1	0	577	0	0	0	0	0	0	0	0	0
306	7/22/2014	49	165	13.2231	42	12/12/2014	1	8	0	0	0	0	0	0	0	0	0	0	3	1	4.76667	2	0	0	0	0	0	0	0	0	0	0	0	0	0	0	0	0	0	143	0	0	0	0	0	0	0	0	0
307	7/22/2014	29	145	19.9762	40	3/17/2016	0	8	0	0	0	0	0	0	0	0	0	0	3	1	20.1333	1	0	0	0	0	0	0	0	0	0	0	0	0	1	1	1	1	0	604	0	0	0	0	0	0	0	0	0
308	7/22/2014	78	168	14.5266	41	7/30/2014	1	8	0	1	0	0	0	0	0	1	0	0	3	1	0.266667	2	0	0	0	0	0	0	0	0	0	0	0	0	0	0	0	0	0	8	0	0	0	0	0	0	0	0	0
309	7/17/2014	41	150	11.5556	27	9/7/2014	0	8	0	0	0	0	0	0	0	1	0	0	4	2	1.73333	4	0	0	0	0	0	0	0	0	0	0	0	0	0	0	0	0	0	52	0	0	0	0	0	0	0	0	0
310	7/25/2014	42	171	17.4413	48	1/13/2015	1	8	0	1	0	0	0	0	0	0	0	0	3	2	5.73333	2	0	0	0	0	0	0	0	0	0	0	0	0	0	0	0	0	0	172	0	0	0	0	0	0	0	0	0
311	7/25/2014	38	173	21.7181	58	3/15/2016	1	8	0	0	0	0	0	0	0	0	0	0	2	1	19.9667	1	0	1	1	1	0	0	1	0	0	0	0	0	0	1	1	1	0	599	0	0	0	0	1	0	0	0	0
312	7/25/2014	55	165	20.5693	48	2/4/2016	1	8	0	0	0	0	0	0	0	0	0	0	3	1	18.6333	1	0	0	0	0	0	0	0	0	0	0	0	0	0	0	0	0	0	559	0	0	0	0	0	0	0	0	0
313	7/25/2014	52	162	17.1468	45	4/14/2016	1	8	0	0	0	0	0	0	0	0	0	0	3	1	20.9667	1	0	0	0	0	0	0	0	0	0	0	0	0	0	0	0	0	0	629	0	0	0	0	0	0	0	0	0
314	7/25/2014	30	150	23.5556	37	2/16/2016	0	8	0	0	0	0	0	0	0	0	0	1	1	1	19.0333	1	0	0	1	0	0	0	0	0	0	0	0	0	1	0	0	1	0	571	0	0	0	0	0	0	0	0	0
315	7/26/2014	28	163	23.3355	50	3/17/2016	0	8	0	0	0	0	0	0	0	0	0	0	3	1	20	1	0	1	0	0	0	0	1	0	0	0	0	0	0	0	0	1	0	600	0	0	0	0	0	0	0	0	0
316	7/25/2014	25	168	20.9042	57	2/18/2016	1	8	0	0	0	0	0	0	0	0	0	0	2	1	19.1	1	0	1	1	1	0	0	0	0	0	0	0	0	1	1	0	1	0	573	0	0	0	0	0	0	0	0	0
317	7/29/2014	25	170	22.1453	58	2/4/2016	1	8	0	0	0	1	0	0	0	0	0	0	3	1	18.5	1	0	1	1	0	0	0	0	0	0	0	0	0	0	1	1	1	0	555	0	0	0	0	0	0	0	0	0
318	7/29/2014	40	165	24.977	63	2/15/2016	1	8	0	0	0	0	0	0	0	0	0	0	2	1	18.8667	1	0	0	0	0	0	0	0	0	0	0	0	0	0	0	0	0	0	566	0	0	0	0	0	0	0	0	0
319	7/29/2014	71	155	17.4818	41	3/17/2016	1	8	0	0	0	0	0	0	0	0	0	0	2	1	19.9	1	0	0	0	0	0	0	0	0	0	0	0	0	0	0	0	1	1	174	0	0	0	0	0	0	0	0	0
320	7/29/2014	64	168	23.03	67	3/29/2016	1	8	0	0	0	0	0	0	0	0	0	0	2	1	20.3	1	0	1	0	0	0	0	0	0	0	0	0	0	0	1	1	1	0	609	0	1	0	0	0	0	0	0	0
321	7/31/2014	31	163	18.0662	42	3/4/2016	1	8	0	0	0	0	0	0	0	0	0	0	2	1	19.4	1	0	0	0	0	0	0	0	0	0	0	0	0	0	0	0	0	0	582	0	0	0	0	0	0	0	0	0
322	7/31/2014	44	154	21.9261	44	3/8/2016	1	8	0	0	0	1	0	0	0	1	0	0	2	1	19.5333	1	0	0	0	0	1	0	0	0	0	0	0	0	1	1	0	1	0	586	0	1	1	0	0	0	0	0	0
323	7/31/2014	46	170	16.609	55	12/23/2014	1	8	0	1	0	0	0	0	0	0	0	0	2	1	4.83333	2	0	0	0	0	0	0	0	0	1	0	0	0	1	0	1	1	1	88	1	0	1	0	0	0	1	0	0
324	7/31/2014	58	155	20.3954	46	4/14/2016	0	8	0	1	0	0	0	0	0	0	0	0	1	1	20.7667	1	0	0	0	0	0	0	0	0	0	0	0	0	1	0	0	1	0	623	0	0	0	0	0	0	0	0	0
325	7/31/2014	49	140	15.3061	30	10/13/2014	0	8	0	0	0	0	0	0	0	0	0	0	2	3	2.46667	2	0	0	0	0	0	0	0	0	0	0	0	0	0	0	0	0	0	74	0	0	0	0	0	0	0	0	0
326	8/3/2014	49	171	19.1512	56	5/13/2016	1	8	0	0	0	1	0	0	0	0	0	0	3	3	21.6333	1	0	0	0	1	0	0	0	0	0	0	0	0	0	1	1	1	0	649	0	0	0	0	1	0	0	0	0
327	8/5/2014	38	170	20.7612	65	4/4/2016	1	8	0	0	0	0	0	0	0	0	0	0	3	1	20.2667	1	0	1	1	0	0	0	0	0	0	0	0	0	1	0	0	1	0	608	0	0	0	0	0	0	0	0	0
328	8/5/2014	32	152	17.313	41	2/25/2016	0	8	0	0	0	0	0	0	0	0	0	1	3	1	18.9667	1	0	0	0	0	0	0	0	0	0	0	0	0	0	0	0	0	0	569	0	0	0	0	0	0	0	0	0
329	8/7/2014	61	165	20.202	53	4/6/2016	1	8	0	1	0	0	0	0	0	0	0	0	3	1	20.2667	1	0	0	0	0	0	0	0	0	0	0	0	0	0	1	0	1	1	98	0	0	0	0	0	0	0	0	0
330	8/7/2014	61	172	10.1406	40	2/29/2016	1	8	1	0	0	0	0	0	0	0	0	0	3	3	19.0333	4	0	0	0	0	0	0	0	0	0	0	0	0	1	1	1	1	0	571	1	0	1	0	0	0	0	0	0
331	8/7/2014	59	172	21.2953	56	6/6/2016	1	8	0	0	0	0	0	1	0	0	0	0	3	1	22.3	1	0	1	1	1	0	0	1	0	0	0	0	0	0	0	0	1	0	669	0	0	0	0	1	0	0	0	0
332	8/7/2014	47	161	25.0762	55	2/17/2016	1	8	0	1	0	0	0	0	0	0	0	0	2	1	18.6333	1	0	0	0	0	0	0	0	0	0	0	0	0	0	1	0	1	0	559	0	0	0	0	0	0	0	0	0
333	8/12/2014	53	162	21.3382	50	6/7/2016	1	8	0	1	0	0	0	0	0	0	0	0	3	1	22.1667	1	0	1	0	0	0	0	0	0	0	0	0	0	0	0	0	1	0	665	0	0	0	0	0	0	0	0	0
334	8/12/2014	40	147	23.1385	50	5/12/2015	0	8	0	0	0	1	0	0	0	0	0	1	3	1	9.1	4	0	0	0	0	0	0	0	0	0	0	0	0	1	0	0	1	0	273	0	0	0	0	0	0	0	0	0
335	8/14/2014	36	166	17.4191	44	3/24/2016	1	8	0	0	0	0	0	0	0	0	0	0	3	1	19.6	1	0	0	0	0	0	0	0	0	0	0	0	0	0	0	0	0	0	588	0	0	0	0	0	0	0	0	0
336	8/14/2014	55	152	16.0145	35	3/17/2016	0	8	0	0	0	0	0	1	0	1	0	0	3	1	19.3667	1	0	1	0	0	0	0	0	0	0	0	0	0	0	0	1	1	0	581	0	0	0	0	0	0	0	0	0
337	8/7/2014	22	176	19.6927	62	2/17/2016	1	8	0	0	0	0	0	0	0	0	0	0	3	1	18.6333	1	0	0	0	0	0	0	0	0	0	0	0	0	0	1	0	1	0	559	0	0	0	0	0	0	0	0	0
338	8/19/2014	41	169	25.5593	70	3/9/2016	1	8	0	0	0	0	0	0	0	0	0	0	2	1	18.9333	1	0	0	0	0	0	0	0	0	0	0	0	0	0	0	0	0	0	568	0	0	0	0	0	0	0	0	0
339	8/19/2014	18	178	17.3589	55	6/16/2016	1	8	0	0	0	0	0	0	0	0	0	0	2	1	22.2333	1	0	0	0	0	0	0	0	0	0	0	0	0	0	0	0	0	0	667	0	0	0	0	0	0	0	0	0
340	8/19/2014	52	174	25.1024	74	5/5/2016	1	8	1	1	0	1	0	0	0	0	0	0	2	1	20.8333	1	0	0	1	0	0	0	0	0	0	0	0	0	0	0	0	1	0	625	0	0	0	0	0	0	0	0	0
341	8/2/2014	38	155	20.8117	47	4/14/2016	0	8	0	0	0	0	0	0	0	0	0	0	2	1	20.7	1	0	0	0	0	0	0	0	0	0	0	0	0	0	0	0	0	0	621	0	0	0	0	0	0	0	0	0
342	8/19/2014	31	152	19.4771	39	4/1/2016	0	8	0	0	0	0	0	0	0	0	0	0	2	1	19.7	1	0	0	0	0	0	0	0	0	0	0	0	0	0	0	1	1	0	591	0	0	0	0	0	0	0	0	0
343	8/21/2014	34	162	20.9572	55	3/11/2015	1	8	0	0	0	0	0	0	0	0	0	1	2	2	6.73333	4	0	0	0	0	0	0	0	0	0	1	0	0	0	0	1	1	0	202	1	0	0	0	0	0	0	0	0
344	8/19/2014	21	151	19.2974	44	6/13/2016	1	8	0	0	0	0	0	0	0	0	0	0	3	1	22.1333	1	0	1	0	0	0	0	0	0	0	0	0	0	0	0	1	1	0	664	0	0	0	0	0	0	0	0	0
345	8/21/2014	23	175	18.9388	56	3/25/2015	1	8	0	0	0	0	0	0	0	0	0	0	3	1	7.2	4	0	0	0	0	0	0	0	0	0	0	0	0	0	0	0	0	0	216	0	0	0	0	0	0	0	0	0
346	6/28/2014	53	159	14.6355	37	7/4/2016	1	8	0	0	0	0	0	0	0	0	0	0	4	2	24.5667	1	0	0	1	0	1	0	0	0	0	0	0	0	1	0	1	1	0	737	0	0	0	0	0	0	0	0	0
347	8/21/2014	44	171	18.4672	55	5/17/2016	1	8	0	0	0	0	0	0	0	0	0	0	2	1	21.1667	1	0	1	0	0	0	0	1	0	0	0	0	0	1	0	1	1	0	635	0	0	0	0	0	0	0	0	1
348	8/26/2014	41	158	18.026	49	3/29/2016	1	8	0	1	0	0	0	0	0	0	0	0	3	1	19.3667	1	0	0	0	0	0	0	0	0	0	0	0	0	0	0	0	0	0	581	0	0	0	0	0	0	0	0	0
349	8/26/2014	27	158	23.2335	56	4/15/2016	1	8	0	0	0	0	0	0	0	0	0	0	3	1	19.9333	1	0	0	0	0	1	0	0	0	0	0	0	0	1	0	0	1	0	598	0	0	0	0	0	0	0	0	0
350	8/26/2014	40	167	21.5139	59	3/10/2016	1	8	1	0	0	0	0	0	0	0	0	0	3	1	18.7333	1	0	0	0	0	0	0	1	0	0	0	0	0	0	0	0	1	0	562	0	0	0	0	0	0	0	0	0
351	8/19/2014	51	160	15.625	40	2/29/2016	1	8	0	0	0	0	0	0	0	1	0	0	99	2	18.6333	3	0	0	0	0	0	0	0	0	0	0	0	0	1	0	0	1	0	559	0	0	0	0	0	0	0	0	0
352	8/26/2014	24	160	16.0156	37	4/14/2016	1	8	0	0	0	0	0	0	0	1	0	0	2	1	19.9	1	0	0	0	0	0	0	0	0	0	0	0	0	0	0	0	0	0	597	0	0	0	0	0	0	0	0	0
353	8/26/2014	60	158	16.0231	38	3/10/2016	1	8	0	0	0	0	0	0	1	0	0	0	2	1	18.7333	1	0	0	0	0	0	0	0	0	0	0	0	0	0	0	0	0	0	562	0	0	0	0	0	0	0	0	0
354	8/26/2014	48	167	22.5896	63	9/5/2014	1	8	0	1	0	0	0	0	0	0	0	0	3	2	0.333333	4	0	0	0	0	0	0	0	0	0	0	0	0	0	0	0	0	0	10	0	0	0	0	0	0	0	0	0
355	8/26/2014	51	157	20.6905	38	11/11/2015	1	8	0	0	0	0	0	0	0	1	0	0	3	1	14.7333	1	0	0	0	0	0	0	0	0	0	0	0	0	0	0	0	0	0	442	0	0	0	0	0	0	0	0	0
356	8/26/2014	47	165	22.0386	63	4/19/2016	1	8	0	1	0	0	0	0	0	0	0	0	2	1	20.0667	1	0	0	0	0	0	0	0	0	0	0	0	0	0	0	0	0	0	602	0	0	0	0	0	0	0	0	0
357	9/4/2014	45	172	18.2531	54	4/15/2016	1	8	0	0	0	0	0	0	0	0	0	0	2	1	19.6333	1	0	0	0	0	0	0	0	0	0	0	0	0	0	0	1	1	0	589	0	0	0	0	0	0	0	0	0
358	9/4/2014	60	167	15.7768	54	4/1/2016	1	8	0	0	0	0	0	0	0	0	0	1	2	1	19.1667	1	0	1	0	0	0	0	1	0	0	0	0	0	1	0	0	1	0	575	0	0	0	0	0	0	0	0	0
359	9/4/2014	48	159	19.7777	47	5/26/2016	0	8	0	0	0	0	0	0	0	0	0	0	3	1	21	1	0	0	0	0	0	0	0	0	0	0	0	0	0	0	0	0	0	630	0	0	0	0	0	0	0	0	0
360	9/4/2014	28	167	13.2669	37	10/17/2014	1	8	0	0	0	1	0	0	0	1	0	1	2	1	1.43333	2	0	0	0	0	0	0	0	0	0	0	0	0	0	0	0	0	0	43	0	0	0	0	0	0	0	0	0
361	9/9/2014	49	168	15.9439	40	7/5/2016	1	8	0	0	0	0	0	0	0	1	0	0	2	1	22.1667	1	0	0	0	0	0	0	0	0	0	0	0	0	0	0	0	0	0	665	0	0	0	0	0	0	0	0	0
362	9/9/2014	41	160	25.3906	48	6/6/2016	0	8	0	1	0	0	0	0	0	0	0	0	3	1	21.2	1	0	0	0	0	0	0	0	0	0	0	0	0	0	0	0	0	0	636	0	0	0	0	0	0	0	0	0
363	9/9/2014	25	152	22.5069	42	3/17/2016	0	8	0	0	0	0	0	0	0	0	0	0	3	1	18.5	1	0	0	0	0	0	0	0	0	0	0	0	0	0	0	0	0	0	555	0	0	0	0	0	0	0	0	0
364	9/9/2014	43	160	21.4844	48	5/8/2016	1	8	0	0	0	0	0	0	0	0	0	0	2	1	20.2333	1	0	1	0	1	1	0	0	0	0	0	0	0	1	0	0	1	0	607	0	0	0	0	0	0	0	0	0
365	9/9/2014	27	172	17.239	44	6/28/2016	1	8	0	0	0	0	0	0	0	0	0	1	2	1	21.9333	1	0	0	0	0	0	0	0	0	0	0	0	0	0	0	0	0	0	658	0	0	0	0	0	0	0	0	0
366	9/9/2014	32	150	22.6667	48	4/4/2016	0	8	0	0	0	0	0	0	0	1	0	1	1	1	19.1	1	0	0	1	0	0	0	0	0	0	0	0	0	1	0	0	1	0	573	0	0	0	0	0	0	0	0	0
367	9/9/2014	34	160	20.7031	50	3/10/2016	1	8	0	0	0	0	0	0	0	0	0	0	3	1	18.2667	1	0	1	0	0	0	0	0	0	0	0	0	0	0	0	1	1	0	548	0	0	0	0	0	0	0	0	0
368	9/9/2014	24	156	18.902	43	5/12/2016	0	8	0	0	0	0	0	0	0	0	0	0	2	1	20.3667	1	0	1	0	0	0	0	0	0	0	0	0	0	0	0	1	1	0	611	0	0	0	0	0	0	0	0	0
369	9/9/2014	27	162	23.2434	59	5/11/2016	1	8	0	0	0	0	0	0	0	0	0	0	3	1	20.3333	1	0	1	0	0	0	1	0	0	0	0	0	0	0	0	0	1	0	610	0	0	0	0	0	0	0	0	0
370	9/11/2014	32	178	13.2559	43	6/25/2015	1	8	0	0	0	1	0	0	0	1	0	1	2	1	9.56667	2	0	0	1	0	0	0	0	0	0	0	0	0	1	1	0	1	0	287	0	0	1	0	0	0	0	0	0
371	9/11/2014	63	168	15.9439	44	6/20/2015	1	8	0	1	0	0	0	0	0	0	0	0	2	1	9.4	2	0	0	0	0	0	0	0	0	0	0	0	0	0	0	0	0	0	282	0	0	0	0	0	0	0	0	0
372	9/11/2014	58	164	19.3337	51	4/5/2016	1	8	0	0	0	0	0	0	0	0	0	0	3	1	19.0667	1	0	1	0	0	0	0	0	0	0	0	0	0	0	0	0	1	0	572	0	0	0	0	0	0	0	0	0
373	9/11/2014	39	160	18.75	47	7/5/2016	1	8	0	0	0	0	0	0	0	0	0	1	3	1	22.1	1	0	0	0	0	0	0	0	0	0	0	0	0	0	0	0	0	0	663	0	0	0	0	0	0	0	0	0
374	9/11/2014	57	162	17.1468	46	6/6/2016	1	8	0	0	0	0	0	0	0	0	0	0	3	1	21.1333	1	0	0	0	0	0	0	0	0	0	0	0	0	0	0	0	0	0	634	0	0	0	0	0	0	0	0	0
375	9/9/2014	63	162	27.4348	61	5/24/2016	1	8	0	1	0	0	0	0	0	0	0	0	3	1	20.7667	1	0	0	0	0	0	0	0	0	0	0	0	0	0	0	0	1	1	123	0	0	0	0	0	0	0	0	0
376	9/11/2014	28	172	16.901	50	5/10/2016	1	8	0	0	0	0	0	0	0	0	0	0	2	1	20.2333	1	0	1	0	0	0	0	0	0	0	0	0	0	1	1	1	1	0	607	0	0	0	0	0	0	0	0	0
377	9/16/2014	57	170	25.9516	62	6/15/2016	1	8	0	1	0	0	0	0	0	0	0	0	1	1	21.2667	1	0	0	0	0	0	0	0	0	0	0	0	0	0	0	0	0	0	638	0	0	0	0	0	0	0	0	0
378	9/16/2014	39	160	21.875	51	5/13/2016	1	8	0	0	0	0	0	0	0	0	0	0	3	1	20.1667	1	0	0	0	0	0	0	0	0	0	0	0	0	1	0	1	1	0	605	0	0	0	0	0	0	0	0	0
379	9/16/2014	47	162	22.1003	60	6/16/2016	1	8	0	1	0	0	0	0	0	0	0	0	3	1	21.3	1	0	0	0	0	0	0	0	0	0	0	0	0	1	1	0	1	0	639	0	0	0	0	0	0	0	0	0
380	9/16/2014	70	156	20.5457	43	6/8/2016	1	8	0	0	0	0	1	0	0	0	0	0	3	1	21.0333	1	0	0	0	0	0	0	0	0	0	0	0	0	0	0	0	0	0	631	0	0	0	0	0	0	0	0	0
381	9/16/2014	47	165	19.1001	54	6/15/2016	1	8	0	0	0	0	0	0	0	0	0	0	3	1	21.2667	1	0	0	0	0	0	0	0	0	0	0	0	0	0	0	0	0	0	638	0	0	0	0	0	0	0	0	0
382	9/18/2014	49	162	17.5278	37	6/15/2016	1	8	0	1	0	0	0	0	0	0	0	0	3	1	21.2	1	0	0	0	0	0	0	0	0	0	0	0	0	0	1	0	1	0	636	0	0	0	0	0	0	0	0	0
383	9/26/2014	17	150	14.2222	30	6/29/2016	0	8	0	0	0	0	0	0	0	1	0	0	1	1	21.4	1	0	0	0	0	0	0	0	0	0	0	0	0	0	0	0	0	0	642	0	0	0	0	0	0	0	0	0
384	9/23/2014	31	157	21.0962	56	4/24/2016	0	8	0	0	0	0	0	0	0	0	0	0	3	1	19.3	1	0	1	0	0	0	0	0	0	0	0	0	0	0	0	0	1	0	579	0	0	0	0	0	0	0	0	0
385	9/24/2014	38	165	19.1001	44	2/25/2016	1	8	0	0	0	1	0	0	0	0	0	0	3	1	17.3	1	0	0	0	0	0	0	0	0	0	0	0	0	0	0	0	0	0	519	0	0	0	0	0	0	0	0	0
386	9/25/2014	36	162	20.5761	47	4/24/2016	1	8	0	0	0	0	0	0	0	0	0	0	3	1	19.2333	1	1	1	0	0	0	0	0	0	0	0	0	0	0	1	0	1	0	577	0	0	0	0	0	0	0	0	0
387	9/25/2014	39	172	20.2812	56	3/15/2016	1	8	0	0	0	0	0	0	0	0	0	0	3	1	17.9	1	0	0	0	0	0	0	0	0	0	0	0	0	0	0	0	0	0	537	0	0	0	0	0	0	0	0	0
388	9/25/2014	38	165	18.7328	43	5/23/2015	1	8	0	1	0	0	0	0	0	0	0	0	3	1	8	1	0	1	0	0	0	0	0	0	0	0	0	0	0	0	0	1	0	240	0	0	0	0	0	0	0	0	0
389	9/25/2014	32	160	18.75	45	4/19/2016	1	8	0	0	0	0	0	0	0	0	0	1	1	1	19.0667	1	0	0	0	0	0	0	0	0	0	0	0	0	1	1	0	1	0	572	0	0	0	0	0	0	0	0	0
390	9/23/2014	56	150	16.8889	36	4/15/2016	0	8	0	1	0	0	0	0	0	1	0	0	3	1	19	1	0	0	1	0	0	0	0	0	0	0	0	0	0	0	1	1	0	570	0	0	0	0	0	0	0	0	0
391	9/25/2014	42	160	17.5781	40	4/15/2016	1	8	0	0	0	0	0	0	0	0	0	0	3	1	18.9333	1	0	0	0	0	0	0	0	0	0	0	0	0	0	0	1	1	0	568	1	0	0	0	0	0	0	0	0
392	9/25/2014	36	178	17.0433	54	9/26/2014	1	8	0	0	0	1	0	0	0	1	0	1	2	1	0.0333333	2	0	0	0	0	0	0	0	0	0	0	0	0	0	0	0	0	0	1	0	0	0	0	0	0	0	0	0
393	9/25/2014	25	173	30.0712	92	6/27/2016	1	8	0	1	0	0	0	0	0	0	0	0	3	1	21.3667	1	0	0	0	0	0	0	0	0	0	0	0	0	0	0	0	0	0	641	0	0	0	0	0	0	0	0	0
394	9/30/2014	30	175	21.551	63	5/16/2016	1	8	0	0	0	0	0	0	0	0	0	0	2	1	19.8	1	0	0	0	0	0	0	0	0	1	0	0	0	0	0	1	1	0	594	0	0	0	0	0	0	0	0	0
395	9/30/2014	22	170	22.1453	60	6/27/2016	0	8	0	0	0	0	0	0	0	0	0	0	3	1	21.2	1	0	0	0	1	0	0	0	0	0	0	0	0	0	0	0	1	0	636	0	0	0	0	0	0	0	0	0
396	9/30/2014	58	150	22.2222	50	10/23/2015	0	8	0	1	0	0	0	0	0	0	0	0	2	1	12.9333	2	0	0	0	0	0	0	0	0	0	0	0	0	0	0	1	1	0	388	0	0	0	0	0	0	0	0	0
397	9/30/2014	41	150	16	39	12/9/2015	1	8	0	0	0	0	0	0	0	0	0	0	2	1	14.5	1	0	0	0	0	0	0	0	0	0	0	0	0	0	0	0	0	0	435	0	0	0	0	0	0	0	0	0
398	9/30/2014	46	170	24.9135	63	3/14/2016	1	8	0	1	0	0	0	0	0	0	0	0	3	1	17.7	1	0	0	0	0	0	0	0	0	0	0	0	0	0	0	0	0	0	531	0	0	0	0	0	0	0	0	0
399	10/4/2014	30	165	16.5289	46	8/9/2015	1	8	0	0	0	0	0	0	0	0	0	0	2	1	10.3	4	0	0	0	0	0	0	0	0	0	0	0	0	0	0	0	0	0	309	0	0	0	0	0	0	0	0	0
400	10/2/2014	68	155	16.2331	35	6/16/2016	0	8	0	0	0	0	0	0	0	1	0	0	2	1	20.7667	1	0	0	0	1	1	0	0	0	0	0	0	0	0	0	1	1	0	623	0	0	0	0	0	0	0	0	0
401	10/7/2014	74	154	15.6013	39	5/9/2016	1	8	0	0	0	0	0	0	0	0	0	0	2	1	19.3333	1	0	0	0	0	0	0	0	0	0	0	0	0	0	0	0	0	0	580	0	0	0	0	0	0	0	0	0
402	10/7/2014	37	167	19.0039	39	6/8/2016	1	8	0	0	0	1	0	0	0	1	0	0	3	1	20.3333	1	0	0	0	0	0	0	0	0	0	0	0	0	0	0	0	0	0	610	0	0	0	0	0	0	0	0	0
403	10/9/2014	36	165	18.3655	45	7/21/2015	1	8	0	0	0	0	0	0	0	1	0	1	2	1	9.5	4	0	0	0	0	0	0	0	0	0	0	0	0	0	0	0	0	0	285	0	0	0	0	0	0	0	0	0
404	10/9/2014	55	150	16.4444	37	7/5/2016	1	8	0	0	0	0	0	0	0	0	0	0	3	1	21.1667	1	0	0	0	1	0	0	0	0	0	0	0	0	0	0	0	1	0	635	0	0	0	0	1	0	0	0	0
405	10/9/2014	57	158	28.8415	57	4/26/2016	1	8	0	1	0	0	0	0	0	0	0	0	2	1	18.8333	1	0	0	0	0	0	0	0	0	0	0	0	0	0	0	0	0	0	565	0	0	0	0	0	0	0	0	0
406	10/9/2014	54	170	24.2215	72	5/16/2016	1	8	0	1	0	0	0	0	0	0	0	0	3	1	19.5	1	1	0	1	0	0	0	0	0	0	0	0	0	0	0	0	1	0	585	0	0	0	1	0	0	0	0	0
407	10/9/2014	47	170	18.6851	48	5/8/2016	1	8	0	0	0	0	0	0	0	1	0	0	3	1	19.2333	1	0	0	0	0	0	0	0	0	0	0	0	0	0	0	0	0	0	577	0	0	0	0	0	0	0	0	0
408	10/11/2014	59	167	17.9282	47	6/8/2016	1	8	0	0	0	0	0	0	0	0	0	0	2	1	20.2	1	0	0	0	0	0	0	0	0	0	0	0	0	0	0	0	0	0	606	0	0	0	0	0	0	0	0	0
409	10/14/2014	28	171	17.4413	47	6/12/2016	1	8	0	0	0	0	0	0	0	1	0	0	2	1	20.2333	1	0	0	0	0	0	0	0	0	0	0	0	0	0	0	0	0	0	607	0	0	0	0	0	0	0	0	0
410	10/14/2014	27	165	19.1001	47	5/12/2016	1	8	0	0	0	0	0	0	0	0	0	0	2	1	19.2	1	0	0	1	0	0	0	0	0	0	0	0	0	0	0	0	1	0	576	0	0	0	0	0	0	0	0	0
411	10/8/2014	56	156	20.5457	37	12/11/2014	1	8	0	0	0	0	0	0	0	1	0	0	3	1	2.13333	2	0	0	0	0	0	0	0	0	0	0	0	0	0	0	0	0	0	64	0	0	0	0	0	0	0	0	0
412	10/14/2014	54	148	27.3923	54	7/5/2016	0	8	0	1	0	0	0	0	0	0	0	0	2	1	21	1	0	0	0	0	0	0	0	0	0	0	0	0	0	0	0	0	0	630	0	0	0	0	0	0	0	0	0
413	10/14/2014	45	165	20.202	57	5/16/2016	1	8	0	0	0	0	0	0	0	0	0	0	3	1	19.3333	1	0	0	0	0	0	0	0	0	0	0	0	0	0	0	0	0	0	580	0	0	0	0	0	0	0	0	0
414	10/14/2014	33	162	20.5761	51	5/13/2016	1	8	0	0	0	0	0	0	0	0	0	1	3	1	19.2333	1	0	0	1	0	0	0	0	0	0	0	0	0	1	1	1	1	0	577	1	1	0	0	0	0	0	0	0
415	10/14/2014	55	152	23.3726	51	6/6/2016	1	8	0	1	0	0	0	0	0	0	0	0	3	1	20.0333	1	0	0	0	0	0	0	0	0	0	0	0	0	0	0	0	0	0	601	0	0	0	0	0	0	0	0	0
416	10/14/2014	48	170	14.1869	35	6/27/2016	1	8	0	0	0	0	0	0	0	1	0	0	2	1	20.7333	1	0	0	1	0	0	0	0	0	0	0	0	0	1	0	0	1	0	622	0	0	1	0	0	0	0	0	0
417	10/14/2014	51	165	17.9982	42	6/21/2016	1	8	0	0	0	0	0	0	0	1	0	0	2	1	20.5333	1	0	1	0	0	0	0	0	0	0	0	0	0	0	0	0	1	0	616	0	0	0	0	0	0	0	0	0
418	10/14/2014	39	162	22.8624	49	5/9/2016	1	8	0	0	0	0	0	0	0	0	0	0	3	1	19.1	1	0	0	0	0	0	0	0	0	0	0	0	0	0	0	0	0	0	573	0	0	0	0	0	0	0	0	0
419	10/16/2014	45	152	12.1191	30	2/5/2015	1	8	0	0	0	0	0	0	0	1	0	0	4	1	3.73333	3	0	0	0	0	0	0	0	0	0	0	0	0	0	0	0	0	0	112	0	0	0	0	0	0	0	0	0
420	10/16/2014	52	164	18.5901	35	5/18/2016	0	8	0	1	0	0	0	0	0	1	0	0	3	1	19.3333	1	0	0	0	1	0	1	0	0	0	0	0	0	1	0	1	1	0	580	0	0	0	0	1	0	0	0	0
421	10/8/2014	63	168	9.92063	35	7/4/2015	1	8	0	0	0	0	0	0	0	1	0	0	3	1	8.96667	2	0	0	0	0	0	1	1	0	0	1	0	0	1	0	0	1	0	269	0	0	0	0	0	0	0	0	0
422	10/14/2014	53	165	21.6713	55	6/16/2016	1	8	0	0	0	0	0	0	0	0	0	0	3	1	20.3667	1	0	0	0	0	0	0	1	0	0	0	0	0	0	1	1	1	0	611	0	0	0	0	0	0	0	0	0
423	10/23/2014	58	160	22.6562	50	7/5/2016	0	8	0	1	0	0	0	0	0	0	0	0	3	1	20.7	1	0	0	0	0	0	0	0	0	0	0	0	0	0	0	0	0	0	621	0	0	0	0	0	0	0	0	0
424	10/23/2014	40	170	19.0311	50	5/16/2016	1	8	0	0	0	0	0	0	0	0	0	0	3	1	19.0333	1	0	1	1	0	0	0	0	0	0	0	0	0	0	1	0	1	0	571	0	0	0	0	0	0	0	0	0
425	10/28/2014	30	151	19.736	40	3/24/2015	1	8	0	0	0	0	0	0	0	0	0	1	1	1	4.9	4	0	0	0	0	0	0	0	0	0	0	0	0	0	0	0	0	0	147	0	0	0	0	0	0	0	0	0
426	10/28/2014	31	150	24	47	6/21/2016	0	8	0	0	0	0	0	0	0	0	0	0	2	1	20.0667	1	0	0	0	0	0	0	0	0	0	0	0	0	0	0	0	0	0	602	0	0	0	0	0	0	0	0	0
427	10/28/2014	39	170	26.6436	70	9/8/2016	1	8	0	0	0	1	0	0	0	0	0	0	2	1	22.7	1	0	0	0	0	0	0	0	0	0	0	0	0	0	0	0	0	0	681	0	0	0	0	0	0	0	0	0
428	10/28/2014	23	166	19.2336	50	5/13/2016	1	8	0	0	0	0	0	0	0	0	0	0	3	1	18.7667	1	0	0	0	0	0	0	0	0	0	0	0	0	0	0	0	0	0	563	0	0	0	0	0	0	0	0	0
429	10/28/2014	34	160	17.9688	46	6/21/2016	1	8	0	0	0	0	0	0	0	0	0	0	3	1	20.0667	1	0	0	0	0	0	0	0	0	0	0	0	0	0	0	0	0	0	602	0	0	0	0	0	0	0	0	0
430	10/28/2014	16	157	17.4449	40	6/7/2016	0	8	0	0	0	0	0	0	0	0	0	0	2	1	19.6	1	0	0	0	0	0	0	0	0	0	0	0	0	0	0	0	0	0	588	0	0	0	0	0	0	0	0	0
431	10/28/2014	18	192	20.8876	67	4/25/2016	1	8	0	0	0	0	0	0	0	0	0	0	2	1	18.1667	1	0	0	0	0	0	0	0	0	0	0	0	0	0	0	0	0	0	545	0	0	0	0	0	0	0	0	0
432	10/28/2014	28	168	22.3214	48	5/31/2016	1	8	0	0	0	0	0	0	0	1	0	0	2	1	19.3667	1	0	0	0	0	0	0	0	0	0	0	0	0	0	0	0	0	0	581	0	0	0	0	0	0	0	0	0
433	10/28/2014	66	165	26.4463	65	5/23/2016	1	8	0	1	0	0	0	0	0	0	0	0	2	1	19.1	1	0	0	0	0	0	0	0	0	0	0	0	0	1	0	0	1	0	573	0	0	0	0	0	0	0	0	0
434	10/28/2014	51	172	26.7036	77	6/21/2016	1	8	0	1	0	0	0	0	0	0	0	0	2	1	20.0667	1	0	0	0	0	0	0	0	0	0	0	0	0	0	0	0	0	0	602	0	0	0	0	0	0	0	0	0
435	10/28/2014	43	164	17.8465	49	5/16/2016	1	8	0	0	0	0	0	0	0	0	0	0	3	1	18.8667	1	0	1	0	0	0	0	0	0	0	0	0	0	0	0	0	1	0	566	0	0	0	0	0	0	0	0	0
436	10/28/2014	52	167	21.5139	59	5/19/2016	1	8	0	0	0	0	0	0	0	0	0	0	2	1	18.9667	1	0	0	0	0	0	0	0	0	0	0	0	0	0	0	0	0	0	569	0	0	0	0	0	0	0	0	0
437	10/30/2014	64	150	14.6667	36	3/29/2016	1	8	0	0	0	0	0	0	0	0	0	0	2	1	17.2	1	0	0	0	0	0	0	0	0	0	0	0	0	0	0	0	0	0	516	0	0	0	0	0	0	0	0	0
438	10/30/2014	37	152	21.6413	45	5/31/2016	0	8	0	0	0	0	0	0	0	0	0	0	3	1	19.3	1	0	0	0	0	0	0	0	0	0	0	0	0	0	0	0	0	0	579	0	0	0	0	0	0	0	0	0
439	10/30/2014	38	165	18.7328	45	6/9/2016	1	8	0	1	0	0	0	0	0	0	0	0	2	1	19.6	1	0	0	0	0	0	0	0	0	0	0	0	0	0	0	0	0	0	588	0	0	0	0	0	0	0	0	0
440	10/30/2014	49	170	25.2595	73	6/16/2016	1	8	0	0	0	0	0	0	0	0	0	0	2	1	19.8333	1	1	1	0	0	1	0	1	0	0	0	0	0	0	0	1	1	0	595	0	0	0	0	0	0	0	0	0
441	10/30/2014	60	168	18.424	56	6/6/2016	1	8	0	0	0	0	1	0	0	0	0	0	2	1	19.5	1	0	1	0	0	0	0	1	0	0	0	0	0	0	0	0	1	0	585	0	0	0	0	0	0	0	0	1
442	10/30/2014	52	160	21.0938	45	7/10/2016	1	8	0	1	0	0	0	0	0	0	0	0	2	1	20.6333	1	0	1	0	0	0	0	0	0	0	0	0	0	0	0	1	1	0	619	0	0	0	0	0	0	0	0	0
443	10/30/2014	37	165	18.3655	58	5/25/2016	1	8	0	1	0	0	0	0	0	0	0	0	3	1	19.1	1	0	0	0	0	0	0	0	0	0	0	0	0	0	0	0	0	0	573	0	0	0	0	0	0	0	0	0
444	10/30/2014	40	171	25.9909	70	5/11/2016	1	8	0	1	0	0	0	0	0	0	0	0	3	1	18.6333	1	0	0	0	0	0	0	0	0	0	0	0	0	0	0	0	0	0	559	0	0	0	0	0	0	0	0	0
445	10/30/2014	21	176	17.4329	49	6/27/2016	1	8	0	0	0	0	0	0	0	0	0	0	3	1	20.2	1	0	0	0	0	0	0	0	0	0	0	0	0	0	0	0	1	1	137	0	0	0	0	0	0	0	0	0
446	10/30/2014	60	152	16.4474	30	6/8/2016	0	8	0	1	0	0	0	0	0	1	0	0	3	1	19.5667	1	0	0	0	0	0	1	0	0	0	0	0	0	0	0	1	1	0	587	0	0	0	0	0	0	0	0	0
447	11/4/2014	39	165	15.0597	41	8/29/2016	1	8	0	0	0	1	0	0	0	1	0	0	2	1	22.1333	1	0	0	0	0	0	0	0	0	0	0	0	0	0	0	0	0	0	664	0	0	0	0	0	0	0	0	0
448	11/4/2014	63	170	17.6471	51	6/6/2016	1	8	0	0	0	0	0	0	0	0	0	0	2	1	19.3333	1	0	0	0	0	0	0	0	0	0	0	0	0	0	0	0	0	0	580	0	0	0	0	0	0	0	0	0
449	11/11/2014	43	156	18.4911	44	7/7/2016	0	8	0	0	0	0	1	0	0	0	0	0	2	1	20.1333	1	0	0	0	0	0	0	0	0	0	0	0	0	0	0	0	0	0	604	0	0	0	0	0	0	0	0	0
450	11/11/2014	32	160	15.625	40	1/1/2015	1	8	0	0	0	0	0	0	0	0	0	1	3	1	1.7	4	0	0	0	0	0	0	0	0	0	0	0	0	0	0	0	0	0	51	0	0	0	0	0	0	0	0	0
451	11/11/2014	45	165	22.0386	45	6/12/2016	1	8	0	0	0	0	0	0	0	0	0	0	3	1	19.3	1	0	0	0	0	0	1	0	0	0	0	0	0	0	0	0	1	0	579	0	0	0	0	0	0	0	0	0
452	11/11/2014	41	170	21.4533	56	6/8/2016	1	8	0	0	0	0	0	0	0	0	0	0	2	1	19.1667	1	0	1	0	1	1	0	1	0	0	0	0	0	1	1	0	1	0	575	0	0	0	0	0	0	0	0	0
453	11/11/2014	47	170	23.8754	61	5/19/2016	1	8	0	0	0	0	0	0	0	0	0	1	1	1	18.5	1	0	0	0	0	0	0	0	0	0	0	0	0	0	0	0	0	0	555	0	0	0	0	0	0	0	0	0
454	11/11/2014	20	162	16.0037	43	6/7/2016	1	8	0	0	0	0	0	0	0	0	0	0	2	1	19.1333	1	0	0	0	0	0	0	0	0	0	0	0	0	0	0	0	0	0	574	0	0	0	0	0	0	0	0	0
455	11/11/2014	22	165	20.5693	50	6/13/2016	0	8	0	0	0	0	0	0	0	0	0	0	2	1	19.3333	1	0	1	1	0	0	0	0	0	0	0	0	0	0	0	0	1	0	580	0	0	0	0	0	0	0	0	0
456	11/11/2014	41	164	20.4491	58	6/9/2016	1	8	0	0	0	0	0	0	0	0	0	0	2	1	19.2	1	0	1	0	0	0	0	0	0	0	0	0	0	0	1	1	1	0	576	0	0	0	0	0	0	0	0	0
457	11/11/2014	17	165	29.3848	51	6/8/2016	1	8	0	0	0	0	0	0	0	0	0	0	3	1	19.1667	1	0	0	0	0	0	0	0	0	0	0	0	0	0	0	0	0	0	575	0	0	0	0	0	0	0	0	0
458	11/11/2014	46	165	19.1001	49	5/19/2016	1	8	0	1	0	0	0	0	0	0	0	0	2	1	18.5	1	0	1	1	0	0	0	1	0	0	0	0	0	0	1	1	1	0	555	1	1	0	0	0	0	0	1	1
459	11/13/2014	53	165	17.9982	45	8/1/2016	1	8	0	0	0	0	0	0	0	0	0	0	2	1	20.9	1	1	1	0	0	1	0	1	0	0	0	0	0	0	0	0	1	0	627	0	0	0	0	0	0	0	0	0
460	11/15/2014	53	155	17.4818	39	6/29/2016	0	8	0	0	0	0	0	0	0	0	0	0	2	1	19.7333	1	0	0	0	0	0	0	0	0	0	0	0	0	0	0	1	1	0	592	0	0	0	0	0	0	0	0	0
461	11/13/2014	39	165	16.8962	43	5/9/2016	1	8	0	0	0	0	0	0	0	1	0	1	1	1	18.1	1	0	1	1	0	0	0	0	0	0	0	0	0	1	0	0	1	0	543	0	0	0	0	0	0	0	0	0
462	11/13/2014	46	177	13.4061	42	11/29/2014	1	8	0	0	0	0	0	0	0	1	0	0	2	1	0.533333	2	0	0	0	0	0	0	0	0	0	0	0	0	0	0	0	0	0	16	0	0	0	0	0	0	0	0	0
463	11/13/2014	23	165	25.7117	62	5/26/2016	0	8	0	0	0	0	0	0	0	0	0	0	2	1	18.6667	1	0	0	0	0	0	0	0	0	0	0	0	0	0	0	0	0	0	560	0	0	0	0	0	0	0	0	0
464	11/14/2014	25	175	15.3469	43	7/5/2016	1	8	0	0	0	0	0	0	0	1	0	0	3	1	19.9667	1	0	0	0	0	0	0	0	0	0	0	0	0	0	0	0	0	0	599	0	0	0	0	0	0	0	0	0
465	11/13/2014	38	151	23.6832	54	6/16/2016	1	8	0	0	0	0	0	0	0	0	0	0	3	1	19.3667	1	0	0	0	0	0	0	1	0	0	0	0	0	0	0	0	1	0	581	0	0	0	0	0	0	0	0	0
466	11/13/2014	20	178	23.04	65	9/12/2016	1	8	0	0	0	0	0	0	0	0	0	0	3	1	22.3	1	0	0	0	0	0	0	0	0	0	0	0	0	0	0	1	1	0	669	0	0	0	0	0	0	0	0	0
467	11/13/2014	43	167	17.2111	45	6/21/2016	1	8	0	0	0	0	0	0	0	0	0	0	2	1	19.5333	1	0	1	1	0	0	0	0	0	0	0	0	0	0	0	0	1	0	586	0	0	0	0	0	0	0	0	0
468	11/13/2014	41	158	18.026	40	6/19/2016	1	8	0	0	0	0	0	0	0	0	0	0	2	1	19.4667	1	1	0	1	0	0	0	0	0	0	0	0	0	0	0	0	1	0	584	0	0	0	0	0	0	0	0	0
469	11/18/2014	20	160	17.9688	49	5/26/2016	0	8	0	0	0	0	0	0	0	0	0	0	3	1	18.5	1	0	0	0	0	0	0	0	0	0	0	0	0	0	0	0	0	0	555	0	0	0	0	0	0	0	0	0
470	11/18/2014	23	160	27.3438	61	6/8/2016	0	8	0	0	0	0	0	0	0	0	0	0	2	1	18.9333	1	0	0	0	0	0	0	0	0	0	0	0	0	0	0	0	0	0	568	0	0	0	0	0	0	0	0	0
471	11/18/2014	35	169	17.1563	46	7/15/2016	1	8	0	0	0	0	0	0	0	0	0	0	2	1	20.1667	1	0	0	0	0	0	0	0	0	0	0	0	0	0	0	0	0	0	605	0	0	0	0	0	0	0	0	0
472	12/3/2014	53	171	24.9649	64	7/9/2016	1	8	0	0	0	0	0	0	0	0	0	0	2	1	19.4667	1	1	1	0	0	0	0	0	0	0	0	0	0	0	0	0	1	0	584	0	0	0	0	0	0	0	0	0
473	12/2/2014	40	163	19.5717	53	6/6/2016	1	8	0	0	0	0	0	0	0	0	0	0	3	1	18.4	1	0	0	0	0	0	0	0	0	0	0	0	0	0	0	1	1	0	552	0	0	0	0	0	0	0	0	0
474	12/2/2014	37	160	18.75	50	7/29/2016	1	8	0	0	0	0	0	0	0	0	0	0	3	1	20.1667	1	0	0	0	0	0	0	0	0	0	0	0	0	0	0	0	0	0	605	0	0	0	0	0	0	0	0	0
475	12/2/2014	30	160	21.875	59	6/15/2016	1	8	0	0	0	0	0	0	0	0	0	0	3	1	18.7	1	0	0	0	0	0	0	0	0	0	0	0	0	0	0	1	1	0	561	0	0	0	0	0	0	0	0	0
476	12/2/2014	17	169	21.0077	44	6/15/2016	1	8	0	0	0	0	0	0	0	0	0	0	1	1	18.7	1	0	0	1	0	0	1	0	0	0	0	0	0	0	0	0	1	0	561	0	0	0	0	0	0	0	0	0
477	12/4/2014	56	164	17.8465	46	7/21/2016	1	8	0	0	0	0	0	0	0	0	0	0	2	1	19.8333	1	0	0	0	0	0	0	0	0	0	0	0	0	0	0	0	0	0	595	0	0	0	0	0	0	0	0	0
478	12/4/2014	35	166	23.2254	55	6/16/2016	1	8	0	0	0	0	0	0	0	0	0	0	3	1	18.6667	1	0	0	0	0	0	0	0	0	0	0	0	0	0	0	0	0	0	560	0	0	0	0	0	0	0	0	0
479	12/9/2014	39	161	29.3199	76	10/23/2015	1	8	0	0	0	0	0	0	0	0	0	0	1	1	10.6	4	0	0	0	0	0	0	0	0	0	0	0	0	0	0	0	0	0	318	0	0	0	0	0	0	0	0	0
480	12/17/2014	30	160	20.7031	53	6/15/2016	1	8	0	0	0	0	0	0	0	0	0	0	3	1	18.2	1	0	0	0	0	0	0	0	0	0	0	0	0	0	0	1	1	0	546	1	0	0	0	0	0	0	0	0
481	12/11/2014	40	160	19.9219	56	6/6/2016	1	8	0	0	0	0	0	0	0	0	0	0	3	1	18.1	1	0	0	0	1	0	0	0	0	0	0	0	0	0	0	0	1	1	188	0	0	0	0	1	0	0	0	0
482	12/11/2014	69	155	13.7357	33	6/15/2016	0	8	0	0	0	0	0	0	0	0	0	0	2	1	18.4	1	0	1	0	1	0	1	1	0	0	0	0	0	1	0	1	1	0	552	0	0	0	0	0	0	0	0	0
483	12/11/2014	49	152	18.1787	47	7/5/2016	1	8	0	0	0	0	0	0	0	0	0	0	3	1	19.0667	1	0	0	0	1	0	0	0	0	0	0	0	0	0	0	0	1	0	572	0	0	0	0	1	0	0	0	0
484	12/16/2014	25	155	18.7305	40	5/26/2016	0	8	0	0	0	0	0	0	0	0	0	0	2	1	17.5667	1	0	0	0	0	0	0	0	0	0	0	0	0	0	0	0	0	0	527	0	0	0	0	0	0	0	0	0
485	12/16/2014	37	168	19.8413	50	6/13/2016	0	8	0	0	0	0	0	0	0	0	0	0	2	1	18.1667	1	0	1	0	0	0	0	0	0	0	0	0	0	0	0	0	1	0	545	0	0	0	0	0	0	0	0	0
486	12/16/2014	46	162	19.8141	44	6/27/2016	1	8	0	0	0	0	0	0	0	0	0	0	2	1	18.6333	1	0	0	0	0	0	0	0	0	0	0	0	0	0	0	0	0	0	559	0	0	0	0	0	0	0	0	0
487	12/20/2014	62	157	22.719	59	6/22/2016	0	8	1	1	0	0	0	0	0	0	0	0	1	1	18.3333	1	0	0	0	0	0	1	0	0	0	0	0	0	0	1	0	1	0	550	0	0	0	0	0	0	0	0	0
488	12/16/2014	54	157	19.0677	46	7/5/2016	1	8	0	1	0	0	0	0	0	0	0	0	3	1	18.9	1	0	0	0	0	0	0	0	0	0	0	0	0	0	0	0	0	0	567	0	0	0	0	0	0	0	0	0
489	12/18/2014	31	166	19.2336	47	7/15/2016	1	8	0	0	0	0	0	0	0	0	0	0	2	1	19.1667	1	0	0	0	0	0	0	0	0	0	0	0	0	0	0	0	0	0	575	0	0	0	0	0	0	0	0	0
490	12/18/2014	49	155	19.1467	46	5/26/2016	0	8	0	0	0	0	1	0	0	0	0	0	2	1	17.5	1	0	0	0	0	0	0	0	0	0	0	0	0	0	0	0	0	0	525	0	0	0	0	0	0	0	0	0
491	12/18/2014	42	157	18.2563	42	6/27/2016	1	8	0	0	0	0	0	0	0	0	0	0	2	1	18.5667	1	0	1	1	0	0	0	1	0	0	0	0	0	1	1	0	1	0	557	0	1	0	0	0	0	0	0	0
492	12/23/2014	29	167	12.1912	33	5/23/2015	1	8	0	0	0	0	0	0	0	1	0	1	4	1	5.03333	2	0	0	0	0	0	0	0	0	0	0	0	0	0	0	0	0	0	151	0	0	0	0	0	0	0	0	0
493	12/23/2014	55	156	21.3675	54	5/16/2016	0	8	0	1	0	0	0	0	0	0	0	0	3	1	17	1	0	0	1	0	0	0	0	0	0	0	0	0	0	1	1	1	0	510	0	0	0	0	0	0	0	0	0
494	12/29/2014	61	155	28.3039	59	7/29/2016	0	8	0	1	0	0	0	0	0	0	0	0	3	1	19.2667	1	0	0	0	0	0	0	0	0	0	0	0	0	0	0	0	0	0	578	0	0	0	0	0	0	0	0	0
495	12/25/2014	19	175	28.0816	76	6/21/2016	1	8	0	0	0	0	0	0	0	0	0	0	2	1	18.1333	1	0	0	0	0	0	0	0	0	0	0	0	0	0	0	0	0	0	544	0	0	0	0	0	0	0	0	0
496	12/23/2014	52	162	20.9572	44	7/29/2016	1	8	0	0	0	0	0	0	0	0	0	0	3	1	19.4667	1	0	0	0	0	0	0	0	0	0	0	0	0	0	0	0	0	0	584	0	0	0	0	0	0	0	0	0
497	12/23/2014	25	153	20.0777	47	6/6/2016	1	8	0	0	0	0	0	0	0	0	0	1	1	1	17.7	1	0	1	0	0	0	0	0	0	0	0	0	0	0	0	0	1	0	531	0	0	0	0	0	0	0	0	0
498	12/23/2014	58	170	23.8754	61	6/29/2016	1	8	0	1	0	0	0	0	0	0	0	0	2	1	18.4667	1	0	0	0	0	0	0	0	0	0	0	0	0	0	0	0	0	0	554	0	0	0	0	0	0	0	0	0
499	12/23/2014	26	155	19.563	44	6/22/2016	0	8	0	0	0	0	0	0	0	0	0	0	3	1	18.2333	1	0	0	0	1	0	0	0	0	0	0	0	0	1	1	0	1	0	547	0	0	0	0	0	0	0	0	0
500	12/23/2014	33	170	15.5709	45	4/5/2015	1	8	0	0	0	0	0	0	0	1	0	1	2	1	3.43333	4	0	0	0	0	0	0	0	0	0	0	0	0	0	0	0	0	0	103	0	0	0	0	0	0	0	0	0
501	12/30/2014	59	155	20.3954	43	8/5/2016	1	8	0	1	0	0	0	0	0	0	0	0	3	1	19.4667	1	0	0	0	0	0	0	0	0	0	0	0	0	0	0	0	0	0	584	0	0	0	0	0	0	0	0	0
502	9/8/2014	38	172	19.2672	54	6/4/2015	1	7	0	0	0	0	0	0	0	0	1	0	4	1	8.96667	4	0	0	1	0	0	0	1	0	0	0	1	0	1	0	0	1	0	269	0	0	0	0	0	0	0	0	0
503	9/8/2014	62	168	14.1723	35	4/13/2016	1	7	0	0	0	0	0	0	0	0	1	0	2	1	19.4333	2	1	1	1	0	0	0	1	0	0	0	0	0	1	0	0	1	0	583	0	0	0	0	0	0	0	0	0
504	9/15/2014	40	175	16.9796	45	5/12/2016	1	7	0	0	0	0	0	0	0	0	0	0	1	1	20.1667	1	1	1	0	0	0	0	1	0	0	0	0	0	1	0	0	1	1	178	0	0	0	0	0	0	0	0	0
505	9/15/2014	27	171	19.4932	50	4/14/2016	1	7	0	0	0	0	0	0	0	0	0	0	3	1	19.2333	1	0	1	0	0	0	1	1	0	0	0	0	0	0	0	0	1	0	577	0	0	0	0	0	0	0	0	0
506	9/15/2014	32	164	17.1029	39	5/12/2016	1	7	0	0	0	0	0	0	0	1	0	1	2	1	20.1667	1	0	1	0	1	0	0	1	0	0	0	1	0	1	1	0	1	0	605	0	0	0	0	0	0	0	0	0
507	9/15/2014	21	180	20.679	60	4/24/2016	1	7	0	0	0	0	0	0	0	0	0	0	2	1	19.5667	1	1	0	0	1	0	1	1	0	0	0	0	0	0	0	1	1	0	587	0	0	0	0	0	0	0	0	0
508	9/15/2014	25	171	20.1771	50	5/12/2016	1	7	0	0	0	0	0	0	0	0	0	0	3	1	20.1667	1	0	0	0	0	0	1	1	0	0	0	0	0	0	0	1	1	0	605	0	0	0	0	0	0	0	0	0
509	9/15/2014	46	176	18.7242	50	11/24/2016	1	7	0	0	0	0	0	0	0	0	0	0	99	2	26.7	1	0	1	0	0	0	1	1	0	0	0	1	0	0	0	0	1	0	801	0	0	0	0	0	0	0	0	0
510	9/15/2014	61	167	16.494	40	6/19/2015	1	7	0	0	0	1	0	0	0	0	1	0	2	1	9.23333	4	0	0	0	0	0	0	1	0	0	0	1	0	0	0	1	1	1	211	0	0	0	0	0	0	0	0	0
511	9/22/2014	29	170	17.9931	52	6/21/2016	1	7	0	0	0	0	0	0	0	0	0	0	1	1	21.2667	1	0	0	0	0	0	1	1	0	0	0	0	0	0	0	1	1	0	638	0	0	0	0	0	0	0	0	0
512	9/22/2014	66	163	18.8189	50	5/24/2016	1	7	0	0	0	0	1	0	0	0	0	0	2	1	20.3333	1	0	1	0	0	0	0	1	1	0	0	0	0	0	0	0	1	1	86	0	0	0	0	0	0	0	0	0
513	9/22/2014	53	165	22.7732	49	11/26/2015	1	7	0	0	0	0	0	0	0	0	0	1	2	1	14.3333	1	0	0	0	0	0	0	1	0	0	0	0	0	0	0	0	1	0	430	0	0	0	0	0	0	0	0	0
514	9/22/2014	36	170	14.5329	48	1/12/2015	1	7	0	0	0	0	0	0	0	0	0	0	2	1	3.73333	4	0	0	0	0	0	0	1	0	1	0	0	0	1	1	1	1	0	112	0	0	0	0	0	0	1	0	0
515	9/29/2014	52	165	22.7732	60	5/24/2016	1	7	0	1	0	0	0	0	0	0	0	0	2	1	20.1	1	0	0	0	0	0	0	1	0	0	0	1	0	1	1	0	1	1	59	0	0	0	0	0	0	0	0	0
516	9/29/2014	70	168	15.5896	45	4/26/2016	1	7	0	0	0	0	0	0	1	0	0	0	2	1	19.1667	1	0	0	0	0	1	1	1	0	0	0	1	0	1	1	0	1	0	575	0	0	0	0	0	0	0	0	0
517	9/29/2014	72	162	19.052	43	12/3/2015	1	7	0	0	0	0	0	0	0	0	0	0	2	1	14.3333	4	0	0	1	0	0	1	1	0	0	0	1	0	0	0	0	1	0	430	0	0	0	0	0	0	0	0	0
518	9/29/2014	36	160	27.3438	60	8/11/2016	1	7	0	1	0	0	0	0	0	0	0	0	1	1	22.7333	1	0	1	0	0	0	1	1	0	0	0	1	0	0	0	0	1	0	682	0	0	0	0	0	0	0	0	0
519	10/6/2014	44	163	16.937	45	5/5/2016	1	7	0	0	0	0	0	0	0	0	0	0	3	1	19.2333	1	0	1	0	0	0	0	1	0	0	0	0	0	1	0	0	1	1	178	0	0	0	0	0	0	0	0	0
520	10/6/2014	24	166	18.8707	50	6/2/2016	1	7	0	0	0	0	0	0	0	0	0	0	1	1	20.1667	1	0	0	0	0	0	0	1	0	1	0	0	0	0	0	0	1	0	605	0	0	0	0	0	0	0	0	0
521	10/13/2014	54	155	18.3143	39	5/12/2016	0	7	0	0	0	0	0	0	0	0	0	0	1	1	19.2333	1	0	1	0	0	0	0	1	0	0	0	0	0	1	0	1	1	0	577	0	0	0	0	0	0	0	0	0
522	10/13/2014	49	170	18.6851	56	6/9/2016	1	7	0	0	0	0	0	0	0	0	0	0	2	1	20.1667	1	0	1	1	0	0	0	1	1	0	0	1	0	0	0	0	1	0	605	0	0	0	0	0	0	0	0	0
523	10/13/2014	37	160	19.5312	60	10/30/2015	1	7	0	0	0	1	0	0	0	0	0	0	99	1	12.7333	4	0	0	0	0	1	0	1	1	1	0	0	0	0	0	0	1	0	382	0	0	0	0	0	0	1	0	0
524	10/27/2014	39	170	17.6471	50	12/31/2015	1	7	0	0	0	0	0	0	0	0	0	1	3	1	14.3333	4	0	1	0	0	0	0	1	0	0	0	1	0	1	1	0	1	0	430	0	0	0	0	0	0	0	0	0
525	10/27/2014	49	166	21.048	58	3/26/2015	1	7	0	0	0	0	0	1	0	0	0	0	2	1	5	4	0	1	1	1	0	0	1	0	0	0	0	0	0	0	0	1	0	150	0	0	0	0	1	0	0	0	0
526	11/10/2014	40	170	18.6851	48	7/5/2016	1	7	0	0	0	0	0	0	0	0	0	0	99	1	20.1	1	0	0	0	0	0	1	1	0	0	0	0	0	0	0	1	1	0	603	0	0	0	0	0	0	0	0	0
527	11/10/2014	23	155	17.4818	41	6/7/2016	0	7	0	0	0	0	0	0	0	0	0	0	3	1	19.1667	1	0	0	0	0	0	0	1	1	0	0	0	0	0	1	1	1	0	575	0	0	0	0	0	0	0	0	0
528	11/10/2014	32	167	17.9282	50	7/5/2016	1	7	0	0	0	0	0	0	0	0	0	0	99	1	20.1	1	0	0	0	0	0	0	1	0	0	0	1	0	0	0	1	1	1	143	0	0	0	0	0	0	0	0	0
529	11/11/2014	47	180	20.3704	57	6/2/2016	1	7	0	0	0	0	0	0	0	0	0	0	99	1	18.9667	1	0	0	0	0	0	0	1	0	0	0	1	0	0	0	0	1	0	569	0	0	0	0	0	0	0	0	0
530	11/12/2014	33	171	20.5191	59	2/29/2016	1	7	0	0	0	0	0	0	0	0	0	0	99	1	15.8	4	0	0	0	1	0	0	1	0	0	0	1	0	0	0	0	1	0	474	0	0	0	0	0	0	0	0	0
531	11/17/2014	18	163	22.5827	53	6/16/2016	1	7	0	0	0	0	0	0	0	0	0	0	99	1	19.2333	1	0	0	0	0	0	0	1	0	0	0	1	0	0	0	0	1	0	577	0	0	0	0	0	0	0	0	0
532	11/21/2014	52	163	27.0993	45	9/30/2015	1	7	0	0	0	0	0	0	0	0	1	0	3	1	10.4333	4	0	0	0	0	0	1	1	0	1	0	1	0	0	0	0	1	0	313	0	0	0	0	0	0	0	0	0
533	11/24/2014	24	175	17.9592	53	7/14/2016	1	7	0	0	0	0	0	0	0	0	0	0	99	1	19.9333	1	0	0	0	0	0	1	1	0	1	0	0	0	1	0	0	1	0	598	0	0	0	0	0	0	0	0	0
534	11/24/2014	21	164	20.4491	50	6/16/2016	1	7	0	0	0	0	0	0	0	0	0	0	99	1	19	1	0	0	0	0	0	1	1	0	0	0	0	0	0	0	0	1	0	570	0	0	0	0	0	0	0	0	0
535	11/24/2014	27	165	22.0386	50	6/24/2016	1	7	0	0	0	0	0	0	0	0	0	0	99	1	19.2667	1	0	0	0	1	0	1	1	0	0	0	0	0	0	0	0	1	0	578	0	0	0	0	1	0	0	0	0
536	11/24/2014	37	141	12.5748	25	6/21/2016	0	7	0	0	0	0	0	0	0	0	0	0	99	1	19.1667	1	0	0	1	0	0	0	1	0	0	0	1	0	1	1	0	1	0	575	0	0	0	0	0	0	0	0	0
537	12/1/2014	37	165	19.4674	50	6/28/2016	1	7	0	0	0	0	0	0	0	1	0	1	4	1	19.1667	1	0	0	0	0	0	0	1	0	1	0	0	0	0	0	0	1	0	575	0	0	0	0	0	0	0	0	0
538	11/28/2014	40	164	18.5901	41	6/16/2016	1	7	0	0	0	0	0	0	0	0	0	1	99	1	18.8667	1	0	1	0	0	1	1	1	1	0	0	0	0	0	0	0	1	0	566	0	0	0	0	0	0	0	0	0
539	12/1/2014	52	173	18.3768	55	6/25/2016	1	7	0	1	0	0	0	0	0	0	0	0	2	1	19.0667	1	0	1	1	0	0	0	1	0	0	0	1	0	0	0	1	1	0	572	0	0	0	0	0	0	0	0	0
540	12/1/2014	54	170	15.5709	47	5/1/2016	1	7	0	0	0	0	0	0	0	0	0	0	3	1	17.2333	1	0	0	1	0	0	0	1	0	0	0	1	0	1	0	0	1	0	517	0	0	1	0	0	0	0	0	0
541	12/1/2014	28	167	20.0796	54	6/30/2016	1	7	0	0	0	0	0	0	0	0	0	0	2	1	19.2333	1	0	0	0	0	0	0	1	1	0	0	0	0	0	1	1	1	0	577	0	0	0	0	0	0	0	0	0
542	12/1/2014	34	165	20.9366	55	8/2/2016	1	7	0	0	0	0	0	0	0	0	0	0	3	1	20.3333	1	0	0	0	1	0	0	1	0	0	0	1	0	0	0	0	1	0	610	0	0	0	0	0	0	0	0	0
543	12/1/2014	45	163	26.3465	47	6/5/2016	1	7	0	0	0	0	0	0	0	0	0	0	2	1	18.4	1	0	1	0	0	1	0	1	0	0	0	0	0	0	0	0	1	0	552	0	0	0	0	0	0	0	0	0
544	12/1/2014	20	170	18.6851	45	7/5/2016	1	7	0	0	0	0	0	0	0	0	0	0	3	1	19.4	1	0	0	0	1	0	0	1	0	0	0	0	0	0	0	0	1	0	582	0	0	0	0	0	0	0	0	0
545	12/1/2014	52	150	16	41	6/2/2016	0	7	0	0	0	0	0	0	0	0	0	0	4	1	18.3	1	0	0	0	0	0	1	1	1	0	0	0	0	1	0	0	1	0	549	0	0	0	0	0	0	0	0	0
546	12/1/2014	37	180	18.5185	54	6/28/2016	1	7	0	0	0	0	0	0	0	0	0	0	2	1	19.1667	1	0	1	0	1	0	0	1	0	0	0	0	0	0	1	0	1	0	575	0	0	0	0	0	0	0	0	0
547	12/15/2014	23	170	20.7612	60	7/12/2016	1	7	0	0	0	0	0	0	0	0	0	0	3	1	19.1667	1	0	1	0	0	0	1	1	0	0	0	0	0	0	0	1	1	1	542	0	0	0	0	0	0	0	0	0
548	12/15/2014	37	171	20.8611	62	7/12/2016	1	7	0	0	0	0	0	0	0	0	0	0	3	1	19.1667	1	0	0	0	0	0	0	1	0	0	0	0	0	0	0	1	1	0	575	0	0	0	0	0	0	0	0	0
549	12/15/2014	38	169	18.2066	50	6/11/2015	1	7	0	0	0	0	0	0	0	0	0	1	2	1	5.93333	4	0	0	0	0	0	1	1	0	1	0	0	0	0	1	1	1	0	178	0	0	0	0	0	0	0	0	0
550	12/18/2014	42	163	18.8189	53	7/21/2016	0	7	0	0	0	0	0	0	0	0	0	0	2	1	19.3667	1	0	0	0	1	0	0	1	0	0	0	1	0	0	0	0	1	0	581	0	0	0	0	1	0	0	0	0
551	12/22/2014	41	160	23.4375	39	7/19/2016	1	7	0	0	0	0	0	0	0	0	1	0	2	1	19.1667	1	0	0	0	0	0	0	1	0	0	0	1	0	0	0	0	1	1	23	0	0	0	0	0	0	0	0	0
552	9/5/2014	27	172	27.7177	54	4/5/2016	1	1	0	0	0	0	0	0	0	0	0	0	2	1	19.2667	1	0	1	1	0	0	0	0	0	0	0	0	0	0	1	0	1	0	578	0	0	0	0	0	0	0	0	0
553	9/19/2014	33	167	16.1354	45	4/5/2016	1	1	0	0	0	0	0	0	0	0	0	0	99	1	18.8	1	0	0	1	0	0	0	0	0	0	0	0	0	0	0	0	1	0	564	0	0	0	0	0	0	0	0	0
554	9/19/2014	35	165	17.2635	45	4/5/2016	1	1	0	0	0	0	0	0	0	0	0	0	3	1	18.8	1	0	0	0	0	0	0	0	0	0	0	0	0	0	0	0	0	0	564	0	0	0	0	0	0	0	0	0
555	9/19/2014	44	158	18.026	40	12/25/2016	1	1	0	0	0	0	0	0	0	0	0	0	2	1	27.6	4	0	0	0	0	0	0	0	0	0	0	0	0	1	1	0	1	0	828	0	0	0	0	0	0	0	0	0
556	9/19/2014	48	173	27.3982	82	4/5/2016	1	1	0	0	0	0	0	0	0	0	0	0	2	1	18.8	1	0	0	0	0	0	0	0	0	0	0	0	0	1	0	0	1	0	564	0	0	0	0	0	0	0	0	0
557	10/9/2014	27	168	15.9439	45	7/13/2016	1	1	0	0	0	0	0	0	0	0	0	0	2	1	21.4333	4	0	0	0	0	0	0	0	0	0	0	0	0	0	0	1	1	0	643	0	0	0	0	0	0	0	0	0
558	10/21/2014	31	168	18.7783	51	5/30/2016	1	1	0	0	0	0	0	0	0	0	0	0	2	1	19.5667	1	0	1	0	0	0	0	0	0	0	0	0	0	0	1	0	1	0	587	0	0	0	0	0	0	0	0	0
559	10/21/2014	65	160	17.1875	44	4/28/2016	1	1	0	0	0	0	0	0	0	0	0	0	3	1	18.5	1	0	1	1	0	0	0	0	0	0	0	0	0	1	1	0	1	0	555	0	0	0	0	0	0	0	0	0
560	11/10/2014	51	158	16.0231	40	5/25/2016	1	1	0	0	0	0	0	0	0	0	0	0	2	1	18.7333	1	0	0	0	0	0	0	0	0	0	0	0	0	0	0	0	0	0	562	0	0	0	0	0	0	0	0	0
561	11/10/2014	46	166	20.3223	54	6/5/2016	1	1	0	0	0	0	0	0	0	0	0	0	2	1	19.1	1	0	1	0	0	0	0	0	0	0	0	0	0	0	0	0	1	0	573	0	0	0	0	0	0	0	0	0
562	11/24/2014	57	166	14.5159	38	6/5/2016	1	1	0	0	0	0	0	0	0	0	0	0	3	1	18.6333	1	0	0	0	0	0	0	0	0	0	0	0	0	0	1	0	1	1	35	0	0	0	0	0	0	0	0	0
563	11/24/2014	62	163	16.1843	43	4/24/2016	1	1	0	0	0	0	0	0	0	0	0	0	3	1	17.2333	1	0	0	0	1	0	0	0	0	0	0	0	0	1	1	0	1	0	517	0	0	0	0	0	0	0	0	0
564	12/3/2014	31	163	20.3244	52	6/10/2016	1	1	0	0	0	0	0	0	0	0	0	0	2	1	18.5	1	0	0	0	0	0	0	0	0	0	0	0	0	1	1	0	1	0	555	0	0	0	0	0	0	0	0	0
565	12/9/2014	85	165	16.5289	45	7/13/2016	0	1	0	0	0	0	0	0	0	0	0	0	3	1	19.4	4	0	0	0	0	0	0	0	0	0	0	0	0	0	0	0	0	0	582	0	0	0	0	0	0	0	0	0
566	12/12/2014	38	150	16.8889	38	9/7/2015	0	1	0	0	0	0	0	0	0	1	0	0	2	1	8.96667	2	0	0	0	0	0	0	0	0	0	0	0	0	0	0	0	0	0	269	0	0	0	0	0	0	0	0	0
567	8/15/2014	24	153	16.6603	39	11/4/2014	1	4	0	0	0	0	0	0	0	0	0	0	3	1	2.7	3	0	0	0	0	0	0	1	0	0	0	0	0	0	0	1	1	0	81	0	0	0	0	0	0	0	0	0
568	8/20/2014	61	165	19.8347	52	8/30/2015	1	4	0	0	0	0	0	0	0	0	0	0	1	1	12.5	2	1	0	0	0	0	0	0	0	0	0	0	0	1	1	1	1	0	375	0	0	0	0	0	0	0	0	0
569	8/28/2014	59	157	23.5304	47	5/25/2016	1	4	0	0	0	0	0	0	0	1	0	0	3	1	21.2	1	0	1	0	0	0	0	1	0	0	0	0	0	0	1	1	1	0	636	0	0	0	0	0	0	0	0	0
570	9/12/2014	39	157	18.2563	43	5/11/2016	1	4	0	0	0	0	0	0	0	1	0	0	2	1	20.2333	1	0	0	1	0	0	0	1	0	0	0	0	0	0	0	0	1	0	607	0	0	0	0	0	0	0	0	0
571	9/12/2014	32	158	20.83	50	4/11/2016	1	4	0	0	0	0	0	0	0	0	0	1	2	1	19.2333	1	0	0	1	0	0	0	0	0	0	0	0	0	0	0	0	1	0	577	0	0	0	0	0	0	0	0	0
572	9/16/2014	44	163	19.5717	45	4/15/2016	1	4	0	0	0	0	0	0	0	1	0	0	1	1	19.2333	1	0	1	1	1	0	0	1	0	0	0	0	0	1	1	1	1	0	577	0	0	0	0	0	0	0	0	0
573	9/25/2014	52	159	25.711	63	4/24/2016	1	4	0	0	0	0	0	0	0	0	0	0	3	1	19.2333	1	0	0	0	0	0	0	1	0	0	0	0	0	0	0	1	1	0	577	0	0	0	0	0	0	0	0	0
574	10/13/2014	64	153	15.8059	37	5/19/2016	0	4	0	0	0	0	0	0	0	1	0	0	3	1	19.4667	1	0	1	1	0	0	0	1	0	0	0	0	0	1	1	1	1	0	584	0	0	0	0	0	0	0	0	0
575	10/15/2014	47	157	20.6905	50	6/14/2016	1	4	0	0	0	0	0	0	0	0	0	0	3	1	20.2667	1	0	1	0	0	0	0	1	0	0	0	0	0	1	1	1	1	0	608	0	0	1	0	0	0	0	0	0
576	10/30/2014	35	157	30.4272	57	5/29/2016	1	4	0	0	0	0	0	0	0	0	0	0	1	1	19.2333	1	0	1	0	0	0	0	1	0	0	0	0	0	0	0	1	1	0	577	0	0	0	0	0	0	0	0	0
577	11/13/2014	29	170	19.3772	54	6/12/2016	1	4	0	0	0	0	1	0	0	0	0	0	3	1	19.2333	1	0	1	1	0	0	0	1	0	0	0	0	0	0	1	1	1	0	577	0	0	0	0	0	0	0	0	0
578	11/17/2014	24	172	19.9432	50	7/16/2016	1	4	0	0	0	0	0	0	0	0	0	0	4	1	20.2333	1	0	0	0	0	0	0	1	1	0	0	0	0	0	0	1	1	0	607	0	0	0	0	0	0	0	0	0
579	11/17/2014	25	159	18.591	44	6/16/2016	0	4	0	0	0	0	0	0	0	0	0	0	99	1	19.2333	1	0	1	0	0	0	0	0	0	0	0	0	0	1	0	1	1	0	577	0	0	0	0	0	0	0	0	0
580	11/18/2014	39	155	20.3954	42	6/17/2016	0	4	0	0	0	0	0	0	0	0	0	0	1	1	19.2333	1	0	1	0	0	0	0	0	0	0	0	0	0	1	1	1	1	0	577	0	0	0	0	0	0	0	0	0
581	11/20/2014	64	170	18.6851	47	6/19/2016	1	4	0	0	0	1	0	0	0	0	0	0	3	1	19.2333	1	0	1	1	0	0	0	1	0	0	0	0	0	1	0	0	1	0	577	0	0	0	0	0	0	0	0	0
582	11/20/2014	25	170	21.1073	54	8/5/2016	1	4	0	0	0	0	0	0	0	0	0	0	1	1	20.8	1	0	1	0	1	1	0	1	0	1	0	0	0	0	0	1	1	1	21	0	0	0	0	0	0	1	0	0
583	11/20/2014	42	160	22.2656	57	12/2/2014	1	4	0	0	0	1	0	0	0	0	0	0	3	1	0.4	3	0	0	0	0	0	0	0	0	0	0	0	0	1	0	1	1	0	12	0	0	0	0	0	0	0	0	0
584	12/16/2014	27	165	22.0386	58	7/15/2016	1	4	0	0	0	0	0	0	0	0	0	0	1	1	19.2333	1	0	1	0	0	0	0	1	0	0	0	0	0	0	0	1	1	0	577	0	0	0	0	0	0	0	0	0
585	8/23/2014	42	163	18.8189	40	5/18/2016	1	3	0	1	0	0	0	0	0	0	0	0	99	3	21.1333	1	1	1	0	1	1	0	0	0	0	0	0	0	1	1	1	1	0	634	0	0	0	0	0	0	0	0	0
586	9/24/2014	58	165	17.9982	45	2/2/2015	1	3	0	0	0	0	0	0	0	0	0	0	99	3	4.36667	1	0	1	0	1	0	0	0	0	0	0	0	0	1	1	1	1	0	131	0	0	0	0	0	0	0	0	0
587	9/25/2014	28	171	22.913	66	5/21/2016	1	3	0	0	0	0	0	0	0	0	0	0	3	1	20.1333	1	1	1	1	1	1	0	1	0	0	0	0	0	1	1	1	1	0	604	0	0	0	0	0	0	0	0	0
588	10/2/2014	54	163	22.2063	57	6/3/2015	1	3	0	0	0	0	0	0	0	0	0	0	3	1	8.13333	1	0	1	0	1	1	0	0	0	0	0	0	0	1	1	1	1	0	244	0	0	0	0	0	0	0	0	0
589	10/2/2014	58	163	16.1843	37	4/1/2016	1	3	0	0	0	0	0	0	0	0	0	0	2	1	18.2333	1	1	1	1	1	1	0	1	0	0	0	0	0	1	1	1	1	0	547	0	0	0	0	0	0	0	0	0
590	10/23/2014	35	172	19.9432	53	6/20/2016	1	3	0	0	0	0	0	0	0	0	0	0	3	1	20.2	1	1	1	0	1	1	0	1	0	0	0	0	0	1	1	1	1	0	606	0	0	0	0	0	0	0	0	0
591	10/29/2014	41	165	23.8751	57	6/29/2016	1	3	0	0	0	0	0	0	0	0	0	0	3	1	20.3	1	1	1	0	1	1	1	1	0	0	0	0	0	1	1	1	1	0	609	0	0	0	0	0	0	0	0	0
592	10/29/2014	62	169	18.2066	46	6/30/2016	1	3	0	0	0	1	0	0	0	0	1	0	3	1	20.3333	1	0	1	1	1	1	0	1	0	0	0	0	0	1	1	1	1	0	610	0	0	0	0	0	0	0	0	0
593	10/29/2014	14	155	17.4818	35	4/2/2015	0	3	0	0	0	0	0	0	0	1	0	0	3	1	5.16667	1	0	1	0	1	0	0	1	0	0	0	0	0	1	1	1	1	0	155	0	0	0	0	0	0	0	0	0
594	11/4/2014	55	156	15.2038	36	6/30/2016	0	3	0	0	0	0	0	0	1	1	0	0	1	1	20.1333	1	1	1	0	1	1	1	1	0	0	0	0	0	1	1	1	1	0	604	0	0	0	0	0	0	0	0	0
595	11/5/2014	37	162	14.4795	35	9/30/2015	1	3	0	0	0	0	0	0	0	0	0	0	3	1	10.9667	1	1	1	0	1	1	1	1	0	0	0	0	0	1	1	1	1	0	329	0	0	0	0	0	0	0	0	0
596	11/5/2014	31	155	24.5578	54	6/30/2016	1	3	0	0	0	0	0	0	0	0	0	0	3	1	20.1	1	1	1	0	1	0	0	1	0	0	0	0	0	1	1	1	1	0	603	0	0	0	0	0	0	0	0	0
597	11/17/2014	50	163	21.83	58	7/22/2016	1	3	0	0	0	0	0	0	1	0	0	0	3	1	20.4333	1	1	1	1	1	1	0	1	0	0	0	0	0	1	1	1	1	0	613	0	0	0	0	0	0	0	0	0
598	11/24/2014	56	162	17.9089	42	7/27/2016	1	3	0	0	0	0	0	0	0	1	0	0	3	1	20.3667	1	1	1	0	1	1	0	0	0	0	0	0	0	1	1	1	1	0	611	0	0	0	0	0	0	0	0	0
599	11/24/2014	45	169	19.257	49	7/17/2016	1	3	0	0	0	0	0	0	0	0	0	0	2	1	20.0333	1	1	1	1	1	1	0	1	0	0	0	0	0	1	1	1	1	0	601	0	0	0	0	0	0	0	0	0
600	11/27/2014	54	160	18.75	41	7/28/2016	1	3	0	0	0	0	0	0	0	1	0	0	2	1	20.3	1	1	1	1	1	1	1	1	0	0	0	0	0	1	1	1	1	1	231	0	0	0	0	0	0	0	0	0
601	11/27/2014	58	151	23.6832	51	6/18/2015	1	3	0	0	0	0	0	0	0	0	0	0	2	1	6.76667	1	0	1	0	1	0	0	1	0	0	0	0	0	1	1	1	1	0	203	0	0	0	0	0	0	0	0	0
602	11/27/2014	59	160	21.4844	49	7/29/2016	1	3	0	0	0	0	0	0	0	0	0	0	3	1	20.3333	1	1	1	1	1	1	0	1	0	0	0	0	0	1	1	1	1	0	610	0	0	0	0	0	0	0	0	0
603	11/27/2014	50	162	19.433	51	7/28/2015	1	3	0	0	0	0	0	0	0	0	0	0	2	1	8.1	1	0	1	0	1	1	0	1	0	0	0	0	0	1	1	1	1	0	243	0	0	0	0	0	0	0	0	0
604	11/27/2014	49	159	18.591	46	8/2/2016	1	3	0	0	0	0	0	0	0	0	0	0	2	1	20.4667	1	1	1	1	1	1	1	1	0	0	0	0	0	1	1	1	1	1	250	0	0	0	0	0	0	0	0	0
605	12/12/2014	24	174	18.4965	54	8/12/2015	1	3	0	0	0	0	0	0	0	0	0	0	3	1	8.1	1	1	1	1	1	1	0	1	0	0	0	0	0	1	1	1	1	0	243	0	0	0	0	0	0	0	0	0
606	12/12/2014	35	166	19.2336	50	3/5/2015	0	3	0	0	0	0	0	0	0	0	0	0	4	1	2.76667	1	0	1	0	1	0	0	1	0	0	0	0	0	0	1	0	1	0	83	0	0	0	0	0	0	0	0	0
607	12/19/2014	66	156	14.382	38	6/13/2015	1	3	0	0	0	0	0	0	0	0	0	0	2	1	5.86667	1	0	1	0	0	1	0	0	0	0	0	0	0	1	1	1	1	0	176	0	0	0	0	0	0	0	0	0
608	12/26/2014	32	163	20.7008	52	12/14/2015	1	3	0	0	0	0	1	0	0	0	0	0	2	1	11.7667	1	1	1	1	1	1	0	1	0	0	0	0	0	1	1	1	1	0	353	0	0	0	0	0	0	0	0	0
609	12/26/2014	27	163	24.4646	58	8/12/2015	1	3	0	0	0	0	0	0	0	0	0	0	3	1	7.63333	1	0	1	0	1	1	0	1	0	0	0	0	0	1	1	1	1	0	229	0	0	0	0	0	0	0	0	0
610	7/22/2014	22	172	15.887	43	6/13/2016	1	5	0	0	0	0	0	0	0	0	0	0	3	1	23.0667	1	1	1	1	0	1	0	0	0	0	0	0	0	1	1	1	1	1	164	0	0	0	0	0	0	0	1	0
611	8/4/2014	31	171	16.7573	54	5/4/2016	1	5	0	0	0	0	0	0	0	0	0	0	2	1	21.3	1	0	1	1	1	1	0	0	0	1	0	0	0	1	1	1	1	0	639	0	0	0	0	0	0	0	0	0
612	8/5/2014	27	162	17.5278	40	6/10/2016	1	5	0	0	0	0	0	0	0	0	0	0	2	1	22.5	1	0	0	0	0	0	0	0	0	0	0	0	0	1	0	1	1	0	675	0	0	0	0	0	0	0	0	0
613	9/17/2014	40	160	15.625	35	8/3/2015	1	5	0	0	0	0	0	0	0	1	0	0	2	1	10.6667	3	0	0	1	0	0	0	0	0	1	0	0	0	0	0	1	1	0	320	0	0	0	0	0	0	1	0	0
614	9/19/2014	45	169	24.5089	60	6/24/2016	1	5	0	1	0	0	0	0	0	0	0	0	2	1	21.4667	1	0	1	1	1	0	0	0	0	0	0	0	0	1	1	1	1	0	644	0	0	0	0	1	0	0	0	0
615	10/7/2014	57	165	15.7943	41	8/12/2015	1	5	0	0	0	0	0	0	0	0	0	0	99	1	10.3	4	0	0	1	0	0	0	1	1	1	0	0	0	1	0	1	1	0	309	0	0	0	0	0	0	1	0	0
616	10/9/2014	40	170	14.1869	41	6/13/2016	1	5	0	0	0	0	0	0	0	0	0	0	2	1	20.4333	1	0	1	0	0	0	0	0	0	1	0	0	0	0	1	1	1	0	613	0	0	0	0	0	0	0	0	0
617	10/13/2014	64	160	19.9219	46	7/21/2016	1	5	0	0	0	0	0	0	0	0	0	0	99	1	21.5667	1	0	1	1	0	0	0	0	0	0	1	0	0	1	0	0	1	0	647	0	0	0	0	0	0	0	0	0
618	10/15/2014	33	169	16.456	47	10/21/2015	1	5	0	0	0	0	0	0	0	0	0	0	99	1	12.3667	5	0	0	0	1	0	0	0	0	0	0	0	0	1	1	1	1	0	371	0	1	0	0	1	0	0	0	0
619	10/23/2014	47	170	15.2249	41	3/19/2015	1	5	0	0	0	0	0	0	0	0	0	0	2	1	4.9	2	0	0	0	0	0	0	0	1	0	0	0	0	0	0	0	1	0	147	0	0	0	0	0	1	0	0	0
620	10/27/2014	48	158	21.2306	42	10/30/2014	1	5	0	0	0	0	0	0	0	0	0	0	99	1	0.1	4	0	0	0	0	0	0	0	0	0	0	0	0	0	1	0	1	0	3	0	0	0	0	0	0	0	0	0
621	10/27/2014	56	160	17.9688	45	11/26/2015	1	5	0	0	0	0	0	0	0	0	0	0	2	1	13.1667	5	0	0	0	0	0	0	0	0	0	0	0	0	0	1	1	1	0	395	0	0	0	0	0	0	0	0	0
622	10/30/2014	31	162	16.7657	47	9/2/2016	0	5	0	0	0	0	0	0	0	0	0	0	2	1	22.4333	1	0	1	1	0	0	0	0	1	1	0	0	0	0	1	1	1	0	673	1	0	0	0	0	0	0	0	0
623	10/30/2014	52	168	23.7387	62	9/2/2016	1	5	0	0	0	0	0	0	0	0	0	0	2	1	22.4333	1	0	1	0	0	0	0	0	0	1	0	0	0	0	1	1	1	0	673	0	0	0	0	0	0	0	0	0
624	10/30/2014	39	172	28.7317	71	7/1/2016	1	5	0	0	0	0	0	0	0	0	0	0	99	1	20.3333	1	0	1	0	0	0	0	0	1	1	0	0	0	1	1	0	1	0	610	0	0	0	0	0	0	0	0	0
625	11/4/2014	56	150	16.8889	35	7/5/2016	0	5	0	0	0	0	0	0	0	1	0	0	99	1	20.3	1	0	1	1	0	0	0	0	1	0	0	0	0	1	1	1	1	0	609	0	0	0	0	0	0	0	0	0
626	11/18/2014	38	167	18.2868	45	6/11/2015	1	5	0	0	0	0	0	0	0	0	0	0	99	1	6.83333	3	0	0	0	0	0	0	0	0	0	0	0	0	0	1	0	1	0	205	0	0	0	0	0	0	0	0	0
627	11/18/2014	57	157	22.719	53	7/5/2016	0	5	0	0	0	0	0	0	0	0	0	0	2	1	19.8333	1	0	1	1	0	0	0	0	0	1	0	0	0	1	1	1	1	0	595	0	0	0	0	0	0	0	0	0
628	11/26/2014	26	170	19.0311	54	9/12/2016	1	5	0	0	0	0	0	0	0	0	0	0	99	1	21.8667	1	0	1	0	1	1	1	0	0	0	0	0	0	0	1	1	1	0	656	0	0	0	0	0	0	0	0	0
629	11/27/2014	67	155	16.6493	39	4/10/2016	0	5	0	0	0	0	0	0	0	0	0	0	2	1	16.6667	5	0	1	0	0	0	0	0	0	1	0	0	0	0	1	1	1	0	500	0	0	0	0	0	0	0	0	0
630	11/28/2014	29	172	13.5208	45	1/18/2016	1	5	0	0	0	0	0	0	0	1	0	0	99	1	13.8667	5	0	0	0	0	0	0	0	1	0	0	0	0	0	1	0	1	0	416	0	0	0	0	0	0	0	0	0
631	12/17/2014	59	151	19.736	43	9/2/2016	0	5	0	0	0	0	0	0	0	0	0	0	2	1	20.8333	1	1	1	0	0	0	1	0	0	0	0	0	0	0	1	0	1	1	78	0	0	0	0	0	0	0	0	0
632	12/25/2014	34	170	17.6471	51	2/8/2015	1	5	0	0	0	0	0	0	0	1	0	1	2	1	1.5	5	0	0	0	0	0	0	0	0	0	0	0	0	0	0	1	1	0	45	0	0	0	0	0	0	0	0	0
633	7/28/2014	30	147	24.5268	52	3/15/2016	0	9	0	0	0	0	0	0	0	0	0	0	2	1	19.8667	1	0	0	0	0	0	0	0	0	0	0	0	0	1	0	0	1	0	596	0	0	0	0	0	0	0	0	0
634	7/19/2014	49	157	19.0677	45	3/15/2016	1	9	0	0	0	0	0	0	0	0	0	0	2	1	20.1667	1	0	0	1	0	0	0	0	0	0	0	0	0	0	0	0	1	0	605	0	0	0	0	0	0	0	0	0
635	12/2/2014	50	168	15.9439	45	7/12/2016	1	9	0	0	0	0	0	0	0	0	0	0	2	1	19.6	1	0	1	0	0	0	0	0	0	0	0	0	0	1	0	1	1	0	588	0	0	0	0	0	0	0	0	0
636	8/29/2014	61	163	19.5717	49	3/16/2016	1	6	0	0	0	0	0	0	0	0	0	0	2	1	18.8333	1	0	0	1	0	0	0	0	0	0	0	0	0	0	0	0	1	0	565	0	0	0	0	0	0	0	0	0
637	9/11/2014	36	160	20.3125	52	5/25/2016	1	6	0	1	0	0	0	0	0	0	0	0	2	1	20.7333	1	0	1	0	0	0	0	0	0	0	0	0	0	0	0	1	1	0	622	0	0	0	0	0	0	0	0	0
638	10/7/2014	53	163	24.841	62	6/22/2016	1	6	0	1	0	0	0	0	0	0	0	0	2	1	20.8	1	0	0	1	0	0	0	0	0	0	0	0	0	1	0	1	1	0	624	0	0	0	0	0	0	0	0	0
639	10/1/2014	41	160	21.0938	50	5/4/2016	1	6	0	0	0	0	0	0	0	0	0	0	2	1	19.3667	1	0	1	0	0	0	0	0	0	0	0	0	0	1	0	1	1	0	581	0	0	0	0	0	0	0	0	0
640	10/7/2014	53	163	19.5717	55	12/19/2015	1	6	0	1	0	0	0	0	0	0	0	0	2	1	14.6	5	0	0	0	0	0	0	0	0	0	0	0	0	0	0	0	0	0	438	0	0	0	0	0	0	0	0	0
641	10/17/2014	33	163	13.1732	35	11/24/2014	1	6	0	1	0	0	0	0	0	0	0	0	2	1	1.26667	2	0	0	0	0	0	0	0	0	0	0	0	0	0	0	0	0	0	38	0	0	0	0	0	0	0	0	0
642	10/31/2014	38	164	22.68	49	5/18/2016	1	6	0	0	0	0	0	0	0	0	0	0	3	1	18.8333	1	0	1	0	0	0	0	0	0	0	0	0	0	0	0	1	1	0	565	0	0	0	0	0	0	0	0	0
643	11/11/2014	33	163	20.3244	58	4/27/2016	1	6	0	0	0	0	0	0	0	0	0	1	99	1	17.7667	1	0	1	0	0	0	0	0	0	0	0	0	0	1	0	1	1	0	533	0	0	0	0	0	0	0	0	0
644	11/20/2014	56	157	18.662	45	6/29/2016	0	6	0	0	0	0	0	0	0	0	0	0	2	1	19.5667	1	1	1	0	0	0	0	0	0	0	0	0	0	1	0	0	1	0	587	0	0	0	0	0	0	0	0	0
645	12/2/2014	38	167	19.3625	50	7/6/2016	1	6	0	0	0	0	0	0	0	0	0	0	2	1	19.4	1	0	1	0	0	0	0	0	0	0	0	0	0	1	0	0	1	0	582	0	0	0	0	0	0	0	0	0
646	12/5/2014	78	168	17.7154	45	7/6/2016	1	6	0	0	0	0	0	0	0	0	0	0	2	1	19.3	1	1	1	0	0	0	0	0	0	0	0	0	0	1	1	1	1	0	579	0	0	0	0	0	0	0	0	0
647	12/8/2014	26	167	17.9282	48	3/17/2016	1	6	0	0	0	0	0	0	0	0	0	0	2	1	15.5	5	0	1	1	0	0	0	0	0	0	0	0	0	0	0	0	1	0	465	0	0	0	0	0	0	0	0	0
648	12/10/2014	32	160	16.4062	39	7/27/2016	1	6	0	0	0	0	0	0	0	0	1	0	3	1	19.8333	1	0	1	0	0	0	0	0	0	0	0	0	0	0	0	1	1	0	595	0	0	0	0	0	0	0	0	0
649	12/17/2014	78	157	15.8221	36	7/20/2016	0	6	0	1	0	0	0	0	0	0	0	0	3	1	19.3667	1	0	0	0	0	0	0	0	0	1	0	0	0	0	0	1	1	0	581	0	0	0	0	0	0	0	0	0
650	12/17/2014	44	170	24.9135	70	7/6/2016	1	6	0	1	0	0	0	0	0	0	0	0	2	1	18.9	1	0	0	0	0	0	0	0	0	0	0	0	0	0	0	1	1	0	567	0	0	0	0	0	0	0	0	0
651	10/1/2014	36	163	20.7008	49	8/15/2016	1	2	0	0	0	0	0	0	0	0	0	0	99	1	22.8	1	0	0	0	0	0	0	0	0	0	0	0	0	0	0	0	0	0	684	0	0	0	0	0	0	0	0	0
652	10/2/2014	57	163	20.7008	42	6/17/2016	1	2	0	0	0	0	0	0	0	0	0	0	2	1	20.8	1	0	0	0	0	0	0	0	0	0	0	0	0	1	0	0	1	0	624	0	0	0	0	0	0	0	0	0
653	10/7/2014	31	163	24.4646	55	7/6/2016	1	2	0	0	0	0	0	0	0	0	0	0	3	1	21.2667	1	0	0	0	0	0	0	0	0	0	0	0	0	0	0	0	0	0	638	0	0	0	0	0	0	0	0	0
654	10/14/2014	22	163	13.1732	31	5/6/2016	0	2	0	0	0	0	1	0	0	1	0	0	2	1	19	1	0	0	0	0	0	0	0	0	0	0	0	0	1	0	1	1	1	451	0	0	0	0	0	0	0	0	0
655	10/28/2014	45	163	16.937	45	4/21/2016	1	2	0	0	0	0	0	0	0	0	0	0	3	1	18.0333	1	0	0	0	0	0	0	0	0	0	0	0	0	0	0	0	1	1	31	0	0	0	0	0	0	0	0	0
656	11/4/2014	47	163	13.1732	30	6/3/2016	1	2	0	0	0	0	0	0	0	1	0	0	2	1	19.2333	1	0	0	0	0	0	0	0	0	1	0	0	0	0	0	0	1	0	577	0	0	0	0	0	0	0	0	0
657	11/13/2014	37	163	20.7008	42	7/1/2016	1	2	0	0	0	0	0	0	0	0	0	0	2	1	19.8667	1	0	0	0	0	0	0	0	0	0	0	0	0	0	0	0	0	0	596	0	0	0	0	0	0	0	0	0
658	12/18/2014	33	163	24.4646	59	8/1/2016	1	2	0	0	0	0	0	0	0	0	0	0	2	1	19.7333	1	0	0	0	0	0	0	1	0	0	0	0	0	0	0	0	1	0	592	0	0	0	0	0	0	0	0	0
659	9/26/2014	31	159	17.0088	39	6/11/2016	1	9	0	0	0	0	0	0	0	0	0	0	1	1	20.8	1	0	0	0	0	0	0	0	0	0	0	0	0	0	0	0	0	0	624	0	0	0	0	0	0	0	0	0
[truncated: 17 more columns]

## Sheet: Data dictionary
Variable	Description	Note
id	ID
ngaydau	Start date of treatment
tuoi	Age
cao	Height
bmi	BMI
nangbd	Weight Baseline
ngay	Date of visit
gioia	Gender	0=Female; 1=Male
donvia	Province	1=Binh Dinh;2=Binh Thuan;3=74 Trung Uong;4=Quang Nam;5=Thanh Hoa;6=Can Tho;7=Ha Noi;8=TPHCM;9=Nam Dinh
mackemtha	Hypertension	1=yes; 0=No
mackemdaithaoduong	Diabetes mellitus	1=yes; 0=No
mackembenhsuythan	Renal dysfunction	1=yes; 0=No
mackembenhgan	Hepatic disorders	1=yes; 0=No
mackembenhduongtieuhoa	Gastrointestinal disorders	1=yes; 0=No
mackembenhthinhgiac	Hearing loss	1=yes; 0=No
mackembenhcoxuongkhop	Arthralgia	1=yes; 0=No
tinhtrangsuykiet	Fatigue	1=yes; 0=No
tinhtrangnghienruou	Alcohol dependence	1=yes; 0=No
tinhtrangnhiemhiv	HIV infection	1=yes; 0=No
loaibn	Outcome of previous treatment	1=No history of TB treatment; 2=Completed; 3=Treatment failure; 4=Lost to follow-up; 99=No information
phacdoa	Initial MDR-TB Treatment Regimens	1=Iva; 2=Ivb; 3=Individual
tg	Duration of treatment in months
kqua	Follow-up outcomes	1=Cure/completion; 2=All-cause death; 3=Not evaluated ; 4=Lost to follow-up; 5=Failure
tkngoaivikp	AE Peripheral neuropathy	1=yes; 0=No
daukhopkp	AE Arthralgia	1=yes; 0=No
quamankp	AE Dermatologic reactions	1=yes; 0=No
tiendinhkp	AE Hearing loss or vestibular disorders	1=yes; 0=No
thigiackp	AE Visual impairment	1=yes; 0=No
hakalikp	AE Hypokalaemia	1=yes; 0=No
tangurickp	AE Hyperuricemia	1=yes; 0=No
huyethockp	AE Hematologic disorders	1=yes; 0=No
kpdocgana	AE Nephrotoxicity	1=yes; 0=No
sockp	AE Anaphylactic reactions	1=yes; 0=No
glucosekp	AE Glucose metabolism disorders	1=yes; 0=No
suygiapkp	AE Hypothyroidism	1=yes; 0=No
rltamthankp	AE Psychiatric disorders	1=yes; 0=No
rltktrunguongkp	AE Central nervous system disorders	1=yes; 0=No
rloanthoakp	AE Gastrointestinal disorders	1=yes; 0=No
aechungkp	AE	1=yes; 0=No
akikp	AE Nephrotoxicity	1=yes; 0=No
taki	Time to Nephrotoxicity
rloanthoa_sae_kp	SAE Gastrointestinal disorders	1=yes; 0=No
rltktrunguong_sae_kp	SAE Central nervous system disorders	1=yes; 0=No
rltamthan_sae_kp	SAE Psychiatric disorders	1=yes; 0=No
tkngoaivi_sae_kp	SAE Peripheral neuropathy	1=yes; 0=No
tiendinh_sae_kp	SAE Hearing loss or vestibular disorders	1=yes; 0=No
huyethoc_sae_kp	SAE Hematologic disorders	1=yes; 0=No
docgan_sae_kp	SAE Hepatoxicity	1=yes; 0=No
quanman_sae_kp	SAE Dermatologic reactions	1=yes; 0=No
uric_sae_kp	SAE Hyperuricemia	1=yes; 0=No
tamnhin_sae_kp	SAE Visual impairment	1=yes; 0=No
hakali_sae_kp	SAE Hypokalaemia	1=yes; 0=No
suygiap_sae_kp	SAE Hypothyroidism	1=yes; 0=No
daukhop_sae_kp	SAE Arthralgia	1=yes; 0=No
glucose_sae_kp	SAE Glucose metabolism disorders	1=yes; 0=No
aki_sae_kp	SAE Nephrotoxicity	1=yes; 0=No
soc_sae_kp	SAE Anaphylactic reactions	1=yes; 0=No
saekp	SAE	1=yes; 0=No
tichluythuoctiema_aki	Dose of injectable drugs
giamlieu_max	Dose reduction	1=yes; 0=No
ngunggiam_max	Permanent discontinuation	1=yes; 0=No
doithuoc_max	Withdrawal and replacement	1=yes; 0=No
tdphacdo_max	TB therapeutic intervention	1=yes; 0=No
thuoctc_max	Other medical intervention	1=yes; 0=No
ddtm_max	Life-threatening	1=yes; 0=No
ttvv_max	Permanent disability	1=yes; 0=No
nvnv_max	Hospitalization or prolongation of hospitalization	1=yes; 0=No
