# Supplementary material for: Active surveillance for adverse events in patients on longer treatment regimens for multidrug-resistant tuberculosis in Viet Nam
Source: PLoS One. 2021 Sep 7;16(9):e0255357. doi: 10.1371/journal.pone.0255357 (PMC8423256; doi:10.1371/journal.pone.0255357)
Supplement: S3 File — (ZIP) [file pone.0255357.s006.zip]

Archive with 7 entries (6 files):
- Additional File/
- __MACOSX/._Additional File
- Additional File/datatong.sav
- Additional File/Syntax SPSS.docx
- __MACOSX/Additional File/._Syntax SPSS.docx
- Additional File/datatong.xlsx
- __MACOSX/Additional File/._datatong.xlsx
