# Supplementary material for: Active surveillance for adverse events in patients on longer treatment regimens for multidrug-resistant tuberculosis in Viet Nam
Source: PLoS One. 2021 Sep 7;16(9):e0255357. doi: 10.1371/journal.pone.0255357 (PMC8423256; doi:10.1371/journal.pone.0255357)
Supplement: S3 File — (ZIP) [file pone.0255357.s006.zip › Additional File/datatong.xlsx]

## Sheet: datatong
Table1x.ID	ngaydau	ngay	gioi	tuoi	mackembenhsuythan	mabn	etbid	ten	namsinh	diachi	cao	nangbd	sodkmdr	cmnd	nghe	donvi	loaibn	vitri	tinhtrang1	tinhtrang2	tinhtrang3	tinhtrang4	tinhtrang5	mackem1	mackem2	mackem3	mackem4	mackem5	mackem6	mackem7	mackem8	hiv	diung	nndiung	khangs	khange	khangz	khangam	khangkm	khangcm	khangof	khangkhac	thuoccu1	lieuthuoccu1	lanthuoccu1	thuoccu2	lieuthuoccu2	lanthuoccu2	thuoccu3
1	2014-04-10	2014-04-11	1=nam	62	0				1952		156	42	89	Không rõ	Chính sách	Thanh Hóa	99=nghi lao có tiền sử điều trị >1 tháng	1=phoi	5=suy kiet		#NULL!	#NULL!	#NULL!	0=khong co BMK			#NULL!	#NULL!	#NULL!	#NULL!	#NULL!	4=khong ro	0	không	0	0	0	0	0	0	0	Không rõ	ciprofloxacin 200mg	200ml	1		1G	2	silymarin(140mg)
1	2014-04-10	2014-04-16	1=nam	62	0				1952		156	42	89	Không rõ	Chính sách	Thanh Hóa	99=nghi lao có tiền sử điều trị >1 tháng	1=phoi	5=suy kiet		#NULL!	#NULL!	#NULL!	0=khong co BMK			#NULL!	#NULL!	#NULL!	#NULL!	#NULL!	4=khong ro	0	không	0	0	0	0	0	0	0	Không rõ	ciprofloxacin 200mg	200ml	1		1G	2	silymarin(140mg)
1	2014-04-10	2014-04-28	1=nam	62	0				1952		156	42	89	Không rõ	Chính sách	Thanh Hóa	99=nghi lao có tiền sử điều trị >1 tháng	1=phoi	5=suy kiet		#NULL!	#NULL!	#NULL!	0=khong co BMK			#NULL!	#NULL!	#NULL!	#NULL!	#NULL!	4=khong ro	0	không	0	0	0	0	0	0	0	Không rõ	ciprofloxacin 200mg	200ml	1		1G	2	silymarin(140mg)
1	2014-04-10	2014-05-07	1=nam	62	0				1952		156	42	89	Không rõ	Chính sách	Thanh Hóa	99=nghi lao có tiền sử điều trị >1 tháng	1=phoi	5=suy kiet		#NULL!	#NULL!	#NULL!	0=khong co BMK			#NULL!	#NULL!	#NULL!	#NULL!	#NULL!	4=khong ro	0	không	0	0	0	0	0	0	0	Không rõ	ciprofloxacin 200mg	200ml	1		1G	2	silymarin(140mg)
1	2014-04-10	2014-06-13	1=nam	62	0				1952		156	42	89	Không rõ	Chính sách	Thanh Hóa	99=nghi lao có tiền sử điều trị >1 tháng	1=phoi	5=suy kiet		#NULL!	#NULL!	#NULL!	0=khong co BMK			#NULL!	#NULL!	#NULL!	#NULL!	#NULL!	4=khong ro	0	không	0	0	0	0	0	0	0	Không rõ	ciprofloxacin 200mg	200ml	1		1G	2	silymarin(140mg)
1	2014-04-10	2014-07-13	1=nam	62	0				1952		156	42	89	Không rõ	Chính sách	Thanh Hóa	99=nghi lao có tiền sử điều trị >1 tháng	1=phoi	5=suy kiet		#NULL!	#NULL!	#NULL!	0=khong co BMK			#NULL!	#NULL!	#NULL!	#NULL!	#NULL!	4=khong ro	0	không	0	0	0	0	0	0	0	Không rõ	ciprofloxacin 200mg	200ml	1		1G	2	silymarin(140mg)
2	2014-04-10	2014-04-12	2=nu	38	0				1976		146	40	90	không rõ	Làm ruộng	Thanh Hóa	99=Nghi lao có tiền sử điều trị trên 1 tháng	1=phoi			#NULL!	#NULL!	#NULL!	0=khong co BMK			#NULL!	#NULL!	#NULL!	#NULL!	#NULL!	4=khong ro	0	không	0	0	0	0	0	0	0	không rõ	Etamsylate 12,5%	4 ống	1	Benzylpenicillin 1triệu UI	2 lọ	3	alpha chymotrypsin 4,2 mg
2	2014-04-10	2014-04-12	2=nu	38	0				1976		146	40	90	không rõ	Làm ruộng	Thanh Hóa	99=Nghi lao có tiền sử điều trị trên 1 tháng	1=phoi			#NULL!	#NULL!	#NULL!	0=khong co BMK			#NULL!	#NULL!	#NULL!	#NULL!	#NULL!	4=khong ro	0	không	0	0	0	0	0	0	0	không rõ	Etamsylate 12,5%	4 ống	1	Benzylpenicillin 1triệu UI	2 lọ	3	alpha chymotrypsin 4,2 mg
2	2014-04-10	2014-04-12	2=nu	38	0				1976		146	40	90	không rõ	Làm ruộng	Thanh Hóa	99=Nghi lao có tiền sử điều trị trên 1 tháng	1=phoi			#NULL!	#NULL!	#NULL!	0=khong co BMK			#NULL!	#NULL!	#NULL!	#NULL!	#NULL!	4=khong ro	0	không	0	0	0	0	0	0	0	không rõ	Etamsylate 12,5%	4 ống	1	Benzylpenicillin 1triệu UI	2 lọ	3	alpha chymotrypsin 4,2 mg
2	2014-04-10	2014-04-20	2=nu	38	0				1976		146	40	90	không rõ	Làm ruộng	Thanh Hóa	99=Nghi lao có tiền sử điều trị trên 1 tháng	1=phoi			#NULL!	#NULL!	#NULL!	0=khong co BMK			#NULL!	#NULL!	#NULL!	#NULL!	#NULL!	4=khong ro	0	không	0	0	0	0	0	0	0	không rõ	Etamsylate 12,5%	4 ống	1	Benzylpenicillin 1triệu UI	2 lọ	3	alpha chymotrypsin 4,2 mg
2	2014-04-10	2014-04-23	2=nu	38	0				1976		146	40	90	không rõ	Làm ruộng	Thanh Hóa	99=Nghi lao có tiền sử điều trị trên 1 tháng	1=phoi			#NULL!	#NULL!	#NULL!	0=khong co BMK			#NULL!	#NULL!	#NULL!	#NULL!	#NULL!	4=khong ro	0	không	0	0	0	0	0	0	0	không rõ	Etamsylate 12,5%	4 ống	1	Benzylpenicillin 1triệu UI	2 lọ	3	alpha chymotrypsin 4,2 mg
2	2014-04-10	2014-04-30	2=nu	38	0				1976		146	40	90	không rõ	Làm ruộng	Thanh Hóa	99=Nghi lao có tiền sử điều trị trên 1 tháng	1=phoi			#NULL!	#NULL!	#NULL!	0=khong co BMK			#NULL!	#NULL!	#NULL!	#NULL!	#NULL!	4=khong ro	0	không	0	0	0	0	0	0	0	không rõ	Etamsylate 12,5%	4 ống	1	Benzylpenicillin 1triệu UI	2 lọ	3	alpha chymotrypsin 4,2 mg
2	2014-04-10	2014-04-30	2=nu	38	0				1976		146	40	90	không rõ	Làm ruộng	Thanh Hóa	99=Nghi lao có tiền sử điều trị trên 1 tháng	1=phoi			#NULL!	#NULL!	#NULL!	0=khong co BMK			#NULL!	#NULL!	#NULL!	#NULL!	#NULL!	4=khong ro	0	không	0	0	0	0	0	0	0	không rõ	Etamsylate 12,5%	4 ống	1	Benzylpenicillin 1triệu UI	2 lọ	3	alpha chymotrypsin 4,2 mg
2	2014-04-10	2014-04-30	2=nu	38	0				1976		146	40	90	không rõ	Làm ruộng	Thanh Hóa	99=Nghi lao có tiền sử điều trị trên 1 tháng	1=phoi			#NULL!	#NULL!	#NULL!	0=khong co BMK			#NULL!	#NULL!	#NULL!	#NULL!	#NULL!	4=khong ro	0	không	0	0	0	0	0	0	0	không rõ	Etamsylate 12,5%	4 ống	1	Benzylpenicillin 1triệu UI	2 lọ	3	alpha chymotrypsin 4,2 mg
2	2014-04-10	2014-05-06	2=nu	38	0				1976		146	40	90	không rõ	Làm ruộng	Thanh Hóa	99=Nghi lao có tiền sử điều trị trên 1 tháng	1=phoi			#NULL!	#NULL!	#NULL!	0=khong co BMK			#NULL!	#NULL!	#NULL!	#NULL!	#NULL!	4=khong ro	0	không	0	0	0	0	0	0	0	không rõ	Etamsylate 12,5%	4 ống	1	Benzylpenicillin 1triệu UI	2 lọ	3	alpha chymotrypsin 4,2 mg
2	2014-04-10	2014-05-06	2=nu	38	0				1976		146	40	90	không rõ	Làm ruộng	Thanh Hóa	99=Nghi lao có tiền sử điều trị trên 1 tháng	1=phoi			#NULL!	#NULL!	#NULL!	0=khong co BMK			#NULL!	#NULL!	#NULL!	#NULL!	#NULL!	4=khong ro	0	không	0	0	0	0	0	0	0	không rõ	Etamsylate 12,5%	4 ống	1	Benzylpenicillin 1triệu UI	2 lọ	3	alpha chymotrypsin 4,2 mg
2	2014-04-10	2014-05-06	2=nu	38	0				1976		146	40	90	không rõ	Làm ruộng	Thanh Hóa	99=Nghi lao có tiền sử điều trị trên 1 tháng	1=phoi			#NULL!	#NULL!	#NULL!	0=khong co BMK			#NULL!	#NULL!	#NULL!	#NULL!	#NULL!	4=khong ro	0	không	0	0	0	0	0	0	0	không rõ	Etamsylate 12,5%	4 ống	1	Benzylpenicillin 1triệu UI	2 lọ	3	alpha chymotrypsin 4,2 mg
2	2014-04-10	2014-06-06	2=nu	38	0				1976		146	40	90	không rõ	Làm ruộng	Thanh Hóa	99=Nghi lao có tiền sử điều trị trên 1 tháng	1=phoi			#NULL!	#NULL!	#NULL!	0=khong co BMK			#NULL!	#NULL!	#NULL!	#NULL!	#NULL!	4=khong ro	0	không	0	0	0	0	0	0	0	không rõ	Etamsylate 12,5%	4 ống	1	Benzylpenicillin 1triệu UI	2 lọ	3	alpha chymotrypsin 4,2 mg
2	2014-04-10	2014-06-06	2=nu	38	0				1976		146	40	90	không rõ	Làm ruộng	Thanh Hóa	99=Nghi lao có tiền sử điều trị trên 1 tháng	1=phoi			#NULL!	#NULL!	#NULL!	0=khong co BMK			#NULL!	#NULL!	#NULL!	#NULL!	#NULL!	4=khong ro	0	không	0	0	0	0	0	0	0	không rõ	Etamsylate 12,5%	4 ống	1	Benzylpenicillin 1triệu UI	2 lọ	3	alpha chymotrypsin 4,2 mg
2	2014-04-10	2014-06-06	2=nu	38	0				1976		146	40	90	không rõ	Làm ruộng	Thanh Hóa	99=Nghi lao có tiền sử điều trị trên 1 tháng	1=phoi			#NULL!	#NULL!	#NULL!	0=khong co BMK			#NULL!	#NULL!	#NULL!	#NULL!	#NULL!	4=khong ro	0	không	0	0	0	0	0	0	0	không rõ	Etamsylate 12,5%	4 ống	1	Benzylpenicillin 1triệu UI	2 lọ	3	alpha chymotrypsin 4,2 mg
2	2014-04-10	2014-06-10	2=nu	38	0				1976		146	40	90	không rõ	Làm ruộng	Thanh Hóa	99=Nghi lao có tiền sử điều trị trên 1 tháng	1=phoi			#NULL!	#NULL!	#NULL!	0=khong co BMK			#NULL!	#NULL!	#NULL!	#NULL!	#NULL!	4=khong ro	0	không	0	0	0	0	0	0	0	không rõ	Etamsylate 12,5%	4 ống	1	Benzylpenicillin 1triệu UI	2 lọ	3	alpha chymotrypsin 4,2 mg
2	2014-04-10	2014-06-17	2=nu	38	0				1976		146	40	90	không rõ	Làm ruộng	Thanh Hóa	99=Nghi lao có tiền sử điều trị trên 1 tháng	1=phoi			#NULL!	#NULL!	#NULL!	0=khong co BMK			#NULL!	#NULL!	#NULL!	#NULL!	#NULL!	4=khong ro	0	không	0	0	0	0	0	0	0	không rõ	Etamsylate 12,5%	4 ống	1	Benzylpenicillin 1triệu UI	2 lọ	3	alpha chymotrypsin 4,2 mg
2	2014-04-10	2014-06-24	2=nu	38	0				1976		146	40	90	không rõ	Làm ruộng	Thanh Hóa	99=Nghi lao có tiền sử điều trị trên 1 tháng	1=phoi			#NULL!	#NULL!	#NULL!	0=khong co BMK			#NULL!	#NULL!	#NULL!	#NULL!	#NULL!	4=khong ro	0	không	0	0	0	0	0	0	0	không rõ	Etamsylate 12,5%	4 ống	1	Benzylpenicillin 1triệu UI	2 lọ	3	alpha chymotrypsin 4,2 mg
2	2014-04-10	2014-07-02	2=nu	38	0				1976		146	40	90	không rõ	Làm ruộng	Thanh Hóa	99=Nghi lao có tiền sử điều trị trên 1 tháng	1=phoi			#NULL!	#NULL!	#NULL!	0=khong co BMK			#NULL!	#NULL!	#NULL!	#NULL!	#NULL!	4=khong ro	0	không	0	0	0	0	0	0	0	không rõ	Etamsylate 12,5%	4 ống	1	Benzylpenicillin 1triệu UI	2 lọ	3	alpha chymotrypsin 4,2 mg
2	2014-04-10	2014-07-15	2=nu	38	0				1976		146	40	90	không rõ	Làm ruộng	Thanh Hóa	99=Nghi lao có tiền sử điều trị trên 1 tháng	1=phoi			#NULL!	#NULL!	#NULL!	0=khong co BMK			#NULL!	#NULL!	#NULL!	#NULL!	#NULL!	4=khong ro	0	không	0	0	0	0	0	0	0	không rõ	Etamsylate 12,5%	4 ống	1	Benzylpenicillin 1triệu UI	2 lọ	3	alpha chymotrypsin 4,2 mg
2	2014-04-10	2014-08-01	2=nu	38	0				1976		146	40	90	không rõ	Làm ruộng	Thanh Hóa	99=Nghi lao có tiền sử điều trị trên 1 tháng	1=phoi			#NULL!	#NULL!	#NULL!	0=khong co BMK			#NULL!	#NULL!	#NULL!	#NULL!	#NULL!	4=khong ro	0	không	0	0	0	0	0	0	0	không rõ	Etamsylate 12,5%	4 ống	1	Benzylpenicillin 1triệu UI	2 lọ	3	alpha chymotrypsin 4,2 mg
2	2014-04-10	2014-08-07	2=nu	38	0				1976		146	40	90	không rõ	Làm ruộng	Thanh Hóa	99=Nghi lao có tiền sử điều trị trên 1 tháng	1=phoi			#NULL!	#NULL!	#NULL!	0=khong co BMK			#NULL!	#NULL!	#NULL!	#NULL!	#NULL!	4=khong ro	0	không	0	0	0	0	0	0	0	không rõ	Etamsylate 12,5%	4 ống	1	Benzylpenicillin 1triệu UI	2 lọ	3	alpha chymotrypsin 4,2 mg
2	2014-04-10	2014-08-10	2=nu	38	0				1976		146	40	90	không rõ	Làm ruộng	Thanh Hóa	99=Nghi lao có tiền sử điều trị trên 1 tháng	1=phoi			#NULL!	#NULL!	#NULL!	0=khong co BMK			#NULL!	#NULL!	#NULL!	#NULL!	#NULL!	4=khong ro	0	không	0	0	0	0	0	0	0	không rõ	Etamsylate 12,5%	4 ống	1	Benzylpenicillin 1triệu UI	2 lọ	3	alpha chymotrypsin 4,2 mg
2	2014-04-10	2014-08-18	2=nu	38	0				1976		146	40	90	không rõ	Làm ruộng	Thanh Hóa	99=Nghi lao có tiền sử điều trị trên 1 tháng	1=phoi			#NULL!	#NULL!	#NULL!	0=khong co BMK			#NULL!	#NULL!	#NULL!	#NULL!	#NULL!	4=khong ro	0	không	0	0	0	0	0	0	0	không rõ	Etamsylate 12,5%	4 ống	1	Benzylpenicillin 1triệu UI	2 lọ	3	alpha chymotrypsin 4,2 mg
2	2014-04-10	2014-08-25	2=nu	38	0				1976		146	40	90	không rõ	Làm ruộng	Thanh Hóa	99=Nghi lao có tiền sử điều trị trên 1 tháng	1=phoi			#NULL!	#NULL!	#NULL!	0=khong co BMK			#NULL!	#NULL!	#NULL!	#NULL!	#NULL!	4=khong ro	0	không	0	0	0	0	0	0	0	không rõ	Etamsylate 12,5%	4 ống	1	Benzylpenicillin 1triệu UI	2 lọ	3	alpha chymotrypsin 4,2 mg
2	2014-04-10	2014-08-29	2=nu	38	0				1976		146	40	90	không rõ	Làm ruộng	Thanh Hóa	99=Nghi lao có tiền sử điều trị trên 1 tháng	1=phoi			#NULL!	#NULL!	#NULL!	0=khong co BMK			#NULL!	#NULL!	#NULL!	#NULL!	#NULL!	4=khong ro	0	không	0	0	0	0	0	0	0	không rõ	Etamsylate 12,5%	4 ống	1	Benzylpenicillin 1triệu UI	2 lọ	3	alpha chymotrypsin 4,2 mg
2	2014-04-10	2014-09-25	2=nu	38	0				1976		146	40	90	không rõ	Làm ruộng	Thanh Hóa	99=Nghi lao có tiền sử điều trị trên 1 tháng	1=phoi			#NULL!	#NULL!	#NULL!	0=khong co BMK			#NULL!	#NULL!	#NULL!	#NULL!	#NULL!	4=khong ro	0	không	0	0	0	0	0	0	0	không rõ	Etamsylate 12,5%	4 ống	1	Benzylpenicillin 1triệu UI	2 lọ	3	alpha chymotrypsin 4,2 mg
2	2014-04-10	2014-10-25	2=nu	38	0				1976		146	40	90	không rõ	Làm ruộng	Thanh Hóa	99=Nghi lao có tiền sử điều trị trên 1 tháng	1=phoi			#NULL!	#NULL!	#NULL!	0=khong co BMK			#NULL!	#NULL!	#NULL!	#NULL!	#NULL!	4=khong ro	0	không	0	0	0	0	0	0	0	không rõ	Etamsylate 12,5%	4 ống	1	Benzylpenicillin 1triệu UI	2 lọ	3	alpha chymotrypsin 4,2 mg
2	2014-04-10	2014-11-20	2=nu	38	0				1976		146	40	90	không rõ	Làm ruộng	Thanh Hóa	99=Nghi lao có tiền sử điều trị trên 1 tháng	1=phoi			#NULL!	#NULL!	#NULL!	0=khong co BMK			#NULL!	#NULL!	#NULL!	#NULL!	#NULL!	4=khong ro	0	không	0	0	0	0	0	0	0	không rõ	Etamsylate 12,5%	4 ống	1	Benzylpenicillin 1triệu UI	2 lọ	3	alpha chymotrypsin 4,2 mg
2	2014-04-10	2014-11-27	2=nu	38	0				1976		146	40	90	không rõ	Làm ruộng	Thanh Hóa	99=Nghi lao có tiền sử điều trị trên 1 tháng	1=phoi			#NULL!	#NULL!	#NULL!	0=khong co BMK			#NULL!	#NULL!	#NULL!	#NULL!	#NULL!	4=khong ro	0	không	0	0	0	0	0	0	0	không rõ	Etamsylate 12,5%	4 ống	1	Benzylpenicillin 1triệu UI	2 lọ	3	alpha chymotrypsin 4,2 mg
2	2014-04-10	2015-02-03	2=nu	38	0				1976		146	40	90	không rõ	Làm ruộng	Thanh Hóa	99=Nghi lao có tiền sử điều trị trên 1 tháng	1=phoi			#NULL!	#NULL!	#NULL!	0=khong co BMK			#NULL!	#NULL!	#NULL!	#NULL!	#NULL!	4=khong ro	0	không	0	0	0	0	0	0	0	không rõ	Etamsylate 12,5%	4 ống	1	Benzylpenicillin 1triệu UI	2 lọ	3	alpha chymotrypsin 4,2 mg
2	2014-04-10	2015-02-25	2=nu	38	0				1976		146	40	90	không rõ	Làm ruộng	Thanh Hóa	99=Nghi lao có tiền sử điều trị trên 1 tháng	1=phoi			#NULL!	#NULL!	#NULL!	0=khong co BMK			#NULL!	#NULL!	#NULL!	#NULL!	#NULL!	4=khong ro	0	không	0	0	0	0	0	0	0	không rõ	Etamsylate 12,5%	4 ống	1	Benzylpenicillin 1triệu UI	2 lọ	3	alpha chymotrypsin 4,2 mg
2	2014-04-10	2015-03-27	2=nu	38	0				1976		146	40	90	không rõ	Làm ruộng	Thanh Hóa	99=Nghi lao có tiền sử điều trị trên 1 tháng	1=phoi			#NULL!	#NULL!	#NULL!	0=khong co BMK			#NULL!	#NULL!	#NULL!	#NULL!	#NULL!	4=khong ro	0	không	0	0	0	0	0	0	0	không rõ	Etamsylate 12,5%	4 ống	1	Benzylpenicillin 1triệu UI	2 lọ	3	alpha chymotrypsin 4,2 mg
2	2014-04-10	2015-05-05	2=nu	38	0				1976		146	40	90	không rõ	Làm ruộng	Thanh Hóa	99=Nghi lao có tiền sử điều trị trên 1 tháng	1=phoi			#NULL!	#NULL!	#NULL!	0=khong co BMK			#NULL!	#NULL!	#NULL!	#NULL!	#NULL!	4=khong ro	0	không	0	0	0	0	0	0	0	không rõ	Etamsylate 12,5%	4 ống	1	Benzylpenicillin 1triệu UI	2 lọ	3	alpha chymotrypsin 4,2 mg
2	2014-04-10	2015-06-03	2=nu	38	0				1976		146	40	90	không rõ	Làm ruộng	Thanh Hóa	99=Nghi lao có tiền sử điều trị trên 1 tháng	1=phoi			#NULL!	#NULL!	#NULL!	0=khong co BMK			#NULL!	#NULL!	#NULL!	#NULL!	#NULL!	4=khong ro	0	không	0	0	0	0	0	0	0	không rõ	Etamsylate 12,5%	4 ống	1	Benzylpenicillin 1triệu UI	2 lọ	3	alpha chymotrypsin 4,2 mg
2	2014-04-10	2015-07-02	2=nu	38	0				1976		146	40	90	không rõ	Làm ruộng	Thanh Hóa	99=Nghi lao có tiền sử điều trị trên 1 tháng	1=phoi			#NULL!	#NULL!	#NULL!	0=khong co BMK			#NULL!	#NULL!	#NULL!	#NULL!	#NULL!	4=khong ro	0	không	0	0	0	0	0	0	0	không rõ	Etamsylate 12,5%	4 ống	1	Benzylpenicillin 1triệu UI	2 lọ	3	alpha chymotrypsin 4,2 mg
2	2014-04-10	2015-08-04	2=nu	38	0				1976		146	40	90	không rõ	Làm ruộng	Thanh Hóa	99=Nghi lao có tiền sử điều trị trên 1 tháng	1=phoi			#NULL!	#NULL!	#NULL!	0=khong co BMK			#NULL!	#NULL!	#NULL!	#NULL!	#NULL!	4=khong ro	0	không	0	0	0	0	0	0	0	không rõ	Etamsylate 12,5%	4 ống	1	Benzylpenicillin 1triệu UI	2 lọ	3	alpha chymotrypsin 4,2 mg
2	2014-04-10	2015-09-04	2=nu	38	0				1976		146	40	90	không rõ	Làm ruộng	Thanh Hóa	99=Nghi lao có tiền sử điều trị trên 1 tháng	1=phoi			#NULL!	#NULL!	#NULL!	0=khong co BMK			#NULL!	#NULL!	#NULL!	#NULL!	#NULL!	4=khong ro	0	không	0	0	0	0	0	0	0	không rõ	Etamsylate 12,5%	4 ống	1	Benzylpenicillin 1triệu UI	2 lọ	3	alpha chymotrypsin 4,2 mg
2	2014-04-10	2015-10-06	2=nu	38	0				1976		146	40	90	không rõ	Làm ruộng	Thanh Hóa	99=Nghi lao có tiền sử điều trị trên 1 tháng	1=phoi			#NULL!	#NULL!	#NULL!	0=khong co BMK			#NULL!	#NULL!	#NULL!	#NULL!	#NULL!	4=khong ro	0	không	0	0	0	0	0	0	0	không rõ	Etamsylate 12,5%	4 ống	1	Benzylpenicillin 1triệu UI	2 lọ	3	alpha chymotrypsin 4,2 mg
2	2014-04-10	2015-11-06	2=nu	38	0				1976		146	40	90	không rõ	Làm ruộng	Thanh Hóa	99=Nghi lao có tiền sử điều trị trên 1 tháng	1=phoi			#NULL!	#NULL!	#NULL!	0=khong co BMK			#NULL!	#NULL!	#NULL!	#NULL!	#NULL!	4=khong ro	0	không	0	0	0	0	0	0	0	không rõ	Etamsylate 12,5%	4 ống	1	Benzylpenicillin 1triệu UI	2 lọ	3	alpha chymotrypsin 4,2 mg
2	2014-04-10	2015-12-04	2=nu	38	0				1976		146	40	90	không rõ	Làm ruộng	Thanh Hóa	99=Nghi lao có tiền sử điều trị trên 1 tháng	1=phoi			#NULL!	#NULL!	#NULL!	0=khong co BMK			#NULL!	#NULL!	#NULL!	#NULL!	#NULL!	4=khong ro	0	không	0	0	0	0	0	0	0	không rõ	Etamsylate 12,5%	4 ống	1	Benzylpenicillin 1triệu UI	2 lọ	3	alpha chymotrypsin 4,2 mg
2	2014-04-10	2016-01-06	2=nu	38	0				1976		146	40	90	không rõ	Làm ruộng	Thanh Hóa	99=Nghi lao có tiền sử điều trị trên 1 tháng	1=phoi			#NULL!	#NULL!	#NULL!	0=khong co BMK			#NULL!	#NULL!	#NULL!	#NULL!	#NULL!	4=khong ro	0	không	0	0	0	0	0	0	0	không rõ	Etamsylate 12,5%	4 ống	1	Benzylpenicillin 1triệu UI	2 lọ	3	alpha chymotrypsin 4,2 mg
2	2014-04-10	2016-02-06	2=nu	38	0				1976		146	40	90	không rõ	Làm ruộng	Thanh Hóa	99=Nghi lao có tiền sử điều trị trên 1 tháng	1=phoi			#NULL!	#NULL!	#NULL!	0=khong co BMK			#NULL!	#NULL!	#NULL!	#NULL!	#NULL!	4=khong ro	0	không	0	0	0	0	0	0	0	không rõ	Etamsylate 12,5%	4 ống	1	Benzylpenicillin 1triệu UI	2 lọ	3	alpha chymotrypsin 4,2 mg
3	2014-04-16	2014-04-21	2=nu	24	0				1990		153	40	92	không rõ	Công nhân	Thanh Hóa	2=tai phat	1=phoi			#NULL!	#NULL!	#NULL!	0=khong co BMK			#NULL!	#NULL!	#NULL!	#NULL!	#NULL!	4=khong ro	1	Akurit 4	0	0	0	0	0	0	0	Không rõ	Streptomycin sulfate 1g	750	1	Ethambutol 0,4 g	800	1	Ciprofloxacin hydrochloride 0,5 g
3	2014-04-16	2014-04-21	2=nu	24	0				1990		153	40	92	không rõ	Công nhân	Thanh Hóa	2=tai phat	1=phoi			#NULL!	#NULL!	#NULL!	0=khong co BMK			#NULL!	#NULL!	#NULL!	#NULL!	#NULL!	4=khong ro	1	Akurit 4	0	0	0	0	0	0	0	Không rõ	Streptomycin sulfate 1g	750	1	Ethambutol 0,4 g	800	1	Ciprofloxacin hydrochloride 0,5 g
3	2014-04-16	2014-04-21	2=nu	24	0				1990		153	40	92	không rõ	Công nhân	Thanh Hóa	2=tai phat	1=phoi			#NULL!	#NULL!	#NULL!	0=khong co BMK			#NULL!	#NULL!	#NULL!	#NULL!	#NULL!	4=khong ro	1	Akurit 4	0	0	0	0	0	0	0	Không rõ	Streptomycin sulfate 1g	750	1	Ethambutol 0,4 g	800	1	Ciprofloxacin hydrochloride 0,5 g
3	2014-04-16	2014-06-02	2=nu	24	0				1990		153	40	92	không rõ	Công nhân	Thanh Hóa	2=tai phat	1=phoi			#NULL!	#NULL!	#NULL!	0=khong co BMK			#NULL!	#NULL!	#NULL!	#NULL!	#NULL!	4=khong ro	1	Akurit 4	0	0	0	0	0	0	0	Không rõ	Streptomycin sulfate 1g	750	1	Ethambutol 0,4 g	800	1	Ciprofloxacin hydrochloride 0,5 g
3	2014-04-16	2014-06-02	2=nu	24	0				1990		153	40	92	không rõ	Công nhân	Thanh Hóa	2=tai phat	1=phoi			#NULL!	#NULL!	#NULL!	0=khong co BMK			#NULL!	#NULL!	#NULL!	#NULL!	#NULL!	4=khong ro	1	Akurit 4	0	0	0	0	0	0	0	Không rõ	Streptomycin sulfate 1g	750	1	Ethambutol 0,4 g	800	1	Ciprofloxacin hydrochloride 0,5 g
3	2014-04-16	2014-06-02	2=nu	24	0				1990		153	40	92	không rõ	Công nhân	Thanh Hóa	2=tai phat	1=phoi			#NULL!	#NULL!	#NULL!	0=khong co BMK			#NULL!	#NULL!	#NULL!	#NULL!	#NULL!	4=khong ro	1	Akurit 4	0	0	0	0	0	0	0	Không rõ	Streptomycin sulfate 1g	750	1	Ethambutol 0,4 g	800	1	Ciprofloxacin hydrochloride 0,5 g
3	2014-04-16	2014-06-10	2=nu	24	0				1990		153	40	92	không rõ	Công nhân	Thanh Hóa	2=tai phat	1=phoi			#NULL!	#NULL!	#NULL!	0=khong co BMK			#NULL!	#NULL!	#NULL!	#NULL!	#NULL!	4=khong ro	1	Akurit 4	0	0	0	0	0	0	0	Không rõ	Streptomycin sulfate 1g	750	1	Ethambutol 0,4 g	800	1	Ciprofloxacin hydrochloride 0,5 g
3	2014-04-16	2014-06-18	2=nu	24	0				1990		153	40	92	không rõ	Công nhân	Thanh Hóa	2=tai phat	1=phoi			#NULL!	#NULL!	#NULL!	0=khong co BMK			#NULL!	#NULL!	#NULL!	#NULL!	#NULL!	4=khong ro	1	Akurit 4	0	0	0	0	0	0	0	Không rõ	Streptomycin sulfate 1g	750	1	Ethambutol 0,4 g	800	1	Ciprofloxacin hydrochloride 0,5 g
3	2014-04-16	2014-06-30	2=nu	24	0				1990		153	40	92	không rõ	Công nhân	Thanh Hóa	2=tai phat	1=phoi			#NULL!	#NULL!	#NULL!	0=khong co BMK			#NULL!	#NULL!	#NULL!	#NULL!	#NULL!	4=khong ro	1	Akurit 4	0	0	0	0	0	0	0	Không rõ	Streptomycin sulfate 1g	750	1	Ethambutol 0,4 g	800	1	Ciprofloxacin hydrochloride 0,5 g
3	2014-04-16	2014-07-15	2=nu	24	0				1990		153	40	92	không rõ	Công nhân	Thanh Hóa	2=tai phat	1=phoi			#NULL!	#NULL!	#NULL!	0=khong co BMK			#NULL!	#NULL!	#NULL!	#NULL!	#NULL!	4=khong ro	1	Akurit 4	0	0	0	0	0	0	0	Không rõ	Streptomycin sulfate 1g	750	1	Ethambutol 0,4 g	800	1	Ciprofloxacin hydrochloride 0,5 g
3	2014-04-16	2014-07-23	2=nu	24	0				1990		153	40	92	không rõ	Công nhân	Thanh Hóa	2=tai phat	1=phoi			#NULL!	#NULL!	#NULL!	0=khong co BMK			#NULL!	#NULL!	#NULL!	#NULL!	#NULL!	4=khong ro	1	Akurit 4	0	0	0	0	0	0	0	Không rõ	Streptomycin sulfate 1g	750	1	Ethambutol 0,4 g	800	1	Ciprofloxacin hydrochloride 0,5 g
3	2014-04-16	2014-07-30	2=nu	24	0				1990		153	40	92	không rõ	Công nhân	Thanh Hóa	2=tai phat	1=phoi			#NULL!	#NULL!	#NULL!	0=khong co BMK			#NULL!	#NULL!	#NULL!	#NULL!	#NULL!	4=khong ro	1	Akurit 4	0	0	0	0	0	0	0	Không rõ	Streptomycin sulfate 1g	750	1	Ethambutol 0,4 g	800	1	Ciprofloxacin hydrochloride 0,5 g
3	2014-04-16	2014-08-15	2=nu	24	0				1990		153	40	92	không rõ	Công nhân	Thanh Hóa	2=tai phat	1=phoi			#NULL!	#NULL!	#NULL!	0=khong co BMK			#NULL!	#NULL!	#NULL!	#NULL!	#NULL!	4=khong ro	1	Akurit 4	0	0	0	0	0	0	0	Không rõ	Streptomycin sulfate 1g	750	1	Ethambutol 0,4 g	800	1	Ciprofloxacin hydrochloride 0,5 g
3	2014-04-16	2014-08-22	2=nu	24	0				1990		153	40	92	không rõ	Công nhân	Thanh Hóa	2=tai phat	1=phoi			#NULL!	#NULL!	#NULL!	0=khong co BMK			#NULL!	#NULL!	#NULL!	#NULL!	#NULL!	4=khong ro	1	Akurit 4	0	0	0	0	0	0	0	Không rõ	Streptomycin sulfate 1g	750	1	Ethambutol 0,4 g	800	1	Ciprofloxacin hydrochloride 0,5 g
3	2014-04-16	2014-10-20	2=nu	24	0				1990		153	40	92	không rõ	Công nhân	Thanh Hóa	2=tai phat	1=phoi			#NULL!	#NULL!	#NULL!	0=khong co BMK			#NULL!	#NULL!	#NULL!	#NULL!	#NULL!	4=khong ro	1	Akurit 4	0	0	0	0	0	0	0	Không rõ	Streptomycin sulfate 1g	750	1	Ethambutol 0,4 g	800	1	Ciprofloxacin hydrochloride 0,5 g
3	2014-04-16	2014-11-20	2=nu	24	0				1990		153	40	92	không rõ	Công nhân	Thanh Hóa	2=tai phat	1=phoi			#NULL!	#NULL!	#NULL!	0=khong co BMK			#NULL!	#NULL!	#NULL!	#NULL!	#NULL!	4=khong ro	1	Akurit 4	0	0	0	0	0	0	0	Không rõ	Streptomycin sulfate 1g	750	1	Ethambutol 0,4 g	800	1	Ciprofloxacin hydrochloride 0,5 g
3	2014-04-16	2014-12-18	2=nu	24	0				1990		153	40	92	không rõ	Công nhân	Thanh Hóa	2=tai phat	1=phoi			#NULL!	#NULL!	#NULL!	0=khong co BMK			#NULL!	#NULL!	#NULL!	#NULL!	#NULL!	4=khong ro	1	Akurit 4	0	0	0	0	0	0	0	Không rõ	Streptomycin sulfate 1g	750	1	Ethambutol 0,4 g	800	1	Ciprofloxacin hydrochloride 0,5 g
3	2014-04-16	2015-01-16	2=nu	24	0				1990		153	40	92	không rõ	Công nhân	Thanh Hóa	2=tai phat	1=phoi			#NULL!	#NULL!	#NULL!	0=khong co BMK			#NULL!	#NULL!	#NULL!	#NULL!	#NULL!	4=khong ro	1	Akurit 4	0	0	0	0	0	0	0	Không rõ	Streptomycin sulfate 1g	750	1	Ethambutol 0,4 g	800	1	Ciprofloxacin hydrochloride 0,5 g
3	2014-04-16	2015-02-20	2=nu	24	0				1990		153	40	92	không rõ	Công nhân	Thanh Hóa	2=tai phat	1=phoi			#NULL!	#NULL!	#NULL!	0=khong co BMK			#NULL!	#NULL!	#NULL!	#NULL!	#NULL!	4=khong ro	1	Akurit 4	0	0	0	0	0	0	0	Không rõ	Streptomycin sulfate 1g	750	1	Ethambutol 0,4 g	800	1	Ciprofloxacin hydrochloride 0,5 g
3	2014-04-16	2015-03-16	2=nu	24	0				1990		153	40	92	không rõ	Công nhân	Thanh Hóa	2=tai phat	1=phoi			#NULL!	#NULL!	#NULL!	0=khong co BMK			#NULL!	#NULL!	#NULL!	#NULL!	#NULL!	4=khong ro	1	Akurit 4	0	0	0	0	0	0	0	Không rõ	Streptomycin sulfate 1g	750	1	Ethambutol 0,4 g	800	1	Ciprofloxacin hydrochloride 0,5 g
3	2014-04-16	2015-04-23	2=nu	24	0				1990		153	40	92	không rõ	Công nhân	Thanh Hóa	2=tai phat	1=phoi			#NULL!	#NULL!	#NULL!	0=khong co BMK			#NULL!	#NULL!	#NULL!	#NULL!	#NULL!	4=khong ro	1	Akurit 4	0	0	0	0	0	0	0	Không rõ	Streptomycin sulfate 1g	750	1	Ethambutol 0,4 g	800	1	Ciprofloxacin hydrochloride 0,5 g
3	2014-04-16	2015-05-15	2=nu	24	0				1990		153	40	92	không rõ	Công nhân	Thanh Hóa	2=tai phat	1=phoi			#NULL!	#NULL!	#NULL!	0=khong co BMK			#NULL!	#NULL!	#NULL!	#NULL!	#NULL!	4=khong ro	1	Akurit 4	0	0	0	0	0	0	0	Không rõ	Streptomycin sulfate 1g	750	1	Ethambutol 0,4 g	800	1	Ciprofloxacin hydrochloride 0,5 g
3	2014-04-16	2015-06-22	2=nu	24	0				1990		153	40	92	không rõ	Công nhân	Thanh Hóa	2=tai phat	1=phoi			#NULL!	#NULL!	#NULL!	0=khong co BMK			#NULL!	#NULL!	#NULL!	#NULL!	#NULL!	4=khong ro	1	Akurit 4	0	0	0	0	0	0	0	Không rõ	Streptomycin sulfate 1g	750	1	Ethambutol 0,4 g	800	1	Ciprofloxacin hydrochloride 0,5 g
3	2014-04-16	2015-06-22	2=nu	24	0				1990		153	40	92	không rõ	Công nhân	Thanh Hóa	2=tai phat	1=phoi			#NULL!	#NULL!	#NULL!	0=khong co BMK			#NULL!	#NULL!	#NULL!	#NULL!	#NULL!	4=khong ro	1	Akurit 4	0	0	0	0	0	0	0	Không rõ	Streptomycin sulfate 1g	750	1	Ethambutol 0,4 g	800	1	Ciprofloxacin hydrochloride 0,5 g
3	2014-04-16	2015-07-22	2=nu	24	0				1990		153	40	92	không rõ	Công nhân	Thanh Hóa	2=tai phat	1=phoi			#NULL!	#NULL!	#NULL!	0=khong co BMK			#NULL!	#NULL!	#NULL!	#NULL!	#NULL!	4=khong ro	1	Akurit 4	0	0	0	0	0	0	0	Không rõ	Streptomycin sulfate 1g	750	1	Ethambutol 0,4 g	800	1	Ciprofloxacin hydrochloride 0,5 g
3	2014-04-16	2015-08-21	2=nu	24	0				1990		153	40	92	không rõ	Công nhân	Thanh Hóa	2=tai phat	1=phoi			#NULL!	#NULL!	#NULL!	0=khong co BMK			#NULL!	#NULL!	#NULL!	#NULL!	#NULL!	4=khong ro	1	Akurit 4	0	0	0	0	0	0	0	Không rõ	Streptomycin sulfate 1g	750	1	Ethambutol 0,4 g	800	1	Ciprofloxacin hydrochloride 0,5 g
3	2014-04-16	2015-09-22	2=nu	24	0				1990		153	40	92	không rõ	Công nhân	Thanh Hóa	2=tai phat	1=phoi			#NULL!	#NULL!	#NULL!	0=khong co BMK			#NULL!	#NULL!	#NULL!	#NULL!	#NULL!	4=khong ro	1	Akurit 4	0	0	0	0	0	0	0	Không rõ	Streptomycin sulfate 1g	750	1	Ethambutol 0,4 g	800	1	Ciprofloxacin hydrochloride 0,5 g
3	2014-04-16	2015-10-19	2=nu	24	0				1990		153	40	92	không rõ	Công nhân	Thanh Hóa	2=tai phat	1=phoi			#NULL!	#NULL!	#NULL!	0=khong co BMK			#NULL!	#NULL!	#NULL!	#NULL!	#NULL!	4=khong ro	1	Akurit 4	0	0	0	0	0	0	0	Không rõ	Streptomycin sulfate 1g	750	1	Ethambutol 0,4 g	800	1	Ciprofloxacin hydrochloride 0,5 g
3	2014-04-16	2015-11-23	2=nu	24	0				1990		153	40	92	không rõ	Công nhân	Thanh Hóa	2=tai phat	1=phoi			#NULL!	#NULL!	#NULL!	0=khong co BMK			#NULL!	#NULL!	#NULL!	#NULL!	#NULL!	4=khong ro	1	Akurit 4	0	0	0	0	0	0	0	Không rõ	Streptomycin sulfate 1g	750	1	Ethambutol 0,4 g	800	1	Ciprofloxacin hydrochloride 0,5 g
3	2014-04-16	2015-12-23	2=nu	24	0				1990		153	40	92	không rõ	Công nhân	Thanh Hóa	2=tai phat	1=phoi			#NULL!	#NULL!	#NULL!	0=khong co BMK			#NULL!	#NULL!	#NULL!	#NULL!	#NULL!	4=khong ro	1	Akurit 4	0	0	0	0	0	0	0	Không rõ	Streptomycin sulfate 1g	750	1	Ethambutol 0,4 g	800	1	Ciprofloxacin hydrochloride 0,5 g
3	2014-04-16	2016-01-23	2=nu	24	0				1990		153	40	92	không rõ	Công nhân	Thanh Hóa	2=tai phat	1=phoi			#NULL!	#NULL!	#NULL!	0=khong co BMK			#NULL!	#NULL!	#NULL!	#NULL!	#NULL!	4=khong ro	1	Akurit 4	0	0	0	0	0	0	0	Không rõ	Streptomycin sulfate 1g	750	1	Ethambutol 0,4 g	800	1	Ciprofloxacin hydrochloride 0,5 g
4	2014-04-18	2014-04-19	1=nam	55	0				1959		155	40	93	không rõ	Làm ruộng	Thanh Hóa	2=tai phat	1=phoi	99=không có tình trạng bất thường		#NULL!	#NULL!	#NULL!	0=khong co BMK			#NULL!	#NULL!	#NULL!	#NULL!	#NULL!	4=khong ro	0	khôngce	0	0	0	0	0	0	0	Không rõ	Ceftriaxone 2g	2000	1	Vitamin 3B	2v	2	Vincystin 0,2g
4	2014-04-18	2014-04-26	1=nam	55	0				1959		155	40	93	không rõ	Làm ruộng	Thanh Hóa	2=tai phat	1=phoi	99=không có tình trạng bất thường		#NULL!	#NULL!	#NULL!	0=khong co BMK			#NULL!	#NULL!	#NULL!	#NULL!	#NULL!	4=khong ro	0	khôngce	0	0	0	0	0	0	0	Không rõ	Ceftriaxone 2g	2000	1	Vitamin 3B	2v	2	Vincystin 0,2g
4	2014-04-18	2014-05-05	1=nam	55	0				1959		155	40	93	không rõ	Làm ruộng	Thanh Hóa	2=tai phat	1=phoi	99=không có tình trạng bất thường		#NULL!	#NULL!	#NULL!	0=khong co BMK			#NULL!	#NULL!	#NULL!	#NULL!	#NULL!	4=khong ro	0	khôngce	0	0	0	0	0	0	0	Không rõ	Ceftriaxone 2g	2000	1	Vitamin 3B	2v	2	Vincystin 0,2g
4	2014-04-18	2014-05-05	1=nam	55	0				1959		155	40	93	không rõ	Làm ruộng	Thanh Hóa	2=tai phat	1=phoi	99=không có tình trạng bất thường		#NULL!	#NULL!	#NULL!	0=khong co BMK			#NULL!	#NULL!	#NULL!	#NULL!	#NULL!	4=khong ro	0	khôngce	0	0	0	0	0	0	0	Không rõ	Ceftriaxone 2g	2000	1	Vitamin 3B	2v	2	Vincystin 0,2g
4	2014-04-18	2014-05-05	1=nam	55	0				1959		155	40	93	không rõ	Làm ruộng	Thanh Hóa	2=tai phat	1=phoi	99=không có tình trạng bất thường		#NULL!	#NULL!	#NULL!	0=khong co BMK			#NULL!	#NULL!	#NULL!	#NULL!	#NULL!	4=khong ro	0	khôngce	0	0	0	0	0	0	0	Không rõ	Ceftriaxone 2g	2000	1	Vitamin 3B	2v	2	Vincystin 0,2g
4	2014-04-18	2014-07-01	1=nam	55	0				1959		155	40	93	không rõ	Làm ruộng	Thanh Hóa	2=tai phat	1=phoi	99=không có tình trạng bất thường		#NULL!	#NULL!	#NULL!	0=khong co BMK			#NULL!	#NULL!	#NULL!	#NULL!	#NULL!	4=khong ro	0	khôngce	0	0	0	0	0	0	0	Không rõ	Ceftriaxone 2g	2000	1	Vitamin 3B	2v	2	Vincystin 0,2g
4	2014-04-18	2014-07-10	1=nam	55	0				1959		155	40	93	không rõ	Làm ruộng	Thanh Hóa	2=tai phat	1=phoi	99=không có tình trạng bất thường		#NULL!	#NULL!	#NULL!	0=khong co BMK			#NULL!	#NULL!	#NULL!	#NULL!	#NULL!	4=khong ro	0	khôngce	0	0	0	0	0	0	0	Không rõ	Ceftriaxone 2g	2000	1	Vitamin 3B	2v	2	Vincystin 0,2g
4	2014-04-18	2014-07-16	1=nam	55	0				1959		155	40	93	không rõ	Làm ruộng	Thanh Hóa	2=tai phat	1=phoi	99=không có tình trạng bất thường		#NULL!	#NULL!	#NULL!	0=khong co BMK			#NULL!	#NULL!	#NULL!	#NULL!	#NULL!	4=khong ro	0	khôngce	0	0	0	0	0	0	0	Không rõ	Ceftriaxone 2g	2000	1	Vitamin 3B	2v	2	Vincystin 0,2g
4	2014-04-18	2014-08-18	1=nam	55	0				1959		155	40	93	không rõ	Làm ruộng	Thanh Hóa	2=tai phat	1=phoi	99=không có tình trạng bất thường		#NULL!	#NULL!	#NULL!	0=khong co BMK			#NULL!	#NULL!	#NULL!	#NULL!	#NULL!	4=khong ro	0	khôngce	0	0	0	0	0	0	0	Không rõ	Ceftriaxone 2g	2000	1	Vitamin 3B	2v	2	Vincystin 0,2g
4	2014-04-18	2014-09-22	1=nam	55	0				1959		155	40	93	không rõ	Làm ruộng	Thanh Hóa	2=tai phat	1=phoi	99=không có tình trạng bất thường		#NULL!	#NULL!	#NULL!	0=khong co BMK			#NULL!	#NULL!	#NULL!	#NULL!	#NULL!	4=khong ro	0	khôngce	0	0	0	0	0	0	0	Không rõ	Ceftriaxone 2g	2000	1	Vitamin 3B	2v	2	Vincystin 0,2g
4	2014-04-18	2014-10-01	1=nam	55	0				1959		155	40	93	không rõ	Làm ruộng	Thanh Hóa	2=tai phat	1=phoi	99=không có tình trạng bất thường		#NULL!	#NULL!	#NULL!	0=khong co BMK			#NULL!	#NULL!	#NULL!	#NULL!	#NULL!	4=khong ro	0	khôngce	0	0	0	0	0	0	0	Không rõ	Ceftriaxone 2g	2000	1	Vitamin 3B	2v	2	Vincystin 0,2g
4	2014-04-18	2014-10-08	1=nam	55	0				1959		155	40	93	không rõ	Làm ruộng	Thanh Hóa	2=tai phat	1=phoi	99=không có tình trạng bất thường		#NULL!	#NULL!	#NULL!	0=khong co BMK			#NULL!	#NULL!	#NULL!	#NULL!	#NULL!	4=khong ro	0	khôngce	0	0	0	0	0	0	0	Không rõ	Ceftriaxone 2g	2000	1	Vitamin 3B	2v	2	Vincystin 0,2g
4	2014-04-18	2014-10-22	1=nam	55	0				1959		155	40	93	không rõ	Làm ruộng	Thanh Hóa	2=tai phat	1=phoi	99=không có tình trạng bất thường		#NULL!	#NULL!	#NULL!	0=khong co BMK			#NULL!	#NULL!	#NULL!	#NULL!	#NULL!	4=khong ro	0	khôngce	0	0	0	0	0	0	0	Không rõ	Ceftriaxone 2g	2000	1	Vitamin 3B	2v	2	Vincystin 0,2g
4	2014-04-18	2014-11-20	1=nam	55	0				1959		155	40	93	không rõ	Làm ruộng	Thanh Hóa	2=tai phat	1=phoi	99=không có tình trạng bất thường		#NULL!	#NULL!	#NULL!	0=khong co BMK			#NULL!	#NULL!	#NULL!	#NULL!	#NULL!	4=khong ro	0	khôngce	0	0	0	0	0	0	0	Không rõ	Ceftriaxone 2g	2000	1	Vitamin 3B	2v	2	Vincystin 0,2g
4	2014-04-18	2015-02-25	1=nam	55	0				1959		155	40	93	không rõ	Làm ruộng	Thanh Hóa	2=tai phat	1=phoi	99=không có tình trạng bất thường		#NULL!	#NULL!	#NULL!	0=khong co BMK			#NULL!	#NULL!	#NULL!	#NULL!	#NULL!	4=khong ro	0	khôngce	0	0	0	0	0	0	0	Không rõ	Ceftriaxone 2g	2000	1	Vitamin 3B	2v	2	Vincystin 0,2g
4	2014-04-18	2015-03-17	1=nam	55	0				1959		155	40	93	không rõ	Làm ruộng	Thanh Hóa	2=tai phat	1=phoi	99=không có tình trạng bất thường		#NULL!	#NULL!	#NULL!	0=khong co BMK			#NULL!	#NULL!	#NULL!	#NULL!	#NULL!	4=khong ro	0	khôngce	0	0	0	0	0	0	0	Không rõ	Ceftriaxone 2g	2000	1	Vitamin 3B	2v	2	Vincystin 0,2g
4	2014-04-18	2015-03-23	1=nam	55	0				1959		155	40	93	không rõ	Làm ruộng	Thanh Hóa	2=tai phat	1=phoi	99=không có tình trạng bất thường		#NULL!	#NULL!	#NULL!	0=khong co BMK			#NULL!	#NULL!	#NULL!	#NULL!	#NULL!	4=khong ro	0	khôngce	0	0	0	0	0	0	0	Không rõ	Ceftriaxone 2g	2000	1	Vitamin 3B	2v	2	Vincystin 0,2g
4	2014-04-18	2015-04-22	1=nam	55	0				1959		155	40	93	không rõ	Làm ruộng	Thanh Hóa	2=tai phat	1=phoi	99=không có tình trạng bất thường		#NULL!	#NULL!	#NULL!	0=khong co BMK			#NULL!	#NULL!	#NULL!	#NULL!	#NULL!	4=khong ro	0	khôngce	0	0	0	0	0	0	0	Không rõ	Ceftriaxone 2g	2000	1	Vitamin 3B	2v	2	Vincystin 0,2g
4	2014-04-18	2015-05-21	1=nam	55	0				1959		155	40	93	không rõ	Làm ruộng	Thanh Hóa	2=tai phat	1=phoi	99=không có tình trạng bất thường		#NULL!	#NULL!	#NULL!	0=khong co BMK			#NULL!	#NULL!	#NULL!	#NULL!	#NULL!	4=khong ro	0	khôngce	0	0	0	0	0	0	0	Không rõ	Ceftriaxone 2g	2000	1	Vitamin 3B	2v	2	Vincystin 0,2g
4	2014-04-18	2015-06-23	1=nam	55	0				1959		155	40	93	không rõ	Làm ruộng	Thanh Hóa	2=tai phat	1=phoi	99=không có tình trạng bất thường		#NULL!	#NULL!	#NULL!	0=khong co BMK			#NULL!	#NULL!	#NULL!	#NULL!	#NULL!	4=khong ro	0	khôngce	0	0	0	0	0	0	0	Không rõ	Ceftriaxone 2g	2000	1	Vitamin 3B	2v	2	Vincystin 0,2g
4	2014-04-18	2015-07-21	1=nam	55	0				1959		155	40	93	không rõ	Làm ruộng	Thanh Hóa	2=tai phat	1=phoi	99=không có tình trạng bất thường		#NULL!	#NULL!	#NULL!	0=khong co BMK			#NULL!	#NULL!	#NULL!	#NULL!	#NULL!	4=khong ro	0	khôngce	0	0	0	0	0	0	0	Không rõ	Ceftriaxone 2g	2000	1	Vitamin 3B	2v	2	Vincystin 0,2g
4	2014-04-18	2015-08-26	1=nam	55	0				1959		155	40	93	không rõ	Làm ruộng	Thanh Hóa	2=tai phat	1=phoi	99=không có tình trạng bất thường		#NULL!	#NULL!	#NULL!	0=khong co BMK			#NULL!	#NULL!	#NULL!	#NULL!	#NULL!	4=khong ro	0	khôngce	0	0	0	0	0	0	0	Không rõ	Ceftriaxone 2g	2000	1	Vitamin 3B	2v	2	Vincystin 0,2g
4	2014-04-18	2015-09-25	1=nam	55	0				1959		155	40	93	không rõ	Làm ruộng	Thanh Hóa	2=tai phat	1=phoi	99=không có tình trạng bất thường		#NULL!	#NULL!	#NULL!	0=khong co BMK			#NULL!	#NULL!	#NULL!	#NULL!	#NULL!	4=khong ro	0	khôngce	0	0	0	0	0	0	0	Không rõ	Ceftriaxone 2g	2000	1	Vitamin 3B	2v	2	Vincystin 0,2g
4	2014-04-18	2015-10-27	1=nam	55	0				1959		155	40	93	không rõ	Làm ruộng	Thanh Hóa	2=tai phat	1=phoi	99=không có tình trạng bất thường		#NULL!	#NULL!	#NULL!	0=khong co BMK			#NULL!	#NULL!	#NULL!	#NULL!	#NULL!	4=khong ro	0	khôngce	0	0	0	0	0	0	0	Không rõ	Ceftriaxone 2g	2000	1	Vitamin 3B	2v	2	Vincystin 0,2g
4	2014-04-18	2015-11-25	1=nam	55	0				1959		155	40	93	không rõ	Làm ruộng	Thanh Hóa	2=tai phat	1=phoi	99=không có tình trạng bất thường		#NULL!	#NULL!	#NULL!	0=khong co BMK			#NULL!	#NULL!	#NULL!	#NULL!	#NULL!	4=khong ro	0	khôngce	0	0	0	0	0	0	0	Không rõ	Ceftriaxone 2g	2000	1	Vitamin 3B	2v	2	Vincystin 0,2g
4	2014-04-18	2015-12-23	1=nam	55	0				1959		155	40	93	không rõ	Làm ruộng	Thanh Hóa	2=tai phat	1=phoi	99=không có tình trạng bất thường		#NULL!	#NULL!	#NULL!	0=khong co BMK			#NULL!	#NULL!	#NULL!	#NULL!	#NULL!	4=khong ro	0	khôngce	0	0	0	0	0	0	0	Không rõ	Ceftriaxone 2g	2000	1	Vitamin 3B	2v	2	Vincystin 0,2g
4	2014-04-18	2016-01-23	1=nam	55	0				1959		155	40	93	không rõ	Làm ruộng	Thanh Hóa	2=tai phat	1=phoi	99=không có tình trạng bất thường		#NULL!	#NULL!	#NULL!	0=khong co BMK			#NULL!	#NULL!	#NULL!	#NULL!	#NULL!	4=khong ro	0	khôngce	0	0	0	0	0	0	0	Không rõ	Ceftriaxone 2g	2000	1	Vitamin 3B	2v	2	Vincystin 0,2g
5	2014-04-24	2014-05-05	2=nu	40	0				1974		163	46	95	không rõ	Làm ruộng	Thanh Hóa	4=that bai II	1=phoi			#NULL!	#NULL!	#NULL!	0=khong co BMK			#NULL!	#NULL!	#NULL!	#NULL!	#NULL!	4=khong ro	0		0	0	0	0	0	0	0	Không rõ	Streptomycin 1g	750	1	RHZ	3v	1	Ethambutol 0,4g
5	2014-04-24	2014-07-10	2=nu	40	0				1974		163	46	95	không rõ	Làm ruộng	Thanh Hóa	4=that bai II	1=phoi			#NULL!	#NULL!	#NULL!	0=khong co BMK			#NULL!	#NULL!	#NULL!	#NULL!	#NULL!	4=khong ro	0		0	0	0	0	0	0	0	Không rõ	Streptomycin 1g	750	1	RHZ	3v	1	Ethambutol 0,4g
5	2014-04-24	2014-07-18	2=nu	40	0				1974		163	46	95	không rõ	Làm ruộng	Thanh Hóa	4=that bai II	1=phoi			#NULL!	#NULL!	#NULL!	0=khong co BMK			#NULL!	#NULL!	#NULL!	#NULL!	#NULL!	4=khong ro	0		0	0	0	0	0	0	0	Không rõ	Streptomycin 1g	750	1	RHZ	3v	1	Ethambutol 0,4g
5	2014-04-24	2014-08-15	2=nu	40	0				1974		163	46	95	không rõ	Làm ruộng	Thanh Hóa	4=that bai II	1=phoi			#NULL!	#NULL!	#NULL!	0=khong co BMK			#NULL!	#NULL!	#NULL!	#NULL!	#NULL!	4=khong ro	0		0	0	0	0	0	0	0	Không rõ	Streptomycin 1g	750	1	RHZ	3v	1	Ethambutol 0,4g
6	2014-04-24	2014-05-16	1=nam	48	0				1966		170	53	94	không rõ	Tự do	Thanh Hóa	2=tai phat	1=phoi	99=không có tình trạng bất thường		#NULL!	#NULL!	#NULL!	0=khong co BMK			#NULL!	#NULL!	#NULL!	#NULL!	#NULL!	4=khong ro	0		0	0	0	0	0	0	0	không rõ	Streptomycin 1g	750	1	RHZ	3v	1	Ethambutol 0,4g
6	2014-04-24	2014-06-30	1=nam	48	0				1966		170	53	94	không rõ	Tự do	Thanh Hóa	2=tai phat	1=phoi	99=không có tình trạng bất thường		#NULL!	#NULL!	#NULL!	0=khong co BMK			#NULL!	#NULL!	#NULL!	#NULL!	#NULL!	4=khong ro	0		0	0	0	0	0	0	0	không rõ	Streptomycin 1g	750	1	RHZ	3v	1	Ethambutol 0,4g
6	2014-04-24	2014-07-18	1=nam	48	0				1966		170	53	94	không rõ	Tự do	Thanh Hóa	2=tai phat	1=phoi	99=không có tình trạng bất thường		#NULL!	#NULL!	#NULL!	0=khong co BMK			#NULL!	#NULL!	#NULL!	#NULL!	#NULL!	4=khong ro	0		0	0	0	0	0	0	0	không rõ	Streptomycin 1g	750	1	RHZ	3v	1	Ethambutol 0,4g
7	2014-05-09	2014-05-13	1=nam	43	0				1971		162	47	96	không rõ	Làm ruộng	Thanh Hóa	4=that bai II	1=phoi	99=không có tình trạng bất thường		#NULL!	#NULL!	#NULL!	0=khong co BMK			#NULL!	#NULL!	#NULL!	#NULL!	#NULL!	4=khong ro	0		0	0	0	0	0	0	0	không rõ	Streptomycin 1g	750	1	RHZ	3v	1	Ethambutol 0,4g
7	2014-05-09	2014-06-22	1=nam	43	0				1971		162	47	96	không rõ	Làm ruộng	Thanh Hóa	4=that bai II	1=phoi	99=không có tình trạng bất thường		#NULL!	#NULL!	#NULL!	0=khong co BMK			#NULL!	#NULL!	#NULL!	#NULL!	#NULL!	4=khong ro	0		0	0	0	0	0	0	0	không rõ	Streptomycin 1g	750	1	RHZ	3v	1	Ethambutol 0,4g
7	2014-05-09	2014-07-01	1=nam	43	0				1971		162	47	96	không rõ	Làm ruộng	Thanh Hóa	4=that bai II	1=phoi	99=không có tình trạng bất thường		#NULL!	#NULL!	#NULL!	0=khong co BMK			#NULL!	#NULL!	#NULL!	#NULL!	#NULL!	4=khong ro	0		0	0	0	0	0	0	0	không rõ	Streptomycin 1g	750	1	RHZ	3v	1	Ethambutol 0,4g
7	2014-05-09	2014-07-18	1=nam	43	0				1971		162	47	96	không rõ	Làm ruộng	Thanh Hóa	4=that bai II	1=phoi	99=không có tình trạng bất thường		#NULL!	#NULL!	#NULL!	0=khong co BMK			#NULL!	#NULL!	#NULL!	#NULL!	#NULL!	4=khong ro	0		0	0	0	0	0	0	0	không rõ	Streptomycin 1g	750	1	RHZ	3v	1	Ethambutol 0,4g
8	2014-05-10	2014-05-13	2=nu	40	0				1974		160	51	98	171184441	Làm ruộng	Thanh Hóa	2=tai phat	1=phoi			#NULL!	#NULL!	#NULL!	0=khong co BMK			#NULL!	#NULL!	#NULL!	#NULL!	#NULL!	4=khong ro	0	không	0	0	0	0	0	0	0	không rõ	Glucose 5%	1000	1	BDD	2v	2	Biofil 10ml
8	2014-05-10	2014-05-29	2=nu	40	0				1974		160	51	98	171184441	Làm ruộng	Thanh Hóa	2=tai phat	1=phoi			#NULL!	#NULL!	#NULL!	0=khong co BMK			#NULL!	#NULL!	#NULL!	#NULL!	#NULL!	4=khong ro	0	không	0	0	0	0	0	0	0	không rõ	Glucose 5%	1000	1	BDD	2v	2	Biofil 10ml
8	2014-05-10	2014-05-30	2=nu	40	0				1974		160	51	98	171184441	Làm ruộng	Thanh Hóa	2=tai phat	1=phoi			#NULL!	#NULL!	#NULL!	0=khong co BMK			#NULL!	#NULL!	#NULL!	#NULL!	#NULL!	4=khong ro	0	không	0	0	0	0	0	0	0	không rõ	Glucose 5%	1000	1	BDD	2v	2	Biofil 10ml
8	2014-05-10	2014-06-05	2=nu	40	0				1974		160	51	98	171184441	Làm ruộng	Thanh Hóa	2=tai phat	1=phoi			#NULL!	#NULL!	#NULL!	0=khong co BMK			#NULL!	#NULL!	#NULL!	#NULL!	#NULL!	4=khong ro	0	không	0	0	0	0	0	0	0	không rõ	Glucose 5%	1000	1	BDD	2v	2	Biofil 10ml
8	2014-05-10	2014-06-09	2=nu	40	0				1974		160	51	98	171184441	Làm ruộng	Thanh Hóa	2=tai phat	1=phoi			#NULL!	#NULL!	#NULL!	0=khong co BMK			#NULL!	#NULL!	#NULL!	#NULL!	#NULL!	4=khong ro	0	không	0	0	0	0	0	0	0	không rõ	Glucose 5%	1000	1	BDD	2v	2	Biofil 10ml
8	2014-05-10	2014-06-16	2=nu	40	0				1974		160	51	98	171184441	Làm ruộng	Thanh Hóa	2=tai phat	1=phoi			#NULL!	#NULL!	#NULL!	0=khong co BMK			#NULL!	#NULL!	#NULL!	#NULL!	#NULL!	4=khong ro	0	không	0	0	0	0	0	0	0	không rõ	Glucose 5%	1000	1	BDD	2v	2	Biofil 10ml
8	2014-05-10	2014-06-18	2=nu	40	0				1974		160	51	98	171184441	Làm ruộng	Thanh Hóa	2=tai phat	1=phoi			#NULL!	#NULL!	#NULL!	0=khong co BMK			#NULL!	#NULL!	#NULL!	#NULL!	#NULL!	4=khong ro	0	không	0	0	0	0	0	0	0	không rõ	Glucose 5%	1000	1	BDD	2v	2	Biofil 10ml
8	2014-05-10	2014-07-01	2=nu	40	0				1974		160	51	98	171184441	Làm ruộng	Thanh Hóa	2=tai phat	1=phoi			#NULL!	#NULL!	#NULL!	0=khong co BMK			#NULL!	#NULL!	#NULL!	#NULL!	#NULL!	4=khong ro	0	không	0	0	0	0	0	0	0	không rõ	Glucose 5%	1000	1	BDD	2v	2	Biofil 10ml
8	2014-05-10	2014-07-11	2=nu	40	0				1974		160	51	98	171184441	Làm ruộng	Thanh Hóa	2=tai phat	1=phoi			#NULL!	#NULL!	#NULL!	0=khong co BMK			#NULL!	#NULL!	#NULL!	#NULL!	#NULL!	4=khong ro	0	không	0	0	0	0	0	0	0	không rõ	Glucose 5%	1000	1	BDD	2v	2	Biofil 10ml
8	2014-05-10	2014-07-15	2=nu	40	0				1974		160	51	98	171184441	Làm ruộng	Thanh Hóa	2=tai phat	1=phoi			#NULL!	#NULL!	#NULL!	0=khong co BMK			#NULL!	#NULL!	#NULL!	#NULL!	#NULL!	4=khong ro	0	không	0	0	0	0	0	0	0	không rõ	Glucose 5%	1000	1	BDD	2v	2	Biofil 10ml
8	2014-05-10	2014-07-25	2=nu	40	0				1974		160	51	98	171184441	Làm ruộng	Thanh Hóa	2=tai phat	1=phoi			#NULL!	#NULL!	#NULL!	0=khong co BMK			#NULL!	#NULL!	#NULL!	#NULL!	#NULL!	4=khong ro	0	không	0	0	0	0	0	0	0	không rõ	Glucose 5%	1000	1	BDD	2v	2	Biofil 10ml
8	2014-05-10	2014-08-06	2=nu	40	0				1974		160	51	98	171184441	Làm ruộng	Thanh Hóa	2=tai phat	1=phoi			#NULL!	#NULL!	#NULL!	0=khong co BMK			#NULL!	#NULL!	#NULL!	#NULL!	#NULL!	4=khong ro	0	không	0	0	0	0	0	0	0	không rõ	Glucose 5%	1000	1	BDD	2v	2	Biofil 10ml
8	2014-05-10	2014-08-30	2=nu	40	0				1974		160	51	98	171184441	Làm ruộng	Thanh Hóa	2=tai phat	1=phoi			#NULL!	#NULL!	#NULL!	0=khong co BMK			#NULL!	#NULL!	#NULL!	#NULL!	#NULL!	4=khong ro	0	không	0	0	0	0	0	0	0	không rõ	Glucose 5%	1000	1	BDD	2v	2	Biofil 10ml
8	2014-05-10	2014-09-09	2=nu	40	0				1974		160	51	98	171184441	Làm ruộng	Thanh Hóa	2=tai phat	1=phoi			#NULL!	#NULL!	#NULL!	0=khong co BMK			#NULL!	#NULL!	#NULL!	#NULL!	#NULL!	4=khong ro	0	không	0	0	0	0	0	0	0	không rõ	Glucose 5%	1000	1	BDD	2v	2	Biofil 10ml
8	2014-05-10	2014-12-01	2=nu	40	0				1974		160	51	98	171184441	Làm ruộng	Thanh Hóa	2=tai phat	1=phoi			#NULL!	#NULL!	#NULL!	0=khong co BMK			#NULL!	#NULL!	#NULL!	#NULL!	#NULL!	4=khong ro	0	không	0	0	0	0	0	0	0	không rõ	Glucose 5%	1000	1	BDD	2v	2	Biofil 10ml
8	2014-05-10	2014-12-30	2=nu	40	0				1974		160	51	98	171184441	Làm ruộng	Thanh Hóa	2=tai phat	1=phoi			#NULL!	#NULL!	#NULL!	0=khong co BMK			#NULL!	#NULL!	#NULL!	#NULL!	#NULL!	4=khong ro	0	không	0	0	0	0	0	0	0	không rõ	Glucose 5%	1000	1	BDD	2v	2	Biofil 10ml
8	2014-05-10	2015-01-08	2=nu	40	0				1974		160	51	98	171184441	Làm ruộng	Thanh Hóa	2=tai phat	1=phoi			#NULL!	#NULL!	#NULL!	0=khong co BMK			#NULL!	#NULL!	#NULL!	#NULL!	#NULL!	4=khong ro	0	không	0	0	0	0	0	0	0	không rõ	Glucose 5%	1000	1	BDD	2v	2	Biofil 10ml
8	2014-05-10	2015-02-10	2=nu	40	0				1974		160	51	98	171184441	Làm ruộng	Thanh Hóa	2=tai phat	1=phoi			#NULL!	#NULL!	#NULL!	0=khong co BMK			#NULL!	#NULL!	#NULL!	#NULL!	#NULL!	4=khong ro	0	không	0	0	0	0	0	0	0	không rõ	Glucose 5%	1000	1	BDD	2v	2	Biofil 10ml
8	2014-05-10	2015-03-01	2=nu	40	0				1974		160	51	98	171184441	Làm ruộng	Thanh Hóa	2=tai phat	1=phoi			#NULL!	#NULL!	#NULL!	0=khong co BMK			#NULL!	#NULL!	#NULL!	#NULL!	#NULL!	4=khong ro	0	không	0	0	0	0	0	0	0	không rõ	Glucose 5%	1000	1	BDD	2v	2	Biofil 10ml
8	2014-05-10	2015-03-17	2=nu	40	0				1974		160	51	98	171184441	Làm ruộng	Thanh Hóa	2=tai phat	1=phoi			#NULL!	#NULL!	#NULL!	0=khong co BMK			#NULL!	#NULL!	#NULL!	#NULL!	#NULL!	4=khong ro	0	không	0	0	0	0	0	0	0	không rõ	Glucose 5%	1000	1	BDD	2v	2	Biofil 10ml
8	2014-05-10	2015-05-14	2=nu	40	0				1974		160	51	98	171184441	Làm ruộng	Thanh Hóa	2=tai phat	1=phoi			#NULL!	#NULL!	#NULL!	0=khong co BMK			#NULL!	#NULL!	#NULL!	#NULL!	#NULL!	4=khong ro	0	không	0	0	0	0	0	0	0	không rõ	Glucose 5%	1000	1	BDD	2v	2	Biofil 10ml
8	2014-05-10	2015-06-11	2=nu	40	0				1974		160	51	98	171184441	Làm ruộng	Thanh Hóa	2=tai phat	1=phoi			#NULL!	#NULL!	#NULL!	0=khong co BMK			#NULL!	#NULL!	#NULL!	#NULL!	#NULL!	4=khong ro	0	không	0	0	0	0	0	0	0	không rõ	Glucose 5%	1000	1	BDD	2v	2	Biofil 10ml
8	2014-05-10	2015-07-10	2=nu	40	0				1974		160	51	98	171184441	Làm ruộng	Thanh Hóa	2=tai phat	1=phoi			#NULL!	#NULL!	#NULL!	0=khong co BMK			#NULL!	#NULL!	#NULL!	#NULL!	#NULL!	4=khong ro	0	không	0	0	0	0	0	0	0	không rõ	Glucose 5%	1000	1	BDD	2v	2	Biofil 10ml
8	2014-05-10	2015-08-02	2=nu	40	0				1974		160	51	98	171184441	Làm ruộng	Thanh Hóa	2=tai phat	1=phoi			#NULL!	#NULL!	#NULL!	0=khong co BMK			#NULL!	#NULL!	#NULL!	#NULL!	#NULL!	4=khong ro	0	không	0	0	0	0	0	0	0	không rõ	Glucose 5%	1000	1	BDD	2v	2	Biofil 10ml
8	2014-05-10	2015-08-12	2=nu	40	0				1974		160	51	98	171184441	Làm ruộng	Thanh Hóa	2=tai phat	1=phoi			#NULL!	#NULL!	#NULL!	0=khong co BMK			#NULL!	#NULL!	#NULL!	#NULL!	#NULL!	4=khong ro	0	không	0	0	0	0	0	0	0	không rõ	Glucose 5%	1000	1	BDD	2v	2	Biofil 10ml
8	2014-05-10	2015-08-12	2=nu	40	0				1974		160	51	98	171184441	Làm ruộng	Thanh Hóa	2=tai phat	1=phoi			#NULL!	#NULL!	#NULL!	0=khong co BMK			#NULL!	#NULL!	#NULL!	#NULL!	#NULL!	4=khong ro	0	không	0	0	0	0	0	0	0	không rõ	Glucose 5%	1000	1	BDD	2v	2	Biofil 10ml
8	2014-05-10	2015-09-09	2=nu	40	0				1974		160	51	98	171184441	Làm ruộng	Thanh Hóa	2=tai phat	1=phoi			#NULL!	#NULL!	#NULL!	0=khong co BMK			#NULL!	#NULL!	#NULL!	#NULL!	#NULL!	4=khong ro	0	không	0	0	0	0	0	0	0	không rõ	Glucose 5%	1000	1	BDD	2v	2	Biofil 10ml
8	2014-05-10	2015-10-08	2=nu	40	0				1974		160	51	98	171184441	Làm ruộng	Thanh Hóa	2=tai phat	1=phoi			#NULL!	#NULL!	#NULL!	0=khong co BMK			#NULL!	#NULL!	#NULL!	#NULL!	#NULL!	4=khong ro	0	không	0	0	0	0	0	0	0	không rõ	Glucose 5%	1000	1	BDD	2v	2	Biofil 10ml
8	2014-05-10	2015-11-06	2=nu	40	0				1974		160	51	98	171184441	Làm ruộng	Thanh Hóa	2=tai phat	1=phoi			#NULL!	#NULL!	#NULL!	0=khong co BMK			#NULL!	#NULL!	#NULL!	#NULL!	#NULL!	4=khong ro	0	không	0	0	0	0	0	0	0	không rõ	Glucose 5%	1000	1	BDD	2v	2	Biofil 10ml
8	2014-05-10	2015-12-16	2=nu	40	0				1974		160	51	98	171184441	Làm ruộng	Thanh Hóa	2=tai phat	1=phoi			#NULL!	#NULL!	#NULL!	0=khong co BMK			#NULL!	#NULL!	#NULL!	#NULL!	#NULL!	4=khong ro	0	không	0	0	0	0	0	0	0	không rõ	Glucose 5%	1000	1	BDD	2v	2	Biofil 10ml
8	2014-05-10	2016-01-16	2=nu	40	0				1974		160	51	98	171184441	Làm ruộng	Thanh Hóa	2=tai phat	1=phoi			#NULL!	#NULL!	#NULL!	0=khong co BMK			#NULL!	#NULL!	#NULL!	#NULL!	#NULL!	4=khong ro	0	không	0	0	0	0	0	0	0	không rõ	Glucose 5%	1000	1	BDD	2v	2	Biofil 10ml
9	2014-05-13	2014-06-04	2=nu	68	0				1946		150	40	99	không rõ	Làm ruộng	Thanh Hóa	2=tai phat	1=phoi	5=suy kiet		#NULL!	#NULL!	#NULL!	9=benh thinh giac			#NULL!	#NULL!	#NULL!	#NULL!	#NULL!	4=khong ro	0		0	0	0	0	0	0	0	không rõ	Ceftriaxone 2000	1000	2	BDD	2v	2	Vitamin 3B
9	2014-05-13	2014-06-06	2=nu	68	0				1946		150	40	99	không rõ	Làm ruộng	Thanh Hóa	2=tai phat	1=phoi	5=suy kiet		#NULL!	#NULL!	#NULL!	9=benh thinh giac			#NULL!	#NULL!	#NULL!	#NULL!	#NULL!	4=khong ro	0		0	0	0	0	0	0	0	không rõ	Ceftriaxone 2000	1000	2	BDD	2v	2	Vitamin 3B
9	2014-05-13	2014-06-18	2=nu	68	0				1946		150	40	99	không rõ	Làm ruộng	Thanh Hóa	2=tai phat	1=phoi	5=suy kiet		#NULL!	#NULL!	#NULL!	9=benh thinh giac			#NULL!	#NULL!	#NULL!	#NULL!	#NULL!	4=khong ro	0		0	0	0	0	0	0	0	không rõ	Ceftriaxone 2000	1000	2	BDD	2v	2	Vitamin 3B
9	2014-05-13	2014-08-14	2=nu	68	0				1946		150	40	99	không rõ	Làm ruộng	Thanh Hóa	2=tai phat	1=phoi	5=suy kiet		#NULL!	#NULL!	#NULL!	9=benh thinh giac			#NULL!	#NULL!	#NULL!	#NULL!	#NULL!	4=khong ro	0		0	0	0	0	0	0	0	không rõ	Ceftriaxone 2000	1000	2	BDD	2v	2	Vitamin 3B
9	2014-05-13	2014-08-30	2=nu	68	0				1946		150	40	99	không rõ	Làm ruộng	Thanh Hóa	2=tai phat	1=phoi	5=suy kiet		#NULL!	#NULL!	#NULL!	9=benh thinh giac			#NULL!	#NULL!	#NULL!	#NULL!	#NULL!	4=khong ro	0		0	0	0	0	0	0	0	không rõ	Ceftriaxone 2000	1000	2	BDD	2v	2	Vitamin 3B
9	2014-05-13	2014-09-30	2=nu	68	0				1946		150	40	99	không rõ	Làm ruộng	Thanh Hóa	2=tai phat	1=phoi	5=suy kiet		#NULL!	#NULL!	#NULL!	9=benh thinh giac			#NULL!	#NULL!	#NULL!	#NULL!	#NULL!	4=khong ro	0		0	0	0	0	0	0	0	không rõ	Ceftriaxone 2000	1000	2	BDD	2v	2	Vitamin 3B
10	2014-05-16	2014-05-16	1=nam	30	0				1984		172	45	97	không rõ	Phạm nhân	Thanh Hóa	4=that bai II	1=phoi			#NULL!	#NULL!	#NULL!	0=khong co BMK			#NULL!	#NULL!	#NULL!	#NULL!	#NULL!	3=HIV am tinh	0	không	0	0	0	0	0	0	0	không rõ	NaCl 0,9% 500ml	500 ml	1	Ceftriaxon 0,5g	1000	2	Vitamin 3B
10	2014-05-16	2014-05-30	1=nam	30	0				1984		172	45	97	không rõ	Phạm nhân	Thanh Hóa	4=that bai II	1=phoi			#NULL!	#NULL!	#NULL!	0=khong co BMK			#NULL!	#NULL!	#NULL!	#NULL!	#NULL!	3=HIV am tinh	0	không	0	0	0	0	0	0	0	không rõ	NaCl 0,9% 500ml	500 ml	1	Ceftriaxon 0,5g	1000	2	Vitamin 3B
10	2014-05-16	2014-06-11	1=nam	30	0				1984		172	45	97	không rõ	Phạm nhân	Thanh Hóa	4=that bai II	1=phoi			#NULL!	#NULL!	#NULL!	0=khong co BMK			#NULL!	#NULL!	#NULL!	#NULL!	#NULL!	3=HIV am tinh	0	không	0	0	0	0	0	0	0	không rõ	NaCl 0,9% 500ml	500 ml	1	Ceftriaxon 0,5g	1000	2	Vitamin 3B
10	2014-05-16	2014-07-21	1=nam	30	0				1984		172	45	97	không rõ	Phạm nhân	Thanh Hóa	4=that bai II	1=phoi			#NULL!	#NULL!	#NULL!	0=khong co BMK			#NULL!	#NULL!	#NULL!	#NULL!	#NULL!	3=HIV am tinh	0	không	0	0	0	0	0	0	0	không rõ	NaCl 0,9% 500ml	500 ml	1	Ceftriaxon 0,5g	1000	2	Vitamin 3B
10	2014-05-16	2014-08-15	1=nam	30	0				1984		172	45	97	không rõ	Phạm nhân	Thanh Hóa	4=that bai II	1=phoi			#NULL!	#NULL!	#NULL!	0=khong co BMK			#NULL!	#NULL!	#NULL!	#NULL!	#NULL!	3=HIV am tinh	0	không	0	0	0	0	0	0	0	không rõ	NaCl 0,9% 500ml	500 ml	1	Ceftriaxon 0,5g	1000	2	Vitamin 3B
11	2014-05-29	2014-06-15	1=nam	30	0				1984		168	50	100	173343998	Tự do	Thanh Hóa	1=moi	1=phoi			#NULL!	#NULL!	#NULL!	0=khong co BMK			#NULL!	#NULL!	#NULL!	#NULL!	#NULL!	2=HIV chua dieu tri	0	không	0	0	0	0	0	0	0	không rõ	Ringer lactate	500ml	1	Sulfamethoxazol 0,48g	1920	2	ciprofloxacin 0,5g
11	2014-05-29	2014-06-27	1=nam	30	0				1984		168	50	100	173343998	Tự do	Thanh Hóa	1=moi	1=phoi			#NULL!	#NULL!	#NULL!	0=khong co BMK			#NULL!	#NULL!	#NULL!	#NULL!	#NULL!	2=HIV chua dieu tri	0	không	0	0	0	0	0	0	0	không rõ	Ringer lactate	500ml	1	Sulfamethoxazol 0,48g	1920	2	ciprofloxacin 0,5g
11	2014-05-29	2014-07-06	1=nam	30	0				1984		168	50	100	173343998	Tự do	Thanh Hóa	1=moi	1=phoi			#NULL!	#NULL!	#NULL!	0=khong co BMK			#NULL!	#NULL!	#NULL!	#NULL!	#NULL!	2=HIV chua dieu tri	0	không	0	0	0	0	0	0	0	không rõ	Ringer lactate	500ml	1	Sulfamethoxazol 0,48g	1920	2	ciprofloxacin 0,5g
11	2014-05-29	2014-08-06	1=nam	30	0				1984		168	50	100	173343998	Tự do	Thanh Hóa	1=moi	1=phoi			#NULL!	#NULL!	#NULL!	0=khong co BMK			#NULL!	#NULL!	#NULL!	#NULL!	#NULL!	2=HIV chua dieu tri	0	không	0	0	0	0	0	0	0	không rõ	Ringer lactate	500ml	1	Sulfamethoxazol 0,48g	1920	2	ciprofloxacin 0,5g
12	2014-06-03	2014-06-05	1=nam	27	0				1987		170	51	101	không rõ	tự do	Thanh Hóa	2=tai phat	1=phoi	99=không có tình trạng bất thường		#NULL!	#NULL!	#NULL!	0=khong co BMK			#NULL!	#NULL!	#NULL!	#NULL!	#NULL!	3=HIV am tinh	0		0	0	0	0	0	0	0	không rõ	Ringerlactate	500ml	1	Amoxcillin + Sulbactam	1500	3	alpha chymotrypsin 4,2mg
12	2014-06-03	2014-06-11	1=nam	27	0				1987		170	51	101	không rõ	tự do	Thanh Hóa	2=tai phat	1=phoi	99=không có tình trạng bất thường		#NULL!	#NULL!	#NULL!	0=khong co BMK			#NULL!	#NULL!	#NULL!	#NULL!	#NULL!	3=HIV am tinh	0		0	0	0	0	0	0	0	không rõ	Ringerlactate	500ml	1	Amoxcillin + Sulbactam	1500	3	alpha chymotrypsin 4,2mg
12	2014-06-03	2014-07-18	1=nam	27	0				1987		170	51	101	không rõ	tự do	Thanh Hóa	2=tai phat	1=phoi	99=không có tình trạng bất thường		#NULL!	#NULL!	#NULL!	0=khong co BMK			#NULL!	#NULL!	#NULL!	#NULL!	#NULL!	3=HIV am tinh	0		0	0	0	0	0	0	0	không rõ	Ringerlactate	500ml	1	Amoxcillin + Sulbactam	1500	3	alpha chymotrypsin 4,2mg
13	2014-06-03	2014-06-10	1=nam	46	0				1968		159	47	102	171846249	công nhân	Thanh Hóa	1=moi	1=phoi			#NULL!	#NULL!	#NULL!	0=khong co BMK			#NULL!	#NULL!	#NULL!	#NULL!	#NULL!	4=khong ro	0	không	0	0	0	0	0	0	0	không rõ	Glucose 5%	500ml	1	RHZE 150/75/400/275mg	3v	1	vitamin 3B
13	2014-06-03	2014-06-11	1=nam	46	0				1968		159	47	102	171846249	công nhân	Thanh Hóa	1=moi	1=phoi			#NULL!	#NULL!	#NULL!	0=khong co BMK			#NULL!	#NULL!	#NULL!	#NULL!	#NULL!	4=khong ro	0	không	0	0	0	0	0	0	0	không rõ	Glucose 5%	500ml	1	RHZE 150/75/400/275mg	3v	1	vitamin 3B
13	2014-06-03	2014-06-13	1=nam	46	0				1968		159	47	102	171846249	công nhân	Thanh Hóa	1=moi	1=phoi			#NULL!	#NULL!	#NULL!	0=khong co BMK			#NULL!	#NULL!	#NULL!	#NULL!	#NULL!	4=khong ro	0	không	0	0	0	0	0	0	0	không rõ	Glucose 5%	500ml	1	RHZE 150/75/400/275mg	3v	1	vitamin 3B
13	2014-06-03	2014-06-16	1=nam	46	0				1968		159	47	102	171846249	công nhân	Thanh Hóa	1=moi	1=phoi			#NULL!	#NULL!	#NULL!	0=khong co BMK			#NULL!	#NULL!	#NULL!	#NULL!	#NULL!	4=khong ro	0	không	0	0	0	0	0	0	0	không rõ	Glucose 5%	500ml	1	RHZE 150/75/400/275mg	3v	1	vitamin 3B
13	2014-06-03	2014-06-17	1=nam	46	0				1968		159	47	102	171846249	công nhân	Thanh Hóa	1=moi	1=phoi			#NULL!	#NULL!	#NULL!	0=khong co BMK			#NULL!	#NULL!	#NULL!	#NULL!	#NULL!	4=khong ro	0	không	0	0	0	0	0	0	0	không rõ	Glucose 5%	500ml	1	RHZE 150/75/400/275mg	3v	1	vitamin 3B
13	2014-06-03	2014-06-18	1=nam	46	0				1968		159	47	102	171846249	công nhân	Thanh Hóa	1=moi	1=phoi			#NULL!	#NULL!	#NULL!	0=khong co BMK			#NULL!	#NULL!	#NULL!	#NULL!	#NULL!	4=khong ro	0	không	0	0	0	0	0	0	0	không rõ	Glucose 5%	500ml	1	RHZE 150/75/400/275mg	3v	1	vitamin 3B
13	2014-06-03	2014-07-04	1=nam	46	0				1968		159	47	102	171846249	công nhân	Thanh Hóa	1=moi	1=phoi			#NULL!	#NULL!	#NULL!	0=khong co BMK			#NULL!	#NULL!	#NULL!	#NULL!	#NULL!	4=khong ro	0	không	0	0	0	0	0	0	0	không rõ	Glucose 5%	500ml	1	RHZE 150/75/400/275mg	3v	1	vitamin 3B
13	2014-06-03	2014-07-15	1=nam	46	0				1968		159	47	102	171846249	công nhân	Thanh Hóa	1=moi	1=phoi			#NULL!	#NULL!	#NULL!	0=khong co BMK			#NULL!	#NULL!	#NULL!	#NULL!	#NULL!	4=khong ro	0	không	0	0	0	0	0	0	0	không rõ	Glucose 5%	500ml	1	RHZE 150/75/400/275mg	3v	1	vitamin 3B
13	2014-06-03	2014-07-16	1=nam	46	0				1968		159	47	102	171846249	công nhân	Thanh Hóa	1=moi	1=phoi			#NULL!	#NULL!	#NULL!	0=khong co BMK			#NULL!	#NULL!	#NULL!	#NULL!	#NULL!	4=khong ro	0	không	0	0	0	0	0	0	0	không rõ	Glucose 5%	500ml	1	RHZE 150/75/400/275mg	3v	1	vitamin 3B
13	2014-06-03	2014-07-28	1=nam	46	0				1968		159	47	102	171846249	công nhân	Thanh Hóa	1=moi	1=phoi			#NULL!	#NULL!	#NULL!	0=khong co BMK			#NULL!	#NULL!	#NULL!	#NULL!	#NULL!	4=khong ro	0	không	0	0	0	0	0	0	0	không rõ	Glucose 5%	500ml	1	RHZE 150/75/400/275mg	3v	1	vitamin 3B
13	2014-06-03	2014-08-20	1=nam	46	0				1968		159	47	102	171846249	công nhân	Thanh Hóa	1=moi	1=phoi			#NULL!	#NULL!	#NULL!	0=khong co BMK			#NULL!	#NULL!	#NULL!	#NULL!	#NULL!	4=khong ro	0	không	0	0	0	0	0	0	0	không rõ	Glucose 5%	500ml	1	RHZE 150/75/400/275mg	3v	1	vitamin 3B
13	2014-06-03	2014-09-20	1=nam	46	0				1968		159	47	102	171846249	công nhân	Thanh Hóa	1=moi	1=phoi			#NULL!	#NULL!	#NULL!	0=khong co BMK			#NULL!	#NULL!	#NULL!	#NULL!	#NULL!	4=khong ro	0	không	0	0	0	0	0	0	0	không rõ	Glucose 5%	500ml	1	RHZE 150/75/400/275mg	3v	1	vitamin 3B
13	2014-06-03	2014-10-30	1=nam	46	0				1968		159	47	102	171846249	công nhân	Thanh Hóa	1=moi	1=phoi			#NULL!	#NULL!	#NULL!	0=khong co BMK			#NULL!	#NULL!	#NULL!	#NULL!	#NULL!	4=khong ro	0	không	0	0	0	0	0	0	0	không rõ	Glucose 5%	500ml	1	RHZE 150/75/400/275mg	3v	1	vitamin 3B
13	2014-06-03	2014-11-20	1=nam	46	0				1968		159	47	102	171846249	công nhân	Thanh Hóa	1=moi	1=phoi			#NULL!	#NULL!	#NULL!	0=khong co BMK			#NULL!	#NULL!	#NULL!	#NULL!	#NULL!	4=khong ro	0	không	0	0	0	0	0	0	0	không rõ	Glucose 5%	500ml	1	RHZE 150/75/400/275mg	3v	1	vitamin 3B
13	2014-06-03	2015-01-21	1=nam	46	0				1968		159	47	102	171846249	công nhân	Thanh Hóa	1=moi	1=phoi			#NULL!	#NULL!	#NULL!	0=khong co BMK			#NULL!	#NULL!	#NULL!	#NULL!	#NULL!	4=khong ro	0	không	0	0	0	0	0	0	0	không rõ	Glucose 5%	500ml	1	RHZE 150/75/400/275mg	3v	1	vitamin 3B
13	2014-06-03	2015-02-25	1=nam	46	0				1968		159	47	102	171846249	công nhân	Thanh Hóa	1=moi	1=phoi			#NULL!	#NULL!	#NULL!	0=khong co BMK			#NULL!	#NULL!	#NULL!	#NULL!	#NULL!	4=khong ro	0	không	0	0	0	0	0	0	0	không rõ	Glucose 5%	500ml	1	RHZE 150/75/400/275mg	3v	1	vitamin 3B
13	2014-06-03	2015-03-02	1=nam	46	0				1968		159	47	102	171846249	công nhân	Thanh Hóa	1=moi	1=phoi			#NULL!	#NULL!	#NULL!	0=khong co BMK			#NULL!	#NULL!	#NULL!	#NULL!	#NULL!	4=khong ro	0	không	0	0	0	0	0	0	0	không rõ	Glucose 5%	500ml	1	RHZE 150/75/400/275mg	3v	1	vitamin 3B
13	2014-06-03	2015-03-24	1=nam	46	0				1968		159	47	102	171846249	công nhân	Thanh Hóa	1=moi	1=phoi			#NULL!	#NULL!	#NULL!	0=khong co BMK			#NULL!	#NULL!	#NULL!	#NULL!	#NULL!	4=khong ro	0	không	0	0	0	0	0	0	0	không rõ	Glucose 5%	500ml	1	RHZE 150/75/400/275mg	3v	1	vitamin 3B
13	2014-06-03	2015-05-04	1=nam	46	0				1968		159	47	102	171846249	công nhân	Thanh Hóa	1=moi	1=phoi			#NULL!	#NULL!	#NULL!	0=khong co BMK			#NULL!	#NULL!	#NULL!	#NULL!	#NULL!	4=khong ro	0	không	0	0	0	0	0	0	0	không rõ	Glucose 5%	500ml	1	RHZE 150/75/400/275mg	3v	1	vitamin 3B
13	2014-06-03	2015-06-03	1=nam	46	0				1968		159	47	102	171846249	công nhân	Thanh Hóa	1=moi	1=phoi			#NULL!	#NULL!	#NULL!	0=khong co BMK			#NULL!	#NULL!	#NULL!	#NULL!	#NULL!	4=khong ro	0	không	0	0	0	0	0	0	0	không rõ	Glucose 5%	500ml	1	RHZE 150/75/400/275mg	3v	1	vitamin 3B
13	2014-06-03	2015-07-07	1=nam	46	0				1968		159	47	102	171846249	công nhân	Thanh Hóa	1=moi	1=phoi			#NULL!	#NULL!	#NULL!	0=khong co BMK			#NULL!	#NULL!	#NULL!	#NULL!	#NULL!	4=khong ro	0	không	0	0	0	0	0	0	0	không rõ	Glucose 5%	500ml	1	RHZE 150/75/400/275mg	3v	1	vitamin 3B
13	2014-06-03	2015-07-25	1=nam	46	0				1968		159	47	102	171846249	công nhân	Thanh Hóa	1=moi	1=phoi			#NULL!	#NULL!	#NULL!	0=khong co BMK			#NULL!	#NULL!	#NULL!	#NULL!	#NULL!	4=khong ro	0	không	0	0	0	0	0	0	0	không rõ	Glucose 5%	500ml	1	RHZE 150/75/400/275mg	3v	1	vitamin 3B
13	2014-06-03	2015-08-03	1=nam	46	0				1968		159	47	102	171846249	công nhân	Thanh Hóa	1=moi	1=phoi			#NULL!	#NULL!	#NULL!	0=khong co BMK			#NULL!	#NULL!	#NULL!	#NULL!	#NULL!	4=khong ro	0	không	0	0	0	0	0	0	0	không rõ	Glucose 5%	500ml	1	RHZE 150/75/400/275mg	3v	1	vitamin 3B
13	2014-06-03	2015-09-09	1=nam	46	0				1968		159	47	102	171846249	công nhân	Thanh Hóa	1=moi	1=phoi			#NULL!	#NULL!	#NULL!	0=khong co BMK			#NULL!	#NULL!	#NULL!	#NULL!	#NULL!	4=khong ro	0	không	0	0	0	0	0	0	0	không rõ	Glucose 5%	500ml	1	RHZE 150/75/400/275mg	3v	1	vitamin 3B
13	2014-06-03	2015-10-06	1=nam	46	0				1968		159	47	102	171846249	công nhân	Thanh Hóa	1=moi	1=phoi			#NULL!	#NULL!	#NULL!	0=khong co BMK			#NULL!	#NULL!	#NULL!	#NULL!	#NULL!	4=khong ro	0	không	0	0	0	0	0	0	0	không rõ	Glucose 5%	500ml	1	RHZE 150/75/400/275mg	3v	1	vitamin 3B
13	2014-06-03	2015-11-03	1=nam	46	0				1968		159	47	102	171846249	công nhân	Thanh Hóa	1=moi	1=phoi			#NULL!	#NULL!	#NULL!	0=khong co BMK			#NULL!	#NULL!	#NULL!	#NULL!	#NULL!	4=khong ro	0	không	0	0	0	0	0	0	0	không rõ	Glucose 5%	500ml	1	RHZE 150/75/400/275mg	3v	1	vitamin 3B
13	2014-06-03	2015-12-08	1=nam	46	0				1968		159	47	102	171846249	công nhân	Thanh Hóa	1=moi	1=phoi			#NULL!	#NULL!	#NULL!	0=khong co BMK			#NULL!	#NULL!	#NULL!	#NULL!	#NULL!	4=khong ro	0	không	0	0	0	0	0	0	0	không rõ	Glucose 5%	500ml	1	RHZE 150/75/400/275mg	3v	1	vitamin 3B
13	2014-06-03	2016-01-07	1=nam	46	0				1968		159	47	102	171846249	công nhân	Thanh Hóa	1=moi	1=phoi			#NULL!	#NULL!	#NULL!	0=khong co BMK			#NULL!	#NULL!	#NULL!	#NULL!	#NULL!	4=khong ro	0	không	0	0	0	0	0	0	0	không rõ	Glucose 5%	500ml	1	RHZE 150/75/400/275mg	3v	1	vitamin 3B
13	2014-06-03	2016-02-07	1=nam	46	0				1968		159	47	102	171846249	công nhân	Thanh Hóa	1=moi	1=phoi			#NULL!	#NULL!	#NULL!	0=khong co BMK			#NULL!	#NULL!	#NULL!	#NULL!	#NULL!	4=khong ro	0	không	0	0	0	0	0	0	0	không rõ	Glucose 5%	500ml	1	RHZE 150/75/400/275mg	3v	1	vitamin 3B
14	2014-07-08	2014-07-10	1=nam	34	0				1980		162	40	103	183877383	Làm ruộng	Thanh Hóa	3=that bai I	1=phoi			#NULL!	#NULL!	#NULL!	0=khong co BMK			#NULL!	#NULL!	#NULL!	#NULL!	#NULL!	3=HIV am tinh	0	KHÔNG	0	0	0	0	0	0	0	levofloxacin	Ringerlactate 500ml	1000ml	1	ciprofloxacin 0,5g	500	2	Adliver???
14	2014-07-08	2014-07-14	1=nam	34	0				1980		162	40	103	183877383	Làm ruộng	Thanh Hóa	3=that bai I	1=phoi			#NULL!	#NULL!	#NULL!	0=khong co BMK			#NULL!	#NULL!	#NULL!	#NULL!	#NULL!	3=HIV am tinh	0	KHÔNG	0	0	0	0	0	0	0	levofloxacin	Ringerlactate 500ml	1000ml	1	ciprofloxacin 0,5g	500	2	Adliver???
14	2014-07-08	2014-07-26	1=nam	34	0				1980		162	40	103	183877383	Làm ruộng	Thanh Hóa	3=that bai I	1=phoi			#NULL!	#NULL!	#NULL!	0=khong co BMK			#NULL!	#NULL!	#NULL!	#NULL!	#NULL!	3=HIV am tinh	0	KHÔNG	0	0	0	0	0	0	0	levofloxacin	Ringerlactate 500ml	1000ml	1	ciprofloxacin 0,5g	500	2	Adliver???
14	2014-07-08	2014-08-10	1=nam	34	0				1980		162	40	103	183877383	Làm ruộng	Thanh Hóa	3=that bai I	1=phoi			#NULL!	#NULL!	#NULL!	0=khong co BMK			#NULL!	#NULL!	#NULL!	#NULL!	#NULL!	3=HIV am tinh	0	KHÔNG	0	0	0	0	0	0	0	levofloxacin	Ringerlactate 500ml	1000ml	1	ciprofloxacin 0,5g	500	2	Adliver???
14	2014-07-08	2014-08-25	1=nam	34	0				1980		162	40	103	183877383	Làm ruộng	Thanh Hóa	3=that bai I	1=phoi			#NULL!	#NULL!	#NULL!	0=khong co BMK			#NULL!	#NULL!	#NULL!	#NULL!	#NULL!	3=HIV am tinh	0	KHÔNG	0	0	0	0	0	0	0	levofloxacin	Ringerlactate 500ml	1000ml	1	ciprofloxacin 0,5g	500	2	Adliver???
14	2014-07-08	2014-09-20	1=nam	34	0				1980		162	40	103	183877383	Làm ruộng	Thanh Hóa	3=that bai I	1=phoi			#NULL!	#NULL!	#NULL!	0=khong co BMK			#NULL!	#NULL!	#NULL!	#NULL!	#NULL!	3=HIV am tinh	0	KHÔNG	0	0	0	0	0	0	0	levofloxacin	Ringerlactate 500ml	1000ml	1	ciprofloxacin 0,5g	500	2	Adliver???
14	2014-07-08	2014-11-03	1=nam	34	0				1980		162	40	103	183877383	Làm ruộng	Thanh Hóa	3=that bai I	1=phoi			#NULL!	#NULL!	#NULL!	0=khong co BMK			#NULL!	#NULL!	#NULL!	#NULL!	#NULL!	3=HIV am tinh	0	KHÔNG	0	0	0	0	0	0	0	levofloxacin	Ringerlactate 500ml	1000ml	1	ciprofloxacin 0,5g	500	2	Adliver???
14	2014-07-08	2014-12-01	1=nam	34	0				1980		162	40	103	183877383	Làm ruộng	Thanh Hóa	3=that bai I	1=phoi			#NULL!	#NULL!	#NULL!	0=khong co BMK			#NULL!	#NULL!	#NULL!	#NULL!	#NULL!	3=HIV am tinh	0	KHÔNG	0	0	0	0	0	0	0	levofloxacin	Ringerlactate 500ml	1000ml	1	ciprofloxacin 0,5g	500	2	Adliver???
14	2014-07-08	2015-03-16	1=nam	34	0				1980		162	40	103	183877383	Làm ruộng	Thanh Hóa	3=that bai I	1=phoi			#NULL!	#NULL!	#NULL!	0=khong co BMK			#NULL!	#NULL!	#NULL!	#NULL!	#NULL!	3=HIV am tinh	0	KHÔNG	0	0	0	0	0	0	0	levofloxacin	Ringerlactate 500ml	1000ml	1	ciprofloxacin 0,5g	500	2	Adliver???
14	2014-07-08	2015-04-15	1=nam	34	0				1980		162	40	103	183877383	Làm ruộng	Thanh Hóa	3=that bai I	1=phoi			#NULL!	#NULL!	#NULL!	0=khong co BMK			#NULL!	#NULL!	#NULL!	#NULL!	#NULL!	3=HIV am tinh	0	KHÔNG	0	0	0	0	0	0	0	levofloxacin	Ringerlactate 500ml	1000ml	1	ciprofloxacin 0,5g	500	2	Adliver???
14	2014-07-08	2015-04-15	1=nam	34	0				1980		162	40	103	183877383	Làm ruộng	Thanh Hóa	3=that bai I	1=phoi			#NULL!	#NULL!	#NULL!	0=khong co BMK			#NULL!	#NULL!	#NULL!	#NULL!	#NULL!	3=HIV am tinh	0	KHÔNG	0	0	0	0	0	0	0	levofloxacin	Ringerlactate 500ml	1000ml	1	ciprofloxacin 0,5g	500	2	Adliver???
14	2014-07-08	2015-05-05	1=nam	34	0				1980		162	40	103	183877383	Làm ruộng	Thanh Hóa	3=that bai I	1=phoi			#NULL!	#NULL!	#NULL!	0=khong co BMK			#NULL!	#NULL!	#NULL!	#NULL!	#NULL!	3=HIV am tinh	0	KHÔNG	0	0	0	0	0	0	0	levofloxacin	Ringerlactate 500ml	1000ml	1	ciprofloxacin 0,5g	500	2	Adliver???
14	2014-07-08	2015-05-15	1=nam	34	0				1980		162	40	103	183877383	Làm ruộng	Thanh Hóa	3=that bai I	1=phoi			#NULL!	#NULL!	#NULL!	0=khong co BMK			#NULL!	#NULL!	#NULL!	#NULL!	#NULL!	3=HIV am tinh	0	KHÔNG	0	0	0	0	0	0	0	levofloxacin	Ringerlactate 500ml	1000ml	1	ciprofloxacin 0,5g	500	2	Adliver???
14	2014-07-08	2015-06-15	1=nam	34	0				1980		162	40	103	183877383	Làm ruộng	Thanh Hóa	3=that bai I	1=phoi			#NULL!	#NULL!	#NULL!	0=khong co BMK			#NULL!	#NULL!	#NULL!	#NULL!	#NULL!	3=HIV am tinh	0	KHÔNG	0	0	0	0	0	0	0	levofloxacin	Ringerlactate 500ml	1000ml	1	ciprofloxacin 0,5g	500	2	Adliver???
14	2014-07-08	2015-07-13	1=nam	34	0				1980		162	40	103	183877383	Làm ruộng	Thanh Hóa	3=that bai I	1=phoi			#NULL!	#NULL!	#NULL!	0=khong co BMK			#NULL!	#NULL!	#NULL!	#NULL!	#NULL!	3=HIV am tinh	0	KHÔNG	0	0	0	0	0	0	0	levofloxacin	Ringerlactate 500ml	1000ml	1	ciprofloxacin 0,5g	500	2	Adliver???
15	2014-08-07	2014-09-07	1=nam	49	0				1965		165	38	104	174647146	công nhân	Thanh Hóa	2=tai phat	1=phoi	5=suy kiet		#NULL!	#NULL!	#NULL!	0=khong co BMK			#NULL!	#NULL!	#NULL!	#NULL!	#NULL!	3=HIV am tinh	0		0	0	0	0	0	0	0	không rõ	NaCl 0,9%	100ml	2	alpha chymotrypsin 4,2mg	8,4	2	Vitamin 3B
16	2014-07-10	2014-07-11	1=nam	33	0				1981		165	53	105	không rõ	phạm nhân	Thanh Hóa	2=tai phat	1=phoi			#NULL!	#NULL!	#NULL!	0=khong co BMK			#NULL!	#NULL!	#NULL!	#NULL!	#NULL!	3=HIV am tinh	0	không	0	0	0	0	0	0	0	không rõ	Glucose 5%	500ml	1	amoxicillin 0,5g	1000	2	vitamin 3B
16	2014-07-10	2014-07-12	1=nam	33	0				1981		165	53	105	không rõ	phạm nhân	Thanh Hóa	2=tai phat	1=phoi			#NULL!	#NULL!	#NULL!	0=khong co BMK			#NULL!	#NULL!	#NULL!	#NULL!	#NULL!	3=HIV am tinh	0	không	0	0	0	0	0	0	0	không rõ	Glucose 5%	500ml	1	amoxicillin 0,5g	1000	2	vitamin 3B
16	2014-07-10	2014-07-15	1=nam	33	0				1981		165	53	105	không rõ	phạm nhân	Thanh Hóa	2=tai phat	1=phoi			#NULL!	#NULL!	#NULL!	0=khong co BMK			#NULL!	#NULL!	#NULL!	#NULL!	#NULL!	3=HIV am tinh	0	không	0	0	0	0	0	0	0	không rõ	Glucose 5%	500ml	1	amoxicillin 0,5g	1000	2	vitamin 3B
16	2014-07-10	2014-07-23	1=nam	33	0				1981		165	53	105	không rõ	phạm nhân	Thanh Hóa	2=tai phat	1=phoi			#NULL!	#NULL!	#NULL!	0=khong co BMK			#NULL!	#NULL!	#NULL!	#NULL!	#NULL!	3=HIV am tinh	0	không	0	0	0	0	0	0	0	không rõ	Glucose 5%	500ml	1	amoxicillin 0,5g	1000	2	vitamin 3B
16	2014-07-10	2014-08-11	1=nam	33	0				1981		165	53	105	không rõ	phạm nhân	Thanh Hóa	2=tai phat	1=phoi			#NULL!	#NULL!	#NULL!	0=khong co BMK			#NULL!	#NULL!	#NULL!	#NULL!	#NULL!	3=HIV am tinh	0	không	0	0	0	0	0	0	0	không rõ	Glucose 5%	500ml	1	amoxicillin 0,5g	1000	2	vitamin 3B
16	2014-07-10	2014-08-28	1=nam	33	0				1981		165	53	105	không rõ	phạm nhân	Thanh Hóa	2=tai phat	1=phoi			#NULL!	#NULL!	#NULL!	0=khong co BMK			#NULL!	#NULL!	#NULL!	#NULL!	#NULL!	3=HIV am tinh	0	không	0	0	0	0	0	0	0	không rõ	Glucose 5%	500ml	1	amoxicillin 0,5g	1000	2	vitamin 3B
16	2014-07-10	2014-09-05	1=nam	33	0				1981		165	53	105	không rõ	phạm nhân	Thanh Hóa	2=tai phat	1=phoi			#NULL!	#NULL!	#NULL!	0=khong co BMK			#NULL!	#NULL!	#NULL!	#NULL!	#NULL!	3=HIV am tinh	0	không	0	0	0	0	0	0	0	không rõ	Glucose 5%	500ml	1	amoxicillin 0,5g	1000	2	vitamin 3B
16	2014-07-10	2014-10-22	1=nam	33	0				1981		165	53	105	không rõ	phạm nhân	Thanh Hóa	2=tai phat	1=phoi			#NULL!	#NULL!	#NULL!	0=khong co BMK			#NULL!	#NULL!	#NULL!	#NULL!	#NULL!	3=HIV am tinh	0	không	0	0	0	0	0	0	0	không rõ	Glucose 5%	500ml	1	amoxicillin 0,5g	1000	2	vitamin 3B
16	2014-07-10	2014-11-24	1=nam	33	0				1981		165	53	105	không rõ	phạm nhân	Thanh Hóa	2=tai phat	1=phoi			#NULL!	#NULL!	#NULL!	0=khong co BMK			#NULL!	#NULL!	#NULL!	#NULL!	#NULL!	3=HIV am tinh	0	không	0	0	0	0	0	0	0	không rõ	Glucose 5%	500ml	1	amoxicillin 0,5g	1000	2	vitamin 3B
16	2014-07-10	2015-01-22	1=nam	33	0				1981		165	53	105	không rõ	phạm nhân	Thanh Hóa	2=tai phat	1=phoi			#NULL!	#NULL!	#NULL!	0=khong co BMK			#NULL!	#NULL!	#NULL!	#NULL!	#NULL!	3=HIV am tinh	0	không	0	0	0	0	0	0	0	không rõ	Glucose 5%	500ml	1	amoxicillin 0,5g	1000	2	vitamin 3B
16	2014-07-10	2015-02-11	1=nam	33	0				1981		165	53	105	không rõ	phạm nhân	Thanh Hóa	2=tai phat	1=phoi			#NULL!	#NULL!	#NULL!	0=khong co BMK			#NULL!	#NULL!	#NULL!	#NULL!	#NULL!	3=HIV am tinh	0	không	0	0	0	0	0	0	0	không rõ	Glucose 5%	500ml	1	amoxicillin 0,5g	1000	2	vitamin 3B
16	2014-07-10	2015-03-24	1=nam	33	0				1981		165	53	105	không rõ	phạm nhân	Thanh Hóa	2=tai phat	1=phoi			#NULL!	#NULL!	#NULL!	0=khong co BMK			#NULL!	#NULL!	#NULL!	#NULL!	#NULL!	3=HIV am tinh	0	không	0	0	0	0	0	0	0	không rõ	Glucose 5%	500ml	1	amoxicillin 0,5g	1000	2	vitamin 3B
16	2014-07-10	2015-04-21	1=nam	33	0				1981		165	53	105	không rõ	phạm nhân	Thanh Hóa	2=tai phat	1=phoi			#NULL!	#NULL!	#NULL!	0=khong co BMK			#NULL!	#NULL!	#NULL!	#NULL!	#NULL!	3=HIV am tinh	0	không	0	0	0	0	0	0	0	không rõ	Glucose 5%	500ml	1	amoxicillin 0,5g	1000	2	vitamin 3B
16	2014-07-10	2015-05-16	1=nam	33	0				1981		165	53	105	không rõ	phạm nhân	Thanh Hóa	2=tai phat	1=phoi			#NULL!	#NULL!	#NULL!	0=khong co BMK			#NULL!	#NULL!	#NULL!	#NULL!	#NULL!	3=HIV am tinh	0	không	0	0	0	0	0	0	0	không rõ	Glucose 5%	500ml	1	amoxicillin 0,5g	1000	2	vitamin 3B
16	2014-07-10	2015-06-23	1=nam	33	0				1981		165	53	105	không rõ	phạm nhân	Thanh Hóa	2=tai phat	1=phoi			#NULL!	#NULL!	#NULL!	0=khong co BMK			#NULL!	#NULL!	#NULL!	#NULL!	#NULL!	3=HIV am tinh	0	không	0	0	0	0	0	0	0	không rõ	Glucose 5%	500ml	1	amoxicillin 0,5g	1000	2	vitamin 3B
16	2014-07-10	2015-07-24	1=nam	33	0				1981		165	53	105	không rõ	phạm nhân	Thanh Hóa	2=tai phat	1=phoi			#NULL!	#NULL!	#NULL!	0=khong co BMK			#NULL!	#NULL!	#NULL!	#NULL!	#NULL!	3=HIV am tinh	0	không	0	0	0	0	0	0	0	không rõ	Glucose 5%	500ml	1	amoxicillin 0,5g	1000	2	vitamin 3B
16	2014-07-10	2015-07-24	1=nam	33	0				1981		165	53	105	không rõ	phạm nhân	Thanh Hóa	2=tai phat	1=phoi			#NULL!	#NULL!	#NULL!	0=khong co BMK			#NULL!	#NULL!	#NULL!	#NULL!	#NULL!	3=HIV am tinh	0	không	0	0	0	0	0	0	0	không rõ	Glucose 5%	500ml	1	amoxicillin 0,5g	1000	2	vitamin 3B
16	2014-07-10	2015-08-25	1=nam	33	0				1981		165	53	105	không rõ	phạm nhân	Thanh Hóa	2=tai phat	1=phoi			#NULL!	#NULL!	#NULL!	0=khong co BMK			#NULL!	#NULL!	#NULL!	#NULL!	#NULL!	3=HIV am tinh	0	không	0	0	0	0	0	0	0	không rõ	Glucose 5%	500ml	1	amoxicillin 0,5g	1000	2	vitamin 3B
16	2014-07-10	2015-09-23	1=nam	33	0				1981		165	53	105	không rõ	phạm nhân	Thanh Hóa	2=tai phat	1=phoi			#NULL!	#NULL!	#NULL!	0=khong co BMK			#NULL!	#NULL!	#NULL!	#NULL!	#NULL!	3=HIV am tinh	0	không	0	0	0	0	0	0	0	không rõ	Glucose 5%	500ml	1	amoxicillin 0,5g	1000	2	vitamin 3B
16	2014-07-10	2015-10-23	1=nam	33	0				1981		165	53	105	không rõ	phạm nhân	Thanh Hóa	2=tai phat	1=phoi			#NULL!	#NULL!	#NULL!	0=khong co BMK			#NULL!	#NULL!	#NULL!	#NULL!	#NULL!	3=HIV am tinh	0	không	0	0	0	0	0	0	0	không rõ	Glucose 5%	500ml	1	amoxicillin 0,5g	1000	2	vitamin 3B
17	2014-04-16	2014-05-19	2=nu	31	0				1983		158	56	006		làm ruộng	Nam Định	3=that bai I	1=phoi			#NULL!	#NULL!	#NULL!				#NULL!	#NULL!	#NULL!	#NULL!	#NULL!	3=HIV am tinh	0		0	0	0	0	0	0	0		RH 250mg	1000	1	Pyrazinamid	2000	1	Ethambutol
17	2014-04-16	2014-06-17	2=nu	31	0				1983		158	56	006		làm ruộng	Nam Định	3=that bai I	1=phoi			#NULL!	#NULL!	#NULL!				#NULL!	#NULL!	#NULL!	#NULL!	#NULL!	3=HIV am tinh	0		0	0	0	0	0	0	0		RH 250mg	1000	1	Pyrazinamid	2000	1	Ethambutol
17	2014-04-16	2014-10-22	2=nu	31	0				1983		158	56	006		làm ruộng	Nam Định	3=that bai I	1=phoi			#NULL!	#NULL!	#NULL!				#NULL!	#NULL!	#NULL!	#NULL!	#NULL!	3=HIV am tinh	0		0	0	0	0	0	0	0		RH 250mg	1000	1	Pyrazinamid	2000	1	Ethambutol
17	2014-04-16	2014-12-16	2=nu	31	0				1983		158	56	006		làm ruộng	Nam Định	3=that bai I	1=phoi			#NULL!	#NULL!	#NULL!				#NULL!	#NULL!	#NULL!	#NULL!	#NULL!	3=HIV am tinh	0		0	0	0	0	0	0	0		RH 250mg	1000	1	Pyrazinamid	2000	1	Ethambutol
17	2014-04-16	2015-01-15	2=nu	31	0				1983		158	56	006		làm ruộng	Nam Định	3=that bai I	1=phoi			#NULL!	#NULL!	#NULL!				#NULL!	#NULL!	#NULL!	#NULL!	#NULL!	3=HIV am tinh	0		0	0	0	0	0	0	0		RH 250mg	1000	1	Pyrazinamid	2000	1	Ethambutol
17	2014-04-16	2015-02-12	2=nu	31	0				1983		158	56	006		làm ruộng	Nam Định	3=that bai I	1=phoi			#NULL!	#NULL!	#NULL!				#NULL!	#NULL!	#NULL!	#NULL!	#NULL!	3=HIV am tinh	0		0	0	0	0	0	0	0		RH 250mg	1000	1	Pyrazinamid	2000	1	Ethambutol
17	2014-04-16	2015-03-12	2=nu	31	0				1983		158	56	006		làm ruộng	Nam Định	3=that bai I	1=phoi			#NULL!	#NULL!	#NULL!				#NULL!	#NULL!	#NULL!	#NULL!	#NULL!	3=HIV am tinh	0		0	0	0	0	0	0	0		RH 250mg	1000	1	Pyrazinamid	2000	1	Ethambutol
17	2014-04-16	2015-04-14	2=nu	31	0				1983		158	56	006		làm ruộng	Nam Định	3=that bai I	1=phoi			#NULL!	#NULL!	#NULL!				#NULL!	#NULL!	#NULL!	#NULL!	#NULL!	3=HIV am tinh	0		0	0	0	0	0	0	0		RH 250mg	1000	1	Pyrazinamid	2000	1	Ethambutol
17	2014-04-16	2015-05-12	2=nu	31	0				1983		158	56	006		làm ruộng	Nam Định	3=that bai I	1=phoi			#NULL!	#NULL!	#NULL!				#NULL!	#NULL!	#NULL!	#NULL!	#NULL!	3=HIV am tinh	0		0	0	0	0	0	0	0		RH 250mg	1000	1	Pyrazinamid	2000	1	Ethambutol
17	2014-04-16	2015-06-11	2=nu	31	0				1983		158	56	006		làm ruộng	Nam Định	3=that bai I	1=phoi			#NULL!	#NULL!	#NULL!				#NULL!	#NULL!	#NULL!	#NULL!	#NULL!	3=HIV am tinh	0		0	0	0	0	0	0	0		RH 250mg	1000	1	Pyrazinamid	2000	1	Ethambutol
17	2014-04-16	2015-07-14	2=nu	31	0				1983		158	56	006		làm ruộng	Nam Định	3=that bai I	1=phoi			#NULL!	#NULL!	#NULL!				#NULL!	#NULL!	#NULL!	#NULL!	#NULL!	3=HIV am tinh	0		0	0	0	0	0	0	0		RH 250mg	1000	1	Pyrazinamid	2000	1	Ethambutol
17	2014-04-16	2015-08-11	2=nu	31	0				1983		158	56	006		làm ruộng	Nam Định	3=that bai I	1=phoi			#NULL!	#NULL!	#NULL!				#NULL!	#NULL!	#NULL!	#NULL!	#NULL!	3=HIV am tinh	0		0	0	0	0	0	0	0		RH 250mg	1000	1	Pyrazinamid	2000	1	Ethambutol
17	2014-04-16	2015-08-13	2=nu	31	0				1983		158	56	006		làm ruộng	Nam Định	3=that bai I	1=phoi			#NULL!	#NULL!	#NULL!				#NULL!	#NULL!	#NULL!	#NULL!	#NULL!	3=HIV am tinh	0		0	0	0	0	0	0	0		RH 250mg	1000	1	Pyrazinamid	2000	1	Ethambutol
17	2014-04-16	2015-09-15	2=nu	31	0				1983		158	56	006		làm ruộng	Nam Định	3=that bai I	1=phoi			#NULL!	#NULL!	#NULL!				#NULL!	#NULL!	#NULL!	#NULL!	#NULL!	3=HIV am tinh	0		0	0	0	0	0	0	0		RH 250mg	1000	1	Pyrazinamid	2000	1	Ethambutol
17	2014-04-16	2015-10-12	2=nu	31	0				1983		158	56	006		làm ruộng	Nam Định	3=that bai I	1=phoi			#NULL!	#NULL!	#NULL!				#NULL!	#NULL!	#NULL!	#NULL!	#NULL!	3=HIV am tinh	0		0	0	0	0	0	0	0		RH 250mg	1000	1	Pyrazinamid	2000	1	Ethambutol
17	2014-04-16	2015-11-12	2=nu	31	0				1983		158	56	006		làm ruộng	Nam Định	3=that bai I	1=phoi			#NULL!	#NULL!	#NULL!				#NULL!	#NULL!	#NULL!	#NULL!	#NULL!	3=HIV am tinh	0		0	0	0	0	0	0	0		RH 250mg	1000	1	Pyrazinamid	2000	1	Ethambutol
17	2014-04-16	2015-12-15	2=nu	31	0				1983		158	56	006		làm ruộng	Nam Định	3=that bai I	1=phoi			#NULL!	#NULL!	#NULL!				#NULL!	#NULL!	#NULL!	#NULL!	#NULL!	3=HIV am tinh	0		0	0	0	0	0	0	0		RH 250mg	1000	1	Pyrazinamid	2000	1	Ethambutol
18	2014-04-23	2014-06-17	2=nu	54	0				1960		154	49	07/2014		tự do	Nam Định	4=that bai II	1=phoi			#NULL!	#NULL!	#NULL!				#NULL!	#NULL!	#NULL!	#NULL!	#NULL!	3=HIV am tinh	0		0	0	0	0	0	0	0		RH 250mg	750	1	Ethambutol	800	1	L-Ornithine-L-Aspartate 500mg
18	2014-04-23	2014-06-28	2=nu	54	0				1960		154	49	07/2014		tự do	Nam Định	4=that bai II	1=phoi			#NULL!	#NULL!	#NULL!				#NULL!	#NULL!	#NULL!	#NULL!	#NULL!	3=HIV am tinh	0		0	0	0	0	0	0	0		RH 250mg	750	1	Ethambutol	800	1	L-Ornithine-L-Aspartate 500mg
18	2014-04-23	2014-07-17	2=nu	54	0				1960		154	49	07/2014		tự do	Nam Định	4=that bai II	1=phoi			#NULL!	#NULL!	#NULL!				#NULL!	#NULL!	#NULL!	#NULL!	#NULL!	3=HIV am tinh	0		0	0	0	0	0	0	0		RH 250mg	750	1	Ethambutol	800	1	L-Ornithine-L-Aspartate 500mg
18	2014-04-23	2014-12-16	2=nu	54	0				1960		154	49	07/2014		tự do	Nam Định	4=that bai II	1=phoi			#NULL!	#NULL!	#NULL!				#NULL!	#NULL!	#NULL!	#NULL!	#NULL!	3=HIV am tinh	0		0	0	0	0	0	0	0		RH 250mg	750	1	Ethambutol	800	1	L-Ornithine-L-Aspartate 500mg
18	2014-04-23	2015-01-15	2=nu	54	0				1960		154	49	07/2014		tự do	Nam Định	4=that bai II	1=phoi			#NULL!	#NULL!	#NULL!				#NULL!	#NULL!	#NULL!	#NULL!	#NULL!	3=HIV am tinh	0		0	0	0	0	0	0	0		RH 250mg	750	1	Ethambutol	800	1	L-Ornithine-L-Aspartate 500mg
18	2014-04-23	2015-02-12	2=nu	54	0				1960		154	49	07/2014		tự do	Nam Định	4=that bai II	1=phoi			#NULL!	#NULL!	#NULL!				#NULL!	#NULL!	#NULL!	#NULL!	#NULL!	3=HIV am tinh	0		0	0	0	0	0	0	0		RH 250mg	750	1	Ethambutol	800	1	L-Ornithine-L-Aspartate 500mg
18	2014-04-23	2015-03-12	2=nu	54	0				1960		154	49	07/2014		tự do	Nam Định	4=that bai II	1=phoi			#NULL!	#NULL!	#NULL!				#NULL!	#NULL!	#NULL!	#NULL!	#NULL!	3=HIV am tinh	0		0	0	0	0	0	0	0		RH 250mg	750	1	Ethambutol	800	1	L-Ornithine-L-Aspartate 500mg
18	2014-04-23	2015-04-14	2=nu	54	0				1960		154	49	07/2014		tự do	Nam Định	4=that bai II	1=phoi			#NULL!	#NULL!	#NULL!				#NULL!	#NULL!	#NULL!	#NULL!	#NULL!	3=HIV am tinh	0		0	0	0	0	0	0	0		RH 250mg	750	1	Ethambutol	800	1	L-Ornithine-L-Aspartate 500mg
18	2014-04-23	2015-05-12	2=nu	54	0				1960		154	49	07/2014		tự do	Nam Định	4=that bai II	1=phoi			#NULL!	#NULL!	#NULL!				#NULL!	#NULL!	#NULL!	#NULL!	#NULL!	3=HIV am tinh	0		0	0	0	0	0	0	0		RH 250mg	750	1	Ethambutol	800	1	L-Ornithine-L-Aspartate 500mg
18	2014-04-23	2015-06-11	2=nu	54	0				1960		154	49	07/2014		tự do	Nam Định	4=that bai II	1=phoi			#NULL!	#NULL!	#NULL!				#NULL!	#NULL!	#NULL!	#NULL!	#NULL!	3=HIV am tinh	0		0	0	0	0	0	0	0		RH 250mg	750	1	Ethambutol	800	1	L-Ornithine-L-Aspartate 500mg
18	2014-04-23	2015-07-14	2=nu	54	0				1960		154	49	07/2014		tự do	Nam Định	4=that bai II	1=phoi			#NULL!	#NULL!	#NULL!				#NULL!	#NULL!	#NULL!	#NULL!	#NULL!	3=HIV am tinh	0		0	0	0	0	0	0	0		RH 250mg	750	1	Ethambutol	800	1	L-Ornithine-L-Aspartate 500mg
18	2014-04-23	2015-08-13	2=nu	54	0				1960		154	49	07/2014		tự do	Nam Định	4=that bai II	1=phoi			#NULL!	#NULL!	#NULL!				#NULL!	#NULL!	#NULL!	#NULL!	#NULL!	3=HIV am tinh	0		0	0	0	0	0	0	0		RH 250mg	750	1	Ethambutol	800	1	L-Ornithine-L-Aspartate 500mg
18	2014-04-23	2015-08-13	2=nu	54	0				1960		154	49	07/2014		tự do	Nam Định	4=that bai II	1=phoi			#NULL!	#NULL!	#NULL!				#NULL!	#NULL!	#NULL!	#NULL!	#NULL!	3=HIV am tinh	0		0	0	0	0	0	0	0		RH 250mg	750	1	Ethambutol	800	1	L-Ornithine-L-Aspartate 500mg
18	2014-04-23	2015-09-15	2=nu	54	0				1960		154	49	07/2014		tự do	Nam Định	4=that bai II	1=phoi			#NULL!	#NULL!	#NULL!				#NULL!	#NULL!	#NULL!	#NULL!	#NULL!	3=HIV am tinh	0		0	0	0	0	0	0	0		RH 250mg	750	1	Ethambutol	800	1	L-Ornithine-L-Aspartate 500mg
18	2014-04-23	2015-10-13	2=nu	54	0				1960		154	49	07/2014		tự do	Nam Định	4=that bai II	1=phoi			#NULL!	#NULL!	#NULL!				#NULL!	#NULL!	#NULL!	#NULL!	#NULL!	3=HIV am tinh	0		0	0	0	0	0	0	0		RH 250mg	750	1	Ethambutol	800	1	L-Ornithine-L-Aspartate 500mg
18	2014-04-23	2015-11-12	2=nu	54	0				1960		154	49	07/2014		tự do	Nam Định	4=that bai II	1=phoi			#NULL!	#NULL!	#NULL!				#NULL!	#NULL!	#NULL!	#NULL!	#NULL!	3=HIV am tinh	0		0	0	0	0	0	0	0		RH 250mg	750	1	Ethambutol	800	1	L-Ornithine-L-Aspartate 500mg
18	2014-04-23	2015-11-23	2=nu	54	0				1960		154	49	07/2014		tự do	Nam Định	4=that bai II	1=phoi			#NULL!	#NULL!	#NULL!				#NULL!	#NULL!	#NULL!	#NULL!	#NULL!	3=HIV am tinh	0		0	0	0	0	0	0	0		RH 250mg	750	1	Ethambutol	800	1	L-Ornithine-L-Aspartate 500mg
18	2014-04-23	2015-12-03	2=nu	54	0				1960		154	49	07/2014		tự do	Nam Định	4=that bai II	1=phoi			#NULL!	#NULL!	#NULL!				#NULL!	#NULL!	#NULL!	#NULL!	#NULL!	3=HIV am tinh	0		0	0	0	0	0	0	0		RH 250mg	750	1	Ethambutol	800	1	L-Ornithine-L-Aspartate 500mg
18	2014-04-23	2015-12-15	2=nu	54	0				1960		154	49	07/2014		tự do	Nam Định	4=that bai II	1=phoi			#NULL!	#NULL!	#NULL!				#NULL!	#NULL!	#NULL!	#NULL!	#NULL!	3=HIV am tinh	0		0	0	0	0	0	0	0		RH 250mg	750	1	Ethambutol	800	1	L-Ornithine-L-Aspartate 500mg
19	2014-09-05	2014-10-14	1=nam	32	0				1982		166	47	09/2014		tự do	Nam Định	4=that bai II	1=phoi			#NULL!	#NULL!	#NULL!				#NULL!	#NULL!	#NULL!	#NULL!	#NULL!	3=HIV am tinh	1	streptomycin, rifampicin	1	1	0	0	0	0	0		Ethambutol	800	1	Pyrazinamid	1500	1	Isoniazid
19	2014-09-05	2014-10-17	1=nam	32	0				1982		166	47	09/2014		tự do	Nam Định	4=that bai II	1=phoi			#NULL!	#NULL!	#NULL!				#NULL!	#NULL!	#NULL!	#NULL!	#NULL!	3=HIV am tinh	1	streptomycin, rifampicin	1	1	0	0	0	0	0		Ethambutol	800	1	Pyrazinamid	1500	1	Isoniazid
19	2014-09-05	2014-12-16	1=nam	32	0				1982		166	47	09/2014		tự do	Nam Định	4=that bai II	1=phoi			#NULL!	#NULL!	#NULL!				#NULL!	#NULL!	#NULL!	#NULL!	#NULL!	3=HIV am tinh	1	streptomycin, rifampicin	1	1	0	0	0	0	0		Ethambutol	800	1	Pyrazinamid	1500	1	Isoniazid
19	2014-09-05	2014-12-25	1=nam	32	0				1982		166	47	09/2014		tự do	Nam Định	4=that bai II	1=phoi			#NULL!	#NULL!	#NULL!				#NULL!	#NULL!	#NULL!	#NULL!	#NULL!	3=HIV am tinh	1	streptomycin, rifampicin	1	1	0	0	0	0	0		Ethambutol	800	1	Pyrazinamid	1500	1	Isoniazid
19	2014-09-05	2015-02-12	1=nam	32	0				1982		166	47	09/2014		tự do	Nam Định	4=that bai II	1=phoi			#NULL!	#NULL!	#NULL!				#NULL!	#NULL!	#NULL!	#NULL!	#NULL!	3=HIV am tinh	1	streptomycin, rifampicin	1	1	0	0	0	0	0		Ethambutol	800	1	Pyrazinamid	1500	1	Isoniazid
19	2014-09-05	2015-03-12	1=nam	32	0				1982		166	47	09/2014		tự do	Nam Định	4=that bai II	1=phoi			#NULL!	#NULL!	#NULL!				#NULL!	#NULL!	#NULL!	#NULL!	#NULL!	3=HIV am tinh	1	streptomycin, rifampicin	1	1	0	0	0	0	0		Ethambutol	800	1	Pyrazinamid	1500	1	Isoniazid
19	2014-09-05	2015-04-14	1=nam	32	0				1982		166	47	09/2014		tự do	Nam Định	4=that bai II	1=phoi			#NULL!	#NULL!	#NULL!				#NULL!	#NULL!	#NULL!	#NULL!	#NULL!	3=HIV am tinh	1	streptomycin, rifampicin	1	1	0	0	0	0	0		Ethambutol	800	1	Pyrazinamid	1500	1	Isoniazid
19	2014-09-05	2015-05-12	1=nam	32	0				1982		166	47	09/2014		tự do	Nam Định	4=that bai II	1=phoi			#NULL!	#NULL!	#NULL!				#NULL!	#NULL!	#NULL!	#NULL!	#NULL!	3=HIV am tinh	1	streptomycin, rifampicin	1	1	0	0	0	0	0		Ethambutol	800	1	Pyrazinamid	1500	1	Isoniazid
19	2014-09-05	2015-06-11	1=nam	32	0				1982		166	47	09/2014		tự do	Nam Định	4=that bai II	1=phoi			#NULL!	#NULL!	#NULL!				#NULL!	#NULL!	#NULL!	#NULL!	#NULL!	3=HIV am tinh	1	streptomycin, rifampicin	1	1	0	0	0	0	0		Ethambutol	800	1	Pyrazinamid	1500	1	Isoniazid
19	2014-09-05	2015-07-14	1=nam	32	0				1982		166	47	09/2014		tự do	Nam Định	4=that bai II	1=phoi			#NULL!	#NULL!	#NULL!				#NULL!	#NULL!	#NULL!	#NULL!	#NULL!	3=HIV am tinh	1	streptomycin, rifampicin	1	1	0	0	0	0	0		Ethambutol	800	1	Pyrazinamid	1500	1	Isoniazid
19	2014-09-05	2015-08-13	1=nam	32	0				1982		166	47	09/2014		tự do	Nam Định	4=that bai II	1=phoi			#NULL!	#NULL!	#NULL!				#NULL!	#NULL!	#NULL!	#NULL!	#NULL!	3=HIV am tinh	1	streptomycin, rifampicin	1	1	0	0	0	0	0		Ethambutol	800	1	Pyrazinamid	1500	1	Isoniazid
19	2014-09-05	2015-08-13	1=nam	32	0				1982		166	47	09/2014		tự do	Nam Định	4=that bai II	1=phoi			#NULL!	#NULL!	#NULL!				#NULL!	#NULL!	#NULL!	#NULL!	#NULL!	3=HIV am tinh	1	streptomycin, rifampicin	1	1	0	0	0	0	0		Ethambutol	800	1	Pyrazinamid	1500	1	Isoniazid
19	2014-09-05	2015-09-15	1=nam	32	0				1982		166	47	09/2014		tự do	Nam Định	4=that bai II	1=phoi			#NULL!	#NULL!	#NULL!				#NULL!	#NULL!	#NULL!	#NULL!	#NULL!	3=HIV am tinh	1	streptomycin, rifampicin	1	1	0	0	0	0	0		Ethambutol	800	1	Pyrazinamid	1500	1	Isoniazid
19	2014-09-05	2015-10-13	1=nam	32	0				1982		166	47	09/2014		tự do	Nam Định	4=that bai II	1=phoi			#NULL!	#NULL!	#NULL!				#NULL!	#NULL!	#NULL!	#NULL!	#NULL!	3=HIV am tinh	1	streptomycin, rifampicin	1	1	0	0	0	0	0		Ethambutol	800	1	Pyrazinamid	1500	1	Isoniazid
19	2014-09-05	2015-11-12	1=nam	32	0				1982		166	47	09/2014		tự do	Nam Định	4=that bai II	1=phoi			#NULL!	#NULL!	#NULL!				#NULL!	#NULL!	#NULL!	#NULL!	#NULL!	3=HIV am tinh	1	streptomycin, rifampicin	1	1	0	0	0	0	0		Ethambutol	800	1	Pyrazinamid	1500	1	Isoniazid
19	2014-09-05	2015-12-15	1=nam	32	0				1982		166	47	09/2014		tự do	Nam Định	4=that bai II	1=phoi			#NULL!	#NULL!	#NULL!				#NULL!	#NULL!	#NULL!	#NULL!	#NULL!	3=HIV am tinh	1	streptomycin, rifampicin	1	1	0	0	0	0	0		Ethambutol	800	1	Pyrazinamid	1500	1	Isoniazid
20	2014-04-25	2014-06-17	2=nu	60	0				1954		154	41	08/2014	160330750	hưu trí	Nam Định	3=that bai I	1=phoi			#NULL!	#NULL!	#NULL!	4=dai thao duong			#NULL!	#NULL!	#NULL!	#NULL!	#NULL!	3=HIV am tinh	0		1	0	0	0	0	0	0		RH 250mg	750	1	Isulin			L-Ornithine-L-Aspartate 500mg
20	2014-04-25	2014-06-30	2=nu	60	0				1954		154	41	08/2014	160330750	hưu trí	Nam Định	3=that bai I	1=phoi			#NULL!	#NULL!	#NULL!	4=dai thao duong			#NULL!	#NULL!	#NULL!	#NULL!	#NULL!	3=HIV am tinh	0		1	0	0	0	0	0	0		RH 250mg	750	1	Isulin			L-Ornithine-L-Aspartate 500mg
20	2014-04-25	2014-08-05	2=nu	60	0				1954		154	41	08/2014	160330750	hưu trí	Nam Định	3=that bai I	1=phoi			#NULL!	#NULL!	#NULL!	4=dai thao duong			#NULL!	#NULL!	#NULL!	#NULL!	#NULL!	3=HIV am tinh	0		1	0	0	0	0	0	0		RH 250mg	750	1	Isulin			L-Ornithine-L-Aspartate 500mg
20	2014-04-25	2014-08-22	2=nu	60	0				1954		154	41	08/2014	160330750	hưu trí	Nam Định	3=that bai I	1=phoi			#NULL!	#NULL!	#NULL!	4=dai thao duong			#NULL!	#NULL!	#NULL!	#NULL!	#NULL!	3=HIV am tinh	0		1	0	0	0	0	0	0		RH 250mg	750	1	Isulin			L-Ornithine-L-Aspartate 500mg
20	2014-04-25	2014-09-19	2=nu	60	0				1954		154	41	08/2014	160330750	hưu trí	Nam Định	3=that bai I	1=phoi			#NULL!	#NULL!	#NULL!	4=dai thao duong			#NULL!	#NULL!	#NULL!	#NULL!	#NULL!	3=HIV am tinh	0		1	0	0	0	0	0	0		RH 250mg	750	1	Isulin			L-Ornithine-L-Aspartate 500mg
20	2014-04-25	2014-12-16	2=nu	60	0				1954		154	41	08/2014	160330750	hưu trí	Nam Định	3=that bai I	1=phoi			#NULL!	#NULL!	#NULL!	4=dai thao duong			#NULL!	#NULL!	#NULL!	#NULL!	#NULL!	3=HIV am tinh	0		1	0	0	0	0	0	0		RH 250mg	750	1	Isulin			L-Ornithine-L-Aspartate 500mg
20	2014-04-25	2015-01-15	2=nu	60	0				1954		154	41	08/2014	160330750	hưu trí	Nam Định	3=that bai I	1=phoi			#NULL!	#NULL!	#NULL!	4=dai thao duong			#NULL!	#NULL!	#NULL!	#NULL!	#NULL!	3=HIV am tinh	0		1	0	0	0	0	0	0		RH 250mg	750	1	Isulin			L-Ornithine-L-Aspartate 500mg
20	2014-04-25	2015-02-12	2=nu	60	0				1954		154	41	08/2014	160330750	hưu trí	Nam Định	3=that bai I	1=phoi			#NULL!	#NULL!	#NULL!	4=dai thao duong			#NULL!	#NULL!	#NULL!	#NULL!	#NULL!	3=HIV am tinh	0		1	0	0	0	0	0	0		RH 250mg	750	1	Isulin			L-Ornithine-L-Aspartate 500mg
20	2014-04-25	2015-03-12	2=nu	60	0				1954		154	41	08/2014	160330750	hưu trí	Nam Định	3=that bai I	1=phoi			#NULL!	#NULL!	#NULL!	4=dai thao duong			#NULL!	#NULL!	#NULL!	#NULL!	#NULL!	3=HIV am tinh	0		1	0	0	0	0	0	0		RH 250mg	750	1	Isulin			L-Ornithine-L-Aspartate 500mg
20	2014-04-25	2015-04-14	2=nu	60	0				1954		154	41	08/2014	160330750	hưu trí	Nam Định	3=that bai I	1=phoi			#NULL!	#NULL!	#NULL!	4=dai thao duong			#NULL!	#NULL!	#NULL!	#NULL!	#NULL!	3=HIV am tinh	0		1	0	0	0	0	0	0		RH 250mg	750	1	Isulin			L-Ornithine-L-Aspartate 500mg
20	2014-04-25	2015-05-12	2=nu	60	0				1954		154	41	08/2014	160330750	hưu trí	Nam Định	3=that bai I	1=phoi			#NULL!	#NULL!	#NULL!	4=dai thao duong			#NULL!	#NULL!	#NULL!	#NULL!	#NULL!	3=HIV am tinh	0		1	0	0	0	0	0	0		RH 250mg	750	1	Isulin			L-Ornithine-L-Aspartate 500mg
20	2014-04-25	2015-06-11	2=nu	60	0				1954		154	41	08/2014	160330750	hưu trí	Nam Định	3=that bai I	1=phoi			#NULL!	#NULL!	#NULL!	4=dai thao duong			#NULL!	#NULL!	#NULL!	#NULL!	#NULL!	3=HIV am tinh	0		1	0	0	0	0	0	0		RH 250mg	750	1	Isulin			L-Ornithine-L-Aspartate 500mg
20	2014-04-25	2015-07-14	2=nu	60	0				1954		154	41	08/2014	160330750	hưu trí	Nam Định	3=that bai I	1=phoi			#NULL!	#NULL!	#NULL!	4=dai thao duong			#NULL!	#NULL!	#NULL!	#NULL!	#NULL!	3=HIV am tinh	0		1	0	0	0	0	0	0		RH 250mg	750	1	Isulin			L-Ornithine-L-Aspartate 500mg
20	2014-04-25	2015-08-12	2=nu	60	0				1954		154	41	08/2014	160330750	hưu trí	Nam Định	3=that bai I	1=phoi			#NULL!	#NULL!	#NULL!	4=dai thao duong			#NULL!	#NULL!	#NULL!	#NULL!	#NULL!	3=HIV am tinh	0		1	0	0	0	0	0	0		RH 250mg	750	1	Isulin			L-Ornithine-L-Aspartate 500mg
20	2014-04-25	2015-08-13	2=nu	60	0				1954		154	41	08/2014	160330750	hưu trí	Nam Định	3=that bai I	1=phoi			#NULL!	#NULL!	#NULL!	4=dai thao duong			#NULL!	#NULL!	#NULL!	#NULL!	#NULL!	3=HIV am tinh	0		1	0	0	0	0	0	0		RH 250mg	750	1	Isulin			L-Ornithine-L-Aspartate 500mg
20	2014-04-25	2015-09-15	2=nu	60	0				1954		154	41	08/2014	160330750	hưu trí	Nam Định	3=that bai I	1=phoi			#NULL!	#NULL!	#NULL!	4=dai thao duong			#NULL!	#NULL!	#NULL!	#NULL!	#NULL!	3=HIV am tinh	0		1	0	0	0	0	0	0		RH 250mg	750	1	Isulin			L-Ornithine-L-Aspartate 500mg
20	2014-04-25	2015-10-13	2=nu	60	0				1954		154	41	08/2014	160330750	hưu trí	Nam Định	3=that bai I	1=phoi			#NULL!	#NULL!	#NULL!	4=dai thao duong			#NULL!	#NULL!	#NULL!	#NULL!	#NULL!	3=HIV am tinh	0		1	0	0	0	0	0	0		RH 250mg	750	1	Isulin			L-Ornithine-L-Aspartate 500mg
20	2014-04-25	2015-11-12	2=nu	60	0				1954		154	41	08/2014	160330750	hưu trí	Nam Định	3=that bai I	1=phoi			#NULL!	#NULL!	#NULL!	4=dai thao duong			#NULL!	#NULL!	#NULL!	#NULL!	#NULL!	3=HIV am tinh	0		1	0	0	0	0	0	0		RH 250mg	750	1	Isulin			L-Ornithine-L-Aspartate 500mg
20	2014-04-25	2015-12-15	2=nu	60	0				1954		154	41	08/2014	160330750	hưu trí	Nam Định	3=that bai I	1=phoi			#NULL!	#NULL!	#NULL!	4=dai thao duong			#NULL!	#NULL!	#NULL!	#NULL!	#NULL!	3=HIV am tinh	0		1	0	0	0	0	0	0		RH 250mg	750	1	Isulin			L-Ornithine-L-Aspartate 500mg
21	2014-05-20	2014-06-17	1=nam	37	0				1977		165	46	10/2014		làm ruộng	Nam Định	2=tai phat	1=phoi			#NULL!	#NULL!	#NULL!				#NULL!	#NULL!	#NULL!	#NULL!	#NULL!	3=HIV am tinh	0		0	0	0	0	0	0	0		Streptomycin	750	1	RHZ 625mg	1875	1	Ethambutol
21	2014-05-20	2014-12-15	1=nam	37	0				1977		165	46	10/2014		làm ruộng	Nam Định	2=tai phat	1=phoi			#NULL!	#NULL!	#NULL!				#NULL!	#NULL!	#NULL!	#NULL!	#NULL!	3=HIV am tinh	0		0	0	0	0	0	0	0		Streptomycin	750	1	RHZ 625mg	1875	1	Ethambutol
21	2014-05-20	2015-01-15	1=nam	37	0				1977		165	46	10/2014		làm ruộng	Nam Định	2=tai phat	1=phoi			#NULL!	#NULL!	#NULL!				#NULL!	#NULL!	#NULL!	#NULL!	#NULL!	3=HIV am tinh	0		0	0	0	0	0	0	0		Streptomycin	750	1	RHZ 625mg	1875	1	Ethambutol
21	2014-05-20	2015-02-12	1=nam	37	0				1977		165	46	10/2014		làm ruộng	Nam Định	2=tai phat	1=phoi			#NULL!	#NULL!	#NULL!				#NULL!	#NULL!	#NULL!	#NULL!	#NULL!	3=HIV am tinh	0		0	0	0	0	0	0	0		Streptomycin	750	1	RHZ 625mg	1875	1	Ethambutol
21	2014-05-20	2015-03-12	1=nam	37	0				1977		165	46	10/2014		làm ruộng	Nam Định	2=tai phat	1=phoi			#NULL!	#NULL!	#NULL!				#NULL!	#NULL!	#NULL!	#NULL!	#NULL!	3=HIV am tinh	0		0	0	0	0	0	0	0		Streptomycin	750	1	RHZ 625mg	1875	1	Ethambutol
21	2014-05-20	2015-04-14	1=nam	37	0				1977		165	46	10/2014		làm ruộng	Nam Định	2=tai phat	1=phoi			#NULL!	#NULL!	#NULL!				#NULL!	#NULL!	#NULL!	#NULL!	#NULL!	3=HIV am tinh	0		0	0	0	0	0	0	0		Streptomycin	750	1	RHZ 625mg	1875	1	Ethambutol
21	2014-05-20	2015-05-12	1=nam	37	0				1977		165	46	10/2014		làm ruộng	Nam Định	2=tai phat	1=phoi			#NULL!	#NULL!	#NULL!				#NULL!	#NULL!	#NULL!	#NULL!	#NULL!	3=HIV am tinh	0		0	0	0	0	0	0	0		Streptomycin	750	1	RHZ 625mg	1875	1	Ethambutol
21	2014-05-20	2015-06-11	1=nam	37	0				1977		165	46	10/2014		làm ruộng	Nam Định	2=tai phat	1=phoi			#NULL!	#NULL!	#NULL!				#NULL!	#NULL!	#NULL!	#NULL!	#NULL!	3=HIV am tinh	0		0	0	0	0	0	0	0		Streptomycin	750	1	RHZ 625mg	1875	1	Ethambutol
21	2014-05-20	2015-07-14	1=nam	37	0				1977		165	46	10/2014		làm ruộng	Nam Định	2=tai phat	1=phoi			#NULL!	#NULL!	#NULL!				#NULL!	#NULL!	#NULL!	#NULL!	#NULL!	3=HIV am tinh	0		0	0	0	0	0	0	0		Streptomycin	750	1	RHZ 625mg	1875	1	Ethambutol
21	2014-05-20	2015-08-13	1=nam	37	0				1977		165	46	10/2014		làm ruộng	Nam Định	2=tai phat	1=phoi			#NULL!	#NULL!	#NULL!				#NULL!	#NULL!	#NULL!	#NULL!	#NULL!	3=HIV am tinh	0		0	0	0	0	0	0	0		Streptomycin	750	1	RHZ 625mg	1875	1	Ethambutol
21	2014-05-20	2015-08-13	1=nam	37	0				1977		165	46	10/2014		làm ruộng	Nam Định	2=tai phat	1=phoi			#NULL!	#NULL!	#NULL!				#NULL!	#NULL!	#NULL!	#NULL!	#NULL!	3=HIV am tinh	0		0	0	0	0	0	0	0		Streptomycin	750	1	RHZ 625mg	1875	1	Ethambutol
21	2014-05-20	2015-09-15	1=nam	37	0				1977		165	46	10/2014		làm ruộng	Nam Định	2=tai phat	1=phoi			#NULL!	#NULL!	#NULL!				#NULL!	#NULL!	#NULL!	#NULL!	#NULL!	3=HIV am tinh	0		0	0	0	0	0	0	0		Streptomycin	750	1	RHZ 625mg	1875	1	Ethambutol
21	2014-05-20	2015-10-13	1=nam	37	0				1977		165	46	10/2014		làm ruộng	Nam Định	2=tai phat	1=phoi			#NULL!	#NULL!	#NULL!				#NULL!	#NULL!	#NULL!	#NULL!	#NULL!	3=HIV am tinh	0		0	0	0	0	0	0	0		Streptomycin	750	1	RHZ 625mg	1875	1	Ethambutol
21	2014-05-20	2015-11-12	1=nam	37	0				1977		165	46	10/2014		làm ruộng	Nam Định	2=tai phat	1=phoi			#NULL!	#NULL!	#NULL!				#NULL!	#NULL!	#NULL!	#NULL!	#NULL!	3=HIV am tinh	0		0	0	0	0	0	0	0		Streptomycin	750	1	RHZ 625mg	1875	1	Ethambutol
21	2014-05-20	2015-12-15	1=nam	37	0				1977		165	46	10/2014		làm ruộng	Nam Định	2=tai phat	1=phoi			#NULL!	#NULL!	#NULL!				#NULL!	#NULL!	#NULL!	#NULL!	#NULL!	3=HIV am tinh	0		0	0	0	0	0	0	0		Streptomycin	750	1	RHZ 625mg	1875	1	Ethambutol
21	2014-05-20	2016-01-14	1=nam	37	0				1977		165	46	10/2014		làm ruộng	Nam Định	2=tai phat	1=phoi			#NULL!	#NULL!	#NULL!				#NULL!	#NULL!	#NULL!	#NULL!	#NULL!	3=HIV am tinh	0		0	0	0	0	0	0	0		Streptomycin	750	1	RHZ 625mg	1875	1	Ethambutol
22	2014-05-23	2014-09-18	1=nam	21	0				1993		162	57	11/2014		tự do	Nam Định	3=that bai I	1=phoi			#NULL!	#NULL!	#NULL!				#NULL!	#NULL!	#NULL!	#NULL!	#NULL!	3=HIV am tinh	0		1	0	0	0	0	0	0		RH 250mg	1000	1
22	2014-05-23	2014-12-15	1=nam	21	0				1993		162	57	11/2014		tự do	Nam Định	3=that bai I	1=phoi			#NULL!	#NULL!	#NULL!				#NULL!	#NULL!	#NULL!	#NULL!	#NULL!	3=HIV am tinh	0		1	0	0	0	0	0	0		RH 250mg	1000	1
22	2014-05-23	2015-01-15	1=nam	21	0				1993		162	57	11/2014		tự do	Nam Định	3=that bai I	1=phoi			#NULL!	#NULL!	#NULL!				#NULL!	#NULL!	#NULL!	#NULL!	#NULL!	3=HIV am tinh	0		1	0	0	0	0	0	0		RH 250mg	1000	1
22	2014-05-23	2015-02-12	1=nam	21	0				1993		162	57	11/2014		tự do	Nam Định	3=that bai I	1=phoi			#NULL!	#NULL!	#NULL!				#NULL!	#NULL!	#NULL!	#NULL!	#NULL!	3=HIV am tinh	0		1	0	0	0	0	0	0		RH 250mg	1000	1
22	2014-05-23	2015-03-12	1=nam	21	0				1993		162	57	11/2014		tự do	Nam Định	3=that bai I	1=phoi			#NULL!	#NULL!	#NULL!				#NULL!	#NULL!	#NULL!	#NULL!	#NULL!	3=HIV am tinh	0		1	0	0	0	0	0	0		RH 250mg	1000	1
22	2014-05-23	2015-04-14	1=nam	21	0				1993		162	57	11/2014		tự do	Nam Định	3=that bai I	1=phoi			#NULL!	#NULL!	#NULL!				#NULL!	#NULL!	#NULL!	#NULL!	#NULL!	3=HIV am tinh	0		1	0	0	0	0	0	0		RH 250mg	1000	1
22	2014-05-23	2015-05-12	1=nam	21	0				1993		162	57	11/2014		tự do	Nam Định	3=that bai I	1=phoi			#NULL!	#NULL!	#NULL!				#NULL!	#NULL!	#NULL!	#NULL!	#NULL!	3=HIV am tinh	0		1	0	0	0	0	0	0		RH 250mg	1000	1
22	2014-05-23	2015-06-11	1=nam	21	0				1993		162	57	11/2014		tự do	Nam Định	3=that bai I	1=phoi			#NULL!	#NULL!	#NULL!				#NULL!	#NULL!	#NULL!	#NULL!	#NULL!	3=HIV am tinh	0		1	0	0	0	0	0	0		RH 250mg	1000	1
22	2014-05-23	2015-07-14	1=nam	21	0				1993		162	57	11/2014		tự do	Nam Định	3=that bai I	1=phoi			#NULL!	#NULL!	#NULL!				#NULL!	#NULL!	#NULL!	#NULL!	#NULL!	3=HIV am tinh	0		1	0	0	0	0	0	0		RH 250mg	1000	1
22	2014-05-23	2015-08-13	1=nam	21	0				1993		162	57	11/2014		tự do	Nam Định	3=that bai I	1=phoi			#NULL!	#NULL!	#NULL!				#NULL!	#NULL!	#NULL!	#NULL!	#NULL!	3=HIV am tinh	0		1	0	0	0	0	0	0		RH 250mg	1000	1
22	2014-05-23	2015-08-13	1=nam	21	0				1993		162	57	11/2014		tự do	Nam Định	3=that bai I	1=phoi			#NULL!	#NULL!	#NULL!				#NULL!	#NULL!	#NULL!	#NULL!	#NULL!	3=HIV am tinh	0		1	0	0	0	0	0	0		RH 250mg	1000	1
22	2014-05-23	2015-09-15	1=nam	21	0				1993		162	57	11/2014		tự do	Nam Định	3=that bai I	1=phoi			#NULL!	#NULL!	#NULL!				#NULL!	#NULL!	#NULL!	#NULL!	#NULL!	3=HIV am tinh	0		1	0	0	0	0	0	0		RH 250mg	1000	1
22	2014-05-23	2015-10-13	1=nam	21	0				1993		162	57	11/2014		tự do	Nam Định	3=that bai I	1=phoi			#NULL!	#NULL!	#NULL!				#NULL!	#NULL!	#NULL!	#NULL!	#NULL!	3=HIV am tinh	0		1	0	0	0	0	0	0		RH 250mg	1000	1
22	2014-05-23	2015-11-12	1=nam	21	0				1993		162	57	11/2014		tự do	Nam Định	3=that bai I	1=phoi			#NULL!	#NULL!	#NULL!				#NULL!	#NULL!	#NULL!	#NULL!	#NULL!	3=HIV am tinh	0		1	0	0	0	0	0	0		RH 250mg	1000	1
22	2014-05-23	2015-12-15	1=nam	21	0				1993		162	57	11/2014		tự do	Nam Định	3=that bai I	1=phoi			#NULL!	#NULL!	#NULL!				#NULL!	#NULL!	#NULL!	#NULL!	#NULL!	3=HIV am tinh	0		1	0	0	0	0	0	0		RH 250mg	1000	1
22	2014-05-23	2016-01-14	1=nam	21	0				1993		162	57	11/2014		tự do	Nam Định	3=that bai I	1=phoi			#NULL!	#NULL!	#NULL!				#NULL!	#NULL!	#NULL!	#NULL!	#NULL!	3=HIV am tinh	0		1	0	0	0	0	0	0		RH 250mg	1000	1
23	2014-05-28	2014-07-01	1=nam	32	0				1982		167	51	12/2014		tự do	Nam Định	4=that bai II	1=phoi	4=nghien ma tuy		#NULL!	#NULL!	#NULL!				#NULL!	#NULL!	#NULL!	#NULL!	#NULL!	1=HIV + dieu tri ARV	0		1	0	0	0	0	0	0		Methadol		1	ARV		1	Streptomycin
23	2014-05-28	2014-09-19	1=nam	32	0				1982		167	51	12/2014		tự do	Nam Định	4=that bai II	1=phoi	4=nghien ma tuy		#NULL!	#NULL!	#NULL!				#NULL!	#NULL!	#NULL!	#NULL!	#NULL!	1=HIV + dieu tri ARV	0		1	0	0	0	0	0	0		Methadol		1	ARV		1	Streptomycin
23	2014-05-28	2014-12-15	1=nam	32	0				1982		167	51	12/2014		tự do	Nam Định	4=that bai II	1=phoi	4=nghien ma tuy		#NULL!	#NULL!	#NULL!				#NULL!	#NULL!	#NULL!	#NULL!	#NULL!	1=HIV + dieu tri ARV	0		1	0	0	0	0	0	0		Methadol		1	ARV		1	Streptomycin
23	2014-05-28	2015-01-15	1=nam	32	0				1982		167	51	12/2014		tự do	Nam Định	4=that bai II	1=phoi	4=nghien ma tuy		#NULL!	#NULL!	#NULL!				#NULL!	#NULL!	#NULL!	#NULL!	#NULL!	1=HIV + dieu tri ARV	0		1	0	0	0	0	0	0		Methadol		1	ARV		1	Streptomycin
23	2014-05-28	2015-02-12	1=nam	32	0				1982		167	51	12/2014		tự do	Nam Định	4=that bai II	1=phoi	4=nghien ma tuy		#NULL!	#NULL!	#NULL!				#NULL!	#NULL!	#NULL!	#NULL!	#NULL!	1=HIV + dieu tri ARV	0		1	0	0	0	0	0	0		Methadol		1	ARV		1	Streptomycin
23	2014-05-28	2015-03-12	1=nam	32	0				1982		167	51	12/2014		tự do	Nam Định	4=that bai II	1=phoi	4=nghien ma tuy		#NULL!	#NULL!	#NULL!				#NULL!	#NULL!	#NULL!	#NULL!	#NULL!	1=HIV + dieu tri ARV	0		1	0	0	0	0	0	0		Methadol		1	ARV		1	Streptomycin
23	2014-05-28	2015-04-14	1=nam	32	0				1982		167	51	12/2014		tự do	Nam Định	4=that bai II	1=phoi	4=nghien ma tuy		#NULL!	#NULL!	#NULL!				#NULL!	#NULL!	#NULL!	#NULL!	#NULL!	1=HIV + dieu tri ARV	0		1	0	0	0	0	0	0		Methadol		1	ARV		1	Streptomycin
23	2014-05-28	2015-05-12	1=nam	32	0				1982		167	51	12/2014		tự do	Nam Định	4=that bai II	1=phoi	4=nghien ma tuy		#NULL!	#NULL!	#NULL!				#NULL!	#NULL!	#NULL!	#NULL!	#NULL!	1=HIV + dieu tri ARV	0		1	0	0	0	0	0	0		Methadol		1	ARV		1	Streptomycin
23	2014-05-28	2015-06-11	1=nam	32	0				1982		167	51	12/2014		tự do	Nam Định	4=that bai II	1=phoi	4=nghien ma tuy		#NULL!	#NULL!	#NULL!				#NULL!	#NULL!	#NULL!	#NULL!	#NULL!	1=HIV + dieu tri ARV	0		1	0	0	0	0	0	0		Methadol		1	ARV		1	Streptomycin
23	2014-05-28	2015-07-14	1=nam	32	0				1982		167	51	12/2014		tự do	Nam Định	4=that bai II	1=phoi	4=nghien ma tuy		#NULL!	#NULL!	#NULL!				#NULL!	#NULL!	#NULL!	#NULL!	#NULL!	1=HIV + dieu tri ARV	0		1	0	0	0	0	0	0		Methadol		1	ARV		1	Streptomycin
23	2014-05-28	2015-09-15	1=nam	32	0				1982		167	51	12/2014		tự do	Nam Định	4=that bai II	1=phoi	4=nghien ma tuy		#NULL!	#NULL!	#NULL!				#NULL!	#NULL!	#NULL!	#NULL!	#NULL!	1=HIV + dieu tri ARV	0		1	0	0	0	0	0	0		Methadol		1	ARV		1	Streptomycin
23	2014-05-28	2015-10-13	1=nam	32	0				1982		167	51	12/2014		tự do	Nam Định	4=that bai II	1=phoi	4=nghien ma tuy		#NULL!	#NULL!	#NULL!				#NULL!	#NULL!	#NULL!	#NULL!	#NULL!	1=HIV + dieu tri ARV	0		1	0	0	0	0	0	0		Methadol		1	ARV		1	Streptomycin
23	2014-05-28	2015-11-12	1=nam	32	0				1982		167	51	12/2014		tự do	Nam Định	4=that bai II	1=phoi	4=nghien ma tuy		#NULL!	#NULL!	#NULL!				#NULL!	#NULL!	#NULL!	#NULL!	#NULL!	1=HIV + dieu tri ARV	0		1	0	0	0	0	0	0		Methadol		1	ARV		1	Streptomycin
23	2014-05-28	2015-12-15	1=nam	32	0				1982		167	51	12/2014		tự do	Nam Định	4=that bai II	1=phoi	4=nghien ma tuy		#NULL!	#NULL!	#NULL!				#NULL!	#NULL!	#NULL!	#NULL!	#NULL!	1=HIV + dieu tri ARV	0		1	0	0	0	0	0	0		Methadol		1	ARV		1	Streptomycin
23	2014-05-28	2016-01-14	1=nam	32	0				1982		167	51	12/2014		tự do	Nam Định	4=that bai II	1=phoi	4=nghien ma tuy		#NULL!	#NULL!	#NULL!				#NULL!	#NULL!	#NULL!	#NULL!	#NULL!	1=HIV + dieu tri ARV	0		1	0	0	0	0	0	0		Methadol		1	ARV		1	Streptomycin
24	2014-05-30	2014-07-01	1=nam	34	0				1980		166	53	15/2014		lái xe	Nam Định	4=that bai II	1=phoi			#NULL!	#NULL!	#NULL!				#NULL!	#NULL!	#NULL!	#NULL!	#NULL!	3=HIV am tinh	0		1	1	0	0	0	0	0		Streptomycin	750	1	Ethambutol	800	1	RHZ 625mg
24	2014-05-30	2014-07-21	1=nam	34	0				1980		166	53	15/2014		lái xe	Nam Định	4=that bai II	1=phoi			#NULL!	#NULL!	#NULL!				#NULL!	#NULL!	#NULL!	#NULL!	#NULL!	3=HIV am tinh	0		1	1	0	0	0	0	0		Streptomycin	750	1	Ethambutol	800	1	RHZ 625mg
24	2014-05-30	2014-09-18	1=nam	34	0				1980		166	53	15/2014		lái xe	Nam Định	4=that bai II	1=phoi			#NULL!	#NULL!	#NULL!				#NULL!	#NULL!	#NULL!	#NULL!	#NULL!	3=HIV am tinh	0		1	1	0	0	0	0	0		Streptomycin	750	1	Ethambutol	800	1	RHZ 625mg
24	2014-05-30	2014-11-28	1=nam	34	0				1980		166	53	15/2014		lái xe	Nam Định	4=that bai II	1=phoi			#NULL!	#NULL!	#NULL!				#NULL!	#NULL!	#NULL!	#NULL!	#NULL!	3=HIV am tinh	0		1	1	0	0	0	0	0		Streptomycin	750	1	Ethambutol	800	1	RHZ 625mg
24	2014-05-30	2014-12-15	1=nam	34	0				1980		166	53	15/2014		lái xe	Nam Định	4=that bai II	1=phoi			#NULL!	#NULL!	#NULL!				#NULL!	#NULL!	#NULL!	#NULL!	#NULL!	3=HIV am tinh	0		1	1	0	0	0	0	0		Streptomycin	750	1	Ethambutol	800	1	RHZ 625mg
24	2014-05-30	2015-01-15	1=nam	34	0				1980		166	53	15/2014		lái xe	Nam Định	4=that bai II	1=phoi			#NULL!	#NULL!	#NULL!				#NULL!	#NULL!	#NULL!	#NULL!	#NULL!	3=HIV am tinh	0		1	1	0	0	0	0	0		Streptomycin	750	1	Ethambutol	800	1	RHZ 625mg
24	2014-05-30	2015-02-12	1=nam	34	0				1980		166	53	15/2014		lái xe	Nam Định	4=that bai II	1=phoi			#NULL!	#NULL!	#NULL!				#NULL!	#NULL!	#NULL!	#NULL!	#NULL!	3=HIV am tinh	0		1	1	0	0	0	0	0		Streptomycin	750	1	Ethambutol	800	1	RHZ 625mg
24	2014-05-30	2015-03-12	1=nam	34	0				1980		166	53	15/2014		lái xe	Nam Định	4=that bai II	1=phoi			#NULL!	#NULL!	#NULL!				#NULL!	#NULL!	#NULL!	#NULL!	#NULL!	3=HIV am tinh	0		1	1	0	0	0	0	0		Streptomycin	750	1	Ethambutol	800	1	RHZ 625mg
24	2014-05-30	2015-04-14	1=nam	34	0				1980		166	53	15/2014		lái xe	Nam Định	4=that bai II	1=phoi			#NULL!	#NULL!	#NULL!				#NULL!	#NULL!	#NULL!	#NULL!	#NULL!	3=HIV am tinh	0		1	1	0	0	0	0	0		Streptomycin	750	1	Ethambutol	800	1	RHZ 625mg
24	2014-05-30	2015-05-12	1=nam	34	0				1980		166	53	15/2014		lái xe	Nam Định	4=that bai II	1=phoi			#NULL!	#NULL!	#NULL!				#NULL!	#NULL!	#NULL!	#NULL!	#NULL!	3=HIV am tinh	0		1	1	0	0	0	0	0		Streptomycin	750	1	Ethambutol	800	1	RHZ 625mg
24	2014-05-30	2015-06-11	1=nam	34	0				1980		166	53	15/2014		lái xe	Nam Định	4=that bai II	1=phoi			#NULL!	#NULL!	#NULL!				#NULL!	#NULL!	#NULL!	#NULL!	#NULL!	3=HIV am tinh	0		1	1	0	0	0	0	0		Streptomycin	750	1	Ethambutol	800	1	RHZ 625mg
24	2014-05-30	2015-07-14	1=nam	34	0				1980		166	53	15/2014		lái xe	Nam Định	4=that bai II	1=phoi			#NULL!	#NULL!	#NULL!				#NULL!	#NULL!	#NULL!	#NULL!	#NULL!	3=HIV am tinh	0		1	1	0	0	0	0	0		Streptomycin	750	1	Ethambutol	800	1	RHZ 625mg
24	2014-05-30	2015-08-13	1=nam	34	0				1980		166	53	15/2014		lái xe	Nam Định	4=that bai II	1=phoi			#NULL!	#NULL!	#NULL!				#NULL!	#NULL!	#NULL!	#NULL!	#NULL!	3=HIV am tinh	0		1	1	0	0	0	0	0		Streptomycin	750	1	Ethambutol	800	1	RHZ 625mg
24	2014-05-30	2015-08-13	1=nam	34	0				1980		166	53	15/2014		lái xe	Nam Định	4=that bai II	1=phoi			#NULL!	#NULL!	#NULL!				#NULL!	#NULL!	#NULL!	#NULL!	#NULL!	3=HIV am tinh	0		1	1	0	0	0	0	0		Streptomycin	750	1	Ethambutol	800	1	RHZ 625mg
24	2014-05-30	2015-09-15	1=nam	34	0				1980		166	53	15/2014		lái xe	Nam Định	4=that bai II	1=phoi			#NULL!	#NULL!	#NULL!				#NULL!	#NULL!	#NULL!	#NULL!	#NULL!	3=HIV am tinh	0		1	1	0	0	0	0	0		Streptomycin	750	1	Ethambutol	800	1	RHZ 625mg
24	2014-05-30	2015-10-13	1=nam	34	0				1980		166	53	15/2014		lái xe	Nam Định	4=that bai II	1=phoi			#NULL!	#NULL!	#NULL!				#NULL!	#NULL!	#NULL!	#NULL!	#NULL!	3=HIV am tinh	0		1	1	0	0	0	0	0		Streptomycin	750	1	Ethambutol	800	1	RHZ 625mg
24	2014-05-30	2015-11-12	1=nam	34	0				1980		166	53	15/2014		lái xe	Nam Định	4=that bai II	1=phoi			#NULL!	#NULL!	#NULL!				#NULL!	#NULL!	#NULL!	#NULL!	#NULL!	3=HIV am tinh	0		1	1	0	0	0	0	0		Streptomycin	750	1	Ethambutol	800	1	RHZ 625mg
24	2014-05-30	2015-12-15	1=nam	34	0				1980		166	53	15/2014		lái xe	Nam Định	4=that bai II	1=phoi			#NULL!	#NULL!	#NULL!				#NULL!	#NULL!	#NULL!	#NULL!	#NULL!	3=HIV am tinh	0		1	1	0	0	0	0	0		Streptomycin	750	1	Ethambutol	800	1	RHZ 625mg
24	2014-05-30	2016-01-14	1=nam	34	0				1980		166	53	15/2014		lái xe	Nam Định	4=that bai II	1=phoi			#NULL!	#NULL!	#NULL!				#NULL!	#NULL!	#NULL!	#NULL!	#NULL!	3=HIV am tinh	0		1	1	0	0	0	0	0		Streptomycin	750	1	Ethambutol	800	1	RHZ 625mg
25	2014-06-04	2014-08-12	1=nam	46	0				1968		158	49	13/2014		làm ruộng	Nam Định	2=tai phat	1=phoi			#NULL!	#NULL!	#NULL!				#NULL!	#NULL!	#NULL!	#NULL!	#NULL!	3=HIV am tinh	0		0	0	0	0	0	0	0		Cefuroxim	500	2	Bromhexin	8	2	L-Ornithine-L-Aspartate 500mg
25	2014-06-04	2014-08-20	1=nam	46	0				1968		158	49	13/2014		làm ruộng	Nam Định	2=tai phat	1=phoi			#NULL!	#NULL!	#NULL!				#NULL!	#NULL!	#NULL!	#NULL!	#NULL!	3=HIV am tinh	0		0	0	0	0	0	0	0		Cefuroxim	500	2	Bromhexin	8	2	L-Ornithine-L-Aspartate 500mg
25	2014-06-04	2014-09-18	1=nam	46	0				1968		158	49	13/2014		làm ruộng	Nam Định	2=tai phat	1=phoi			#NULL!	#NULL!	#NULL!				#NULL!	#NULL!	#NULL!	#NULL!	#NULL!	3=HIV am tinh	0		0	0	0	0	0	0	0		Cefuroxim	500	2	Bromhexin	8	2	L-Ornithine-L-Aspartate 500mg
25	2014-06-04	2014-12-15	1=nam	46	0				1968		158	49	13/2014		làm ruộng	Nam Định	2=tai phat	1=phoi			#NULL!	#NULL!	#NULL!				#NULL!	#NULL!	#NULL!	#NULL!	#NULL!	3=HIV am tinh	0		0	0	0	0	0	0	0		Cefuroxim	500	2	Bromhexin	8	2	L-Ornithine-L-Aspartate 500mg
25	2014-06-04	2015-01-15	1=nam	46	0				1968		158	49	13/2014		làm ruộng	Nam Định	2=tai phat	1=phoi			#NULL!	#NULL!	#NULL!				#NULL!	#NULL!	#NULL!	#NULL!	#NULL!	3=HIV am tinh	0		0	0	0	0	0	0	0		Cefuroxim	500	2	Bromhexin	8	2	L-Ornithine-L-Aspartate 500mg
25	2014-06-04	2015-02-12	1=nam	46	0				1968		158	49	13/2014		làm ruộng	Nam Định	2=tai phat	1=phoi			#NULL!	#NULL!	#NULL!				#NULL!	#NULL!	#NULL!	#NULL!	#NULL!	3=HIV am tinh	0		0	0	0	0	0	0	0		Cefuroxim	500	2	Bromhexin	8	2	L-Ornithine-L-Aspartate 500mg
25	2014-06-04	2015-03-12	1=nam	46	0				1968		158	49	13/2014		làm ruộng	Nam Định	2=tai phat	1=phoi			#NULL!	#NULL!	#NULL!				#NULL!	#NULL!	#NULL!	#NULL!	#NULL!	3=HIV am tinh	0		0	0	0	0	0	0	0		Cefuroxim	500	2	Bromhexin	8	2	L-Ornithine-L-Aspartate 500mg
25	2014-06-04	2015-04-14	1=nam	46	0				1968		158	49	13/2014		làm ruộng	Nam Định	2=tai phat	1=phoi			#NULL!	#NULL!	#NULL!				#NULL!	#NULL!	#NULL!	#NULL!	#NULL!	3=HIV am tinh	0		0	0	0	0	0	0	0		Cefuroxim	500	2	Bromhexin	8	2	L-Ornithine-L-Aspartate 500mg
25	2014-06-04	2015-05-12	1=nam	46	0				1968		158	49	13/2014		làm ruộng	Nam Định	2=tai phat	1=phoi			#NULL!	#NULL!	#NULL!				#NULL!	#NULL!	#NULL!	#NULL!	#NULL!	3=HIV am tinh	0		0	0	0	0	0	0	0		Cefuroxim	500	2	Bromhexin	8	2	L-Ornithine-L-Aspartate 500mg
25	2014-06-04	2015-06-11	1=nam	46	0				1968		158	49	13/2014		làm ruộng	Nam Định	2=tai phat	1=phoi			#NULL!	#NULL!	#NULL!				#NULL!	#NULL!	#NULL!	#NULL!	#NULL!	3=HIV am tinh	0		0	0	0	0	0	0	0		Cefuroxim	500	2	Bromhexin	8	2	L-Ornithine-L-Aspartate 500mg
25	2014-06-04	2015-07-14	1=nam	46	0				1968		158	49	13/2014		làm ruộng	Nam Định	2=tai phat	1=phoi			#NULL!	#NULL!	#NULL!				#NULL!	#NULL!	#NULL!	#NULL!	#NULL!	3=HIV am tinh	0		0	0	0	0	0	0	0		Cefuroxim	500	2	Bromhexin	8	2	L-Ornithine-L-Aspartate 500mg
25	2014-06-04	2015-08-13	1=nam	46	0				1968		158	49	13/2014		làm ruộng	Nam Định	2=tai phat	1=phoi			#NULL!	#NULL!	#NULL!				#NULL!	#NULL!	#NULL!	#NULL!	#NULL!	3=HIV am tinh	0		0	0	0	0	0	0	0		Cefuroxim	500	2	Bromhexin	8	2	L-Ornithine-L-Aspartate 500mg
25	2014-06-04	2015-08-13	1=nam	46	0				1968		158	49	13/2014		làm ruộng	Nam Định	2=tai phat	1=phoi			#NULL!	#NULL!	#NULL!				#NULL!	#NULL!	#NULL!	#NULL!	#NULL!	3=HIV am tinh	0		0	0	0	0	0	0	0		Cefuroxim	500	2	Bromhexin	8	2	L-Ornithine-L-Aspartate 500mg
25	2014-06-04	2015-09-15	1=nam	46	0				1968		158	49	13/2014		làm ruộng	Nam Định	2=tai phat	1=phoi			#NULL!	#NULL!	#NULL!				#NULL!	#NULL!	#NULL!	#NULL!	#NULL!	3=HIV am tinh	0		0	0	0	0	0	0	0		Cefuroxim	500	2	Bromhexin	8	2	L-Ornithine-L-Aspartate 500mg
25	2014-06-04	2015-10-13	1=nam	46	0				1968		158	49	13/2014		làm ruộng	Nam Định	2=tai phat	1=phoi			#NULL!	#NULL!	#NULL!				#NULL!	#NULL!	#NULL!	#NULL!	#NULL!	3=HIV am tinh	0		0	0	0	0	0	0	0		Cefuroxim	500	2	Bromhexin	8	2	L-Ornithine-L-Aspartate 500mg
25	2014-06-04	2015-11-12	1=nam	46	0				1968		158	49	13/2014		làm ruộng	Nam Định	2=tai phat	1=phoi			#NULL!	#NULL!	#NULL!				#NULL!	#NULL!	#NULL!	#NULL!	#NULL!	3=HIV am tinh	0		0	0	0	0	0	0	0		Cefuroxim	500	2	Bromhexin	8	2	L-Ornithine-L-Aspartate 500mg
25	2014-06-04	2015-12-15	1=nam	46	0				1968		158	49	13/2014		làm ruộng	Nam Định	2=tai phat	1=phoi			#NULL!	#NULL!	#NULL!				#NULL!	#NULL!	#NULL!	#NULL!	#NULL!	3=HIV am tinh	0		0	0	0	0	0	0	0		Cefuroxim	500	2	Bromhexin	8	2	L-Ornithine-L-Aspartate 500mg
25	2014-06-04	2016-01-14	1=nam	46	0				1968		158	49	13/2014		làm ruộng	Nam Định	2=tai phat	1=phoi			#NULL!	#NULL!	#NULL!				#NULL!	#NULL!	#NULL!	#NULL!	#NULL!	3=HIV am tinh	0		0	0	0	0	0	0	0		Cefuroxim	500	2	Bromhexin	8	2	L-Ornithine-L-Aspartate 500mg
26	2014-06-04	2014-09-18	1=nam	76	0				1938		162	47	14/2014		hưu trí	Nam Định	4=that bai II	1=phoi			#NULL!	#NULL!	#NULL!				#NULL!	#NULL!	#NULL!	#NULL!	#NULL!	4=khong ro	0		0	0	0	0	0	0	0		Streptomycin	750	1	RHZ 250mg	750	1	Ethambutol
26	2014-06-04	2014-12-02	1=nam	76	0				1938		162	47	14/2014		hưu trí	Nam Định	4=that bai II	1=phoi			#NULL!	#NULL!	#NULL!				#NULL!	#NULL!	#NULL!	#NULL!	#NULL!	4=khong ro	0		0	0	0	0	0	0	0		Streptomycin	750	1	RHZ 250mg	750	1	Ethambutol
26	2014-06-04	2014-12-16	1=nam	76	0				1938		162	47	14/2014		hưu trí	Nam Định	4=that bai II	1=phoi			#NULL!	#NULL!	#NULL!				#NULL!	#NULL!	#NULL!	#NULL!	#NULL!	4=khong ro	0		0	0	0	0	0	0	0		Streptomycin	750	1	RHZ 250mg	750	1	Ethambutol
26	2014-06-04	2015-01-05	1=nam	76	0				1938		162	47	14/2014		hưu trí	Nam Định	4=that bai II	1=phoi			#NULL!	#NULL!	#NULL!				#NULL!	#NULL!	#NULL!	#NULL!	#NULL!	4=khong ro	0		0	0	0	0	0	0	0		Streptomycin	750	1	RHZ 250mg	750	1	Ethambutol
26	2014-06-04	2015-01-26	1=nam	76	0				1938		162	47	14/2014		hưu trí	Nam Định	4=that bai II	1=phoi			#NULL!	#NULL!	#NULL!				#NULL!	#NULL!	#NULL!	#NULL!	#NULL!	4=khong ro	0		0	0	0	0	0	0	0		Streptomycin	750	1	RHZ 250mg	750	1	Ethambutol
26	2014-06-04	2015-02-12	1=nam	76	0				1938		162	47	14/2014		hưu trí	Nam Định	4=that bai II	1=phoi			#NULL!	#NULL!	#NULL!				#NULL!	#NULL!	#NULL!	#NULL!	#NULL!	4=khong ro	0		0	0	0	0	0	0	0		Streptomycin	750	1	RHZ 250mg	750	1	Ethambutol
26	2014-06-04	2015-03-12	1=nam	76	0				1938		162	47	14/2014		hưu trí	Nam Định	4=that bai II	1=phoi			#NULL!	#NULL!	#NULL!				#NULL!	#NULL!	#NULL!	#NULL!	#NULL!	4=khong ro	0		0	0	0	0	0	0	0		Streptomycin	750	1	RHZ 250mg	750	1	Ethambutol
26	2014-06-04	2015-04-14	1=nam	76	0				1938		162	47	14/2014		hưu trí	Nam Định	4=that bai II	1=phoi			#NULL!	#NULL!	#NULL!				#NULL!	#NULL!	#NULL!	#NULL!	#NULL!	4=khong ro	0		0	0	0	0	0	0	0		Streptomycin	750	1	RHZ 250mg	750	1	Ethambutol
26	2014-06-04	2015-05-12	1=nam	76	0				1938		162	47	14/2014		hưu trí	Nam Định	4=that bai II	1=phoi			#NULL!	#NULL!	#NULL!				#NULL!	#NULL!	#NULL!	#NULL!	#NULL!	4=khong ro	0		0	0	0	0	0	0	0		Streptomycin	750	1	RHZ 250mg	750	1	Ethambutol
26	2014-06-04	2015-06-11	1=nam	76	0				1938		162	47	14/2014		hưu trí	Nam Định	4=that bai II	1=phoi			#NULL!	#NULL!	#NULL!				#NULL!	#NULL!	#NULL!	#NULL!	#NULL!	4=khong ro	0		0	0	0	0	0	0	0		Streptomycin	750	1	RHZ 250mg	750	1	Ethambutol
26	2014-06-04	2015-07-14	1=nam	76	0				1938		162	47	14/2014		hưu trí	Nam Định	4=that bai II	1=phoi			#NULL!	#NULL!	#NULL!				#NULL!	#NULL!	#NULL!	#NULL!	#NULL!	4=khong ro	0		0	0	0	0	0	0	0		Streptomycin	750	1	RHZ 250mg	750	1	Ethambutol
26	2014-06-04	2015-08-13	1=nam	76	0				1938		162	47	14/2014		hưu trí	Nam Định	4=that bai II	1=phoi			#NULL!	#NULL!	#NULL!				#NULL!	#NULL!	#NULL!	#NULL!	#NULL!	4=khong ro	0		0	0	0	0	0	0	0		Streptomycin	750	1	RHZ 250mg	750	1	Ethambutol
26	2014-06-04	2015-08-13	1=nam	76	0				1938		162	47	14/2014		hưu trí	Nam Định	4=that bai II	1=phoi			#NULL!	#NULL!	#NULL!				#NULL!	#NULL!	#NULL!	#NULL!	#NULL!	4=khong ro	0		0	0	0	0	0	0	0		Streptomycin	750	1	RHZ 250mg	750	1	Ethambutol
26	2014-06-04	2015-09-15	1=nam	76	0				1938		162	47	14/2014		hưu trí	Nam Định	4=that bai II	1=phoi			#NULL!	#NULL!	#NULL!				#NULL!	#NULL!	#NULL!	#NULL!	#NULL!	4=khong ro	0		0	0	0	0	0	0	0		Streptomycin	750	1	RHZ 250mg	750	1	Ethambutol
26	2014-06-04	2015-10-13	1=nam	76	0				1938		162	47	14/2014		hưu trí	Nam Định	4=that bai II	1=phoi			#NULL!	#NULL!	#NULL!				#NULL!	#NULL!	#NULL!	#NULL!	#NULL!	4=khong ro	0		0	0	0	0	0	0	0		Streptomycin	750	1	RHZ 250mg	750	1	Ethambutol
26	2014-06-04	2015-11-12	1=nam	76	0				1938		162	47	14/2014		hưu trí	Nam Định	4=that bai II	1=phoi			#NULL!	#NULL!	#NULL!				#NULL!	#NULL!	#NULL!	#NULL!	#NULL!	4=khong ro	0		0	0	0	0	0	0	0		Streptomycin	750	1	RHZ 250mg	750	1	Ethambutol
26	2014-06-04	2015-12-15	1=nam	76	0				1938		162	47	14/2014		hưu trí	Nam Định	4=that bai II	1=phoi			#NULL!	#NULL!	#NULL!				#NULL!	#NULL!	#NULL!	#NULL!	#NULL!	4=khong ro	0		0	0	0	0	0	0	0		Streptomycin	750	1	RHZ 250mg	750	1	Ethambutol
26	2014-06-04	2016-01-14	1=nam	76	0				1938		162	47	14/2014		hưu trí	Nam Định	4=that bai II	1=phoi			#NULL!	#NULL!	#NULL!				#NULL!	#NULL!	#NULL!	#NULL!	#NULL!	4=khong ro	0		0	0	0	0	0	0	0		Streptomycin	750	1	RHZ 250mg	750	1	Ethambutol
27	2014-06-10	2014-07-22	2=nu	29	0				1985		151	38	16/2014		làm ruộng	Nam Định	3=that bai I	1=phoi			#NULL!	#NULL!	#NULL!				#NULL!	#NULL!	#NULL!	#NULL!	#NULL!	3=HIV am tinh	0		0	0	0	0	0	0	0		RH 250mg	500	1
27	2014-06-10	2014-12-15	2=nu	29	0				1985		151	38	16/2014		làm ruộng	Nam Định	3=that bai I	1=phoi			#NULL!	#NULL!	#NULL!				#NULL!	#NULL!	#NULL!	#NULL!	#NULL!	3=HIV am tinh	0		0	0	0	0	0	0	0		RH 250mg	500	1
27	2014-06-10	2014-12-20	2=nu	29	0				1985		151	38	16/2014		làm ruộng	Nam Định	3=that bai I	1=phoi			#NULL!	#NULL!	#NULL!				#NULL!	#NULL!	#NULL!	#NULL!	#NULL!	3=HIV am tinh	0		0	0	0	0	0	0	0		RH 250mg	500	1
27	2014-06-10	2015-02-12	2=nu	29	0				1985		151	38	16/2014		làm ruộng	Nam Định	3=that bai I	1=phoi			#NULL!	#NULL!	#NULL!				#NULL!	#NULL!	#NULL!	#NULL!	#NULL!	3=HIV am tinh	0		0	0	0	0	0	0	0		RH 250mg	500	1
27	2014-06-10	2015-03-12	2=nu	29	0				1985		151	38	16/2014		làm ruộng	Nam Định	3=that bai I	1=phoi			#NULL!	#NULL!	#NULL!				#NULL!	#NULL!	#NULL!	#NULL!	#NULL!	3=HIV am tinh	0		0	0	0	0	0	0	0		RH 250mg	500	1
27	2014-06-10	2015-04-14	2=nu	29	0				1985		151	38	16/2014		làm ruộng	Nam Định	3=that bai I	1=phoi			#NULL!	#NULL!	#NULL!				#NULL!	#NULL!	#NULL!	#NULL!	#NULL!	3=HIV am tinh	0		0	0	0	0	0	0	0		RH 250mg	500	1
27	2014-06-10	2015-05-12	2=nu	29	0				1985		151	38	16/2014		làm ruộng	Nam Định	3=that bai I	1=phoi			#NULL!	#NULL!	#NULL!				#NULL!	#NULL!	#NULL!	#NULL!	#NULL!	3=HIV am tinh	0		0	0	0	0	0	0	0		RH 250mg	500	1
27	2014-06-10	2015-06-11	2=nu	29	0				1985		151	38	16/2014		làm ruộng	Nam Định	3=that bai I	1=phoi			#NULL!	#NULL!	#NULL!				#NULL!	#NULL!	#NULL!	#NULL!	#NULL!	3=HIV am tinh	0		0	0	0	0	0	0	0		RH 250mg	500	1
27	2014-06-10	2015-07-14	2=nu	29	0				1985		151	38	16/2014		làm ruộng	Nam Định	3=that bai I	1=phoi			#NULL!	#NULL!	#NULL!				#NULL!	#NULL!	#NULL!	#NULL!	#NULL!	3=HIV am tinh	0		0	0	0	0	0	0	0		RH 250mg	500	1
27	2014-06-10	2015-08-13	2=nu	29	0				1985		151	38	16/2014		làm ruộng	Nam Định	3=that bai I	1=phoi			#NULL!	#NULL!	#NULL!				#NULL!	#NULL!	#NULL!	#NULL!	#NULL!	3=HIV am tinh	0		0	0	0	0	0	0	0		RH 250mg	500	1
27	2014-06-10	2015-08-13	2=nu	29	0				1985		151	38	16/2014		làm ruộng	Nam Định	3=that bai I	1=phoi			#NULL!	#NULL!	#NULL!				#NULL!	#NULL!	#NULL!	#NULL!	#NULL!	3=HIV am tinh	0		0	0	0	0	0	0	0		RH 250mg	500	1
27	2014-06-10	2015-09-15	2=nu	29	0				1985		151	38	16/2014		làm ruộng	Nam Định	3=that bai I	1=phoi			#NULL!	#NULL!	#NULL!				#NULL!	#NULL!	#NULL!	#NULL!	#NULL!	3=HIV am tinh	0		0	0	0	0	0	0	0		RH 250mg	500	1
27	2014-06-10	2015-10-13	2=nu	29	0				1985		151	38	16/2014		làm ruộng	Nam Định	3=that bai I	1=phoi			#NULL!	#NULL!	#NULL!				#NULL!	#NULL!	#NULL!	#NULL!	#NULL!	3=HIV am tinh	0		0	0	0	0	0	0	0		RH 250mg	500	1
27	2014-06-10	2015-11-12	2=nu	29	0				1985		151	38	16/2014		làm ruộng	Nam Định	3=that bai I	1=phoi			#NULL!	#NULL!	#NULL!				#NULL!	#NULL!	#NULL!	#NULL!	#NULL!	3=HIV am tinh	0		0	0	0	0	0	0	0		RH 250mg	500	1
27	2014-06-10	2015-12-15	2=nu	29	0				1985		151	38	16/2014		làm ruộng	Nam Định	3=that bai I	1=phoi			#NULL!	#NULL!	#NULL!				#NULL!	#NULL!	#NULL!	#NULL!	#NULL!	3=HIV am tinh	0		0	0	0	0	0	0	0		RH 250mg	500	1
27	2014-06-10	2016-01-14	2=nu	29	0				1985		151	38	16/2014		làm ruộng	Nam Định	3=that bai I	1=phoi			#NULL!	#NULL!	#NULL!				#NULL!	#NULL!	#NULL!	#NULL!	#NULL!	3=HIV am tinh	0		0	0	0	0	0	0	0		RH 250mg	500	1
28	2014-08-18	2014-09-18	2=nu	44	0				1970		152	34	19/2014		làm ruộng	Nam Định	2=tai phat	1=phoi			#NULL!	#NULL!	#NULL!				#NULL!	#NULL!	#NULL!	#NULL!	#NULL!	3=HIV am tinh	0		0	0	0	0	0	0	0		Cefuroxim	750	2	Bromhexin	8	2	Streptomycin
28	2014-08-18	2014-11-12	2=nu	44	0				1970		152	34	19/2014		làm ruộng	Nam Định	2=tai phat	1=phoi			#NULL!	#NULL!	#NULL!				#NULL!	#NULL!	#NULL!	#NULL!	#NULL!	3=HIV am tinh	0		0	0	0	0	0	0	0		Cefuroxim	750	2	Bromhexin	8	2	Streptomycin
28	2014-08-18	2015-01-15	2=nu	44	0				1970		152	34	19/2014		làm ruộng	Nam Định	2=tai phat	1=phoi			#NULL!	#NULL!	#NULL!				#NULL!	#NULL!	#NULL!	#NULL!	#NULL!	3=HIV am tinh	0		0	0	0	0	0	0	0		Cefuroxim	750	2	Bromhexin	8	2	Streptomycin
28	2014-08-18	2015-02-12	2=nu	44	0				1970		152	34	19/2014		làm ruộng	Nam Định	2=tai phat	1=phoi			#NULL!	#NULL!	#NULL!				#NULL!	#NULL!	#NULL!	#NULL!	#NULL!	3=HIV am tinh	0		0	0	0	0	0	0	0		Cefuroxim	750	2	Bromhexin	8	2	Streptomycin
28	2014-08-18	2015-03-12	2=nu	44	0				1970		152	34	19/2014		làm ruộng	Nam Định	2=tai phat	1=phoi			#NULL!	#NULL!	#NULL!				#NULL!	#NULL!	#NULL!	#NULL!	#NULL!	3=HIV am tinh	0		0	0	0	0	0	0	0		Cefuroxim	750	2	Bromhexin	8	2	Streptomycin
28	2014-08-18	2015-04-14	2=nu	44	0				1970		152	34	19/2014		làm ruộng	Nam Định	2=tai phat	1=phoi			#NULL!	#NULL!	#NULL!				#NULL!	#NULL!	#NULL!	#NULL!	#NULL!	3=HIV am tinh	0		0	0	0	0	0	0	0		Cefuroxim	750	2	Bromhexin	8	2	Streptomycin
28	2014-08-18	2015-05-12	2=nu	44	0				1970		152	34	19/2014		làm ruộng	Nam Định	2=tai phat	1=phoi			#NULL!	#NULL!	#NULL!				#NULL!	#NULL!	#NULL!	#NULL!	#NULL!	3=HIV am tinh	0		0	0	0	0	0	0	0		Cefuroxim	750	2	Bromhexin	8	2	Streptomycin
28	2014-08-18	2015-06-11	2=nu	44	0				1970		152	34	19/2014		làm ruộng	Nam Định	2=tai phat	1=phoi			#NULL!	#NULL!	#NULL!				#NULL!	#NULL!	#NULL!	#NULL!	#NULL!	3=HIV am tinh	0		0	0	0	0	0	0	0		Cefuroxim	750	2	Bromhexin	8	2	Streptomycin
28	2014-08-18	2015-07-14	2=nu	44	0				1970		152	34	19/2014		làm ruộng	Nam Định	2=tai phat	1=phoi			#NULL!	#NULL!	#NULL!				#NULL!	#NULL!	#NULL!	#NULL!	#NULL!	3=HIV am tinh	0		0	0	0	0	0	0	0		Cefuroxim	750	2	Bromhexin	8	2	Streptomycin
28	2014-08-18	2015-08-13	2=nu	44	0				1970		152	34	19/2014		làm ruộng	Nam Định	2=tai phat	1=phoi			#NULL!	#NULL!	#NULL!				#NULL!	#NULL!	#NULL!	#NULL!	#NULL!	3=HIV am tinh	0		0	0	0	0	0	0	0		Cefuroxim	750	2	Bromhexin	8	2	Streptomycin
28	2014-08-18	2015-08-13	2=nu	44	0				1970		152	34	19/2014		làm ruộng	Nam Định	2=tai phat	1=phoi			#NULL!	#NULL!	#NULL!				#NULL!	#NULL!	#NULL!	#NULL!	#NULL!	3=HIV am tinh	0		0	0	0	0	0	0	0		Cefuroxim	750	2	Bromhexin	8	2	Streptomycin
28	2014-08-18	2015-09-15	2=nu	44	0				1970		152	34	19/2014		làm ruộng	Nam Định	2=tai phat	1=phoi			#NULL!	#NULL!	#NULL!				#NULL!	#NULL!	#NULL!	#NULL!	#NULL!	3=HIV am tinh	0		0	0	0	0	0	0	0		Cefuroxim	750	2	Bromhexin	8	2	Streptomycin
28	2014-08-18	2015-10-13	2=nu	44	0				1970		152	34	19/2014		làm ruộng	Nam Định	2=tai phat	1=phoi			#NULL!	#NULL!	#NULL!				#NULL!	#NULL!	#NULL!	#NULL!	#NULL!	3=HIV am tinh	0		0	0	0	0	0	0	0		Cefuroxim	750	2	Bromhexin	8	2	Streptomycin
28	2014-08-18	2015-11-12	2=nu	44	0				1970		152	34	19/2014		làm ruộng	Nam Định	2=tai phat	1=phoi			#NULL!	#NULL!	#NULL!				#NULL!	#NULL!	#NULL!	#NULL!	#NULL!	3=HIV am tinh	0		0	0	0	0	0	0	0		Cefuroxim	750	2	Bromhexin	8	2	Streptomycin
28	2014-08-18	2015-12-15	2=nu	44	0				1970		152	34	19/2014		làm ruộng	Nam Định	2=tai phat	1=phoi			#NULL!	#NULL!	#NULL!				#NULL!	#NULL!	#NULL!	#NULL!	#NULL!	3=HIV am tinh	0		0	0	0	0	0	0	0		Cefuroxim	750	2	Bromhexin	8	2	Streptomycin
28	2014-08-18	2016-01-14	2=nu	44	0				1970		152	34	19/2014		làm ruộng	Nam Định	2=tai phat	1=phoi			#NULL!	#NULL!	#NULL!				#NULL!	#NULL!	#NULL!	#NULL!	#NULL!	3=HIV am tinh	0		0	0	0	0	0	0	0		Cefuroxim	750	2	Bromhexin	8	2	Streptomycin
28	2014-08-18	2016-02-16	2=nu	44	0				1970		152	34	19/2014		làm ruộng	Nam Định	2=tai phat	1=phoi			#NULL!	#NULL!	#NULL!				#NULL!	#NULL!	#NULL!	#NULL!	#NULL!	3=HIV am tinh	0		0	0	0	0	0	0	0		Cefuroxim	750	2	Bromhexin	8	2	Streptomycin
29	2014-06-22	2014-07-22	2=nu	34	0				1980		168	47	18/2014		làm ruộng	Nam Định	2=tai phat	1=phoi			#NULL!	#NULL!	#NULL!				#NULL!	#NULL!	#NULL!	#NULL!	#NULL!	3=HIV am tinh	0		0	0	0	0	0	0	0		Cefazolin	1000	2	Bromhexin	8	2	3B
29	2014-06-22	2014-09-18	2=nu	34	0				1980		168	47	18/2014		làm ruộng	Nam Định	2=tai phat	1=phoi			#NULL!	#NULL!	#NULL!				#NULL!	#NULL!	#NULL!	#NULL!	#NULL!	3=HIV am tinh	0		0	0	0	0	0	0	0		Cefazolin	1000	2	Bromhexin	8	2	3B
29	2014-06-22	2014-12-17	2=nu	34	0				1980		168	47	18/2014		làm ruộng	Nam Định	2=tai phat	1=phoi			#NULL!	#NULL!	#NULL!				#NULL!	#NULL!	#NULL!	#NULL!	#NULL!	3=HIV am tinh	0		0	0	0	0	0	0	0		Cefazolin	1000	2	Bromhexin	8	2	3B
29	2014-06-22	2015-01-10	2=nu	34	0				1980		168	47	18/2014		làm ruộng	Nam Định	2=tai phat	1=phoi			#NULL!	#NULL!	#NULL!				#NULL!	#NULL!	#NULL!	#NULL!	#NULL!	3=HIV am tinh	0		0	0	0	0	0	0	0		Cefazolin	1000	2	Bromhexin	8	2	3B
29	2014-06-22	2015-02-12	2=nu	34	0				1980		168	47	18/2014		làm ruộng	Nam Định	2=tai phat	1=phoi			#NULL!	#NULL!	#NULL!				#NULL!	#NULL!	#NULL!	#NULL!	#NULL!	3=HIV am tinh	0		0	0	0	0	0	0	0		Cefazolin	1000	2	Bromhexin	8	2	3B
29	2014-06-22	2015-03-12	2=nu	34	0				1980		168	47	18/2014		làm ruộng	Nam Định	2=tai phat	1=phoi			#NULL!	#NULL!	#NULL!				#NULL!	#NULL!	#NULL!	#NULL!	#NULL!	3=HIV am tinh	0		0	0	0	0	0	0	0		Cefazolin	1000	2	Bromhexin	8	2	3B
29	2014-06-22	2015-03-20	2=nu	34	0				1980		168	47	18/2014		làm ruộng	Nam Định	2=tai phat	1=phoi			#NULL!	#NULL!	#NULL!				#NULL!	#NULL!	#NULL!	#NULL!	#NULL!	3=HIV am tinh	0		0	0	0	0	0	0	0		Cefazolin	1000	2	Bromhexin	8	2	3B
29	2014-06-22	2015-04-14	2=nu	34	0				1980		168	47	18/2014		làm ruộng	Nam Định	2=tai phat	1=phoi			#NULL!	#NULL!	#NULL!				#NULL!	#NULL!	#NULL!	#NULL!	#NULL!	3=HIV am tinh	0		0	0	0	0	0	0	0		Cefazolin	1000	2	Bromhexin	8	2	3B
29	2014-06-22	2015-05-12	2=nu	34	0				1980		168	47	18/2014		làm ruộng	Nam Định	2=tai phat	1=phoi			#NULL!	#NULL!	#NULL!				#NULL!	#NULL!	#NULL!	#NULL!	#NULL!	3=HIV am tinh	0		0	0	0	0	0	0	0		Cefazolin	1000	2	Bromhexin	8	2	3B
29	2014-06-22	2015-06-11	2=nu	34	0				1980		168	47	18/2014		làm ruộng	Nam Định	2=tai phat	1=phoi			#NULL!	#NULL!	#NULL!				#NULL!	#NULL!	#NULL!	#NULL!	#NULL!	3=HIV am tinh	0		0	0	0	0	0	0	0		Cefazolin	1000	2	Bromhexin	8	2	3B
29	2014-06-22	2015-07-14	2=nu	34	0				1980		168	47	18/2014		làm ruộng	Nam Định	2=tai phat	1=phoi			#NULL!	#NULL!	#NULL!				#NULL!	#NULL!	#NULL!	#NULL!	#NULL!	3=HIV am tinh	0		0	0	0	0	0	0	0		Cefazolin	1000	2	Bromhexin	8	2	3B
29	2014-06-22	2015-08-13	2=nu	34	0				1980		168	47	18/2014		làm ruộng	Nam Định	2=tai phat	1=phoi			#NULL!	#NULL!	#NULL!				#NULL!	#NULL!	#NULL!	#NULL!	#NULL!	3=HIV am tinh	0		0	0	0	0	0	0	0		Cefazolin	1000	2	Bromhexin	8	2	3B
29	2014-06-22	2015-08-13	2=nu	34	0				1980		168	47	18/2014		làm ruộng	Nam Định	2=tai phat	1=phoi			#NULL!	#NULL!	#NULL!				#NULL!	#NULL!	#NULL!	#NULL!	#NULL!	3=HIV am tinh	0		0	0	0	0	0	0	0		Cefazolin	1000	2	Bromhexin	8	2	3B
29	2014-06-22	2015-09-15	2=nu	34	0				1980		168	47	18/2014		làm ruộng	Nam Định	2=tai phat	1=phoi			#NULL!	#NULL!	#NULL!				#NULL!	#NULL!	#NULL!	#NULL!	#NULL!	3=HIV am tinh	0		0	0	0	0	0	0	0		Cefazolin	1000	2	Bromhexin	8	2	3B
29	2014-06-22	2015-10-13	2=nu	34	0				1980		168	47	18/2014		làm ruộng	Nam Định	2=tai phat	1=phoi			#NULL!	#NULL!	#NULL!				#NULL!	#NULL!	#NULL!	#NULL!	#NULL!	3=HIV am tinh	0		0	0	0	0	0	0	0		Cefazolin	1000	2	Bromhexin	8	2	3B
29	2014-06-22	2015-11-12	2=nu	34	0				1980		168	47	18/2014		làm ruộng	Nam Định	2=tai phat	1=phoi			#NULL!	#NULL!	#NULL!				#NULL!	#NULL!	#NULL!	#NULL!	#NULL!	3=HIV am tinh	0		0	0	0	0	0	0	0		Cefazolin	1000	2	Bromhexin	8	2	3B
29	2014-06-22	2015-12-09	2=nu	34	0				1980		168	47	18/2014		làm ruộng	Nam Định	2=tai phat	1=phoi			#NULL!	#NULL!	#NULL!				#NULL!	#NULL!	#NULL!	#NULL!	#NULL!	3=HIV am tinh	0		0	0	0	0	0	0	0		Cefazolin	1000	2	Bromhexin	8	2	3B
29	2014-06-22	2015-12-15	2=nu	34	0				1980		168	47	18/2014		làm ruộng	Nam Định	2=tai phat	1=phoi			#NULL!	#NULL!	#NULL!				#NULL!	#NULL!	#NULL!	#NULL!	#NULL!	3=HIV am tinh	0		0	0	0	0	0	0	0		Cefazolin	1000	2	Bromhexin	8	2	3B
29	2014-06-22	2015-12-22	2=nu	34	0				1980		168	47	18/2014		làm ruộng	Nam Định	2=tai phat	1=phoi			#NULL!	#NULL!	#NULL!				#NULL!	#NULL!	#NULL!	#NULL!	#NULL!	3=HIV am tinh	0		0	0	0	0	0	0	0		Cefazolin	1000	2	Bromhexin	8	2	3B
29	2014-06-22	2016-01-14	2=nu	34	0				1980		168	47	18/2014		làm ruộng	Nam Định	2=tai phat	1=phoi			#NULL!	#NULL!	#NULL!				#NULL!	#NULL!	#NULL!	#NULL!	#NULL!	3=HIV am tinh	0		0	0	0	0	0	0	0		Cefazolin	1000	2	Bromhexin	8	2	3B
29	2014-06-22	2016-02-16	2=nu	34	0				1980		168	47	18/2014		làm ruộng	Nam Định	2=tai phat	1=phoi			#NULL!	#NULL!	#NULL!				#NULL!	#NULL!	#NULL!	#NULL!	#NULL!	3=HIV am tinh	0		0	0	0	0	0	0	0		Cefazolin	1000	2	Bromhexin	8	2	3B
30	2014-04-08	2014-05-08	1=nam	29	0				1985		163	45	06(2014)	không rõ	làm biển	Bình Thuận	3=that bai I	1=phoi			#NULL!	#NULL!	#NULL!	0=khong co BMK			#NULL!	#NULL!	#NULL!	#NULL!	#NULL!	4=khong ro	0		0	0	0	0	0	0	0	không rõ	ceftezol 1g	1000	2	terpincodein	2v	2	ambroxol 30mg
30	2014-04-08	2014-06-06	1=nam	29	0				1985		163	45	06(2014)	không rõ	làm biển	Bình Thuận	3=that bai I	1=phoi			#NULL!	#NULL!	#NULL!	0=khong co BMK			#NULL!	#NULL!	#NULL!	#NULL!	#NULL!	4=khong ro	0		0	0	0	0	0	0	0	không rõ	ceftezol 1g	1000	2	terpincodein	2v	2	ambroxol 30mg
30	2014-04-08	2014-07-04	1=nam	29	0				1985		163	45	06(2014)	không rõ	làm biển	Bình Thuận	3=that bai I	1=phoi			#NULL!	#NULL!	#NULL!	0=khong co BMK			#NULL!	#NULL!	#NULL!	#NULL!	#NULL!	4=khong ro	0		0	0	0	0	0	0	0	không rõ	ceftezol 1g	1000	2	terpincodein	2v	2	ambroxol 30mg
30	2014-04-08	2014-08-04	1=nam	29	0				1985		163	45	06(2014)	không rõ	làm biển	Bình Thuận	3=that bai I	1=phoi			#NULL!	#NULL!	#NULL!	0=khong co BMK			#NULL!	#NULL!	#NULL!	#NULL!	#NULL!	4=khong ro	0		0	0	0	0	0	0	0	không rõ	ceftezol 1g	1000	2	terpincodein	2v	2	ambroxol 30mg
30	2014-04-08	2014-09-04	1=nam	29	0				1985		163	45	06(2014)	không rõ	làm biển	Bình Thuận	3=that bai I	1=phoi			#NULL!	#NULL!	#NULL!	0=khong co BMK			#NULL!	#NULL!	#NULL!	#NULL!	#NULL!	4=khong ro	0		0	0	0	0	0	0	0	không rõ	ceftezol 1g	1000	2	terpincodein	2v	2	ambroxol 30mg
30	2014-04-08	2014-10-03	1=nam	29	0				1985		163	45	06(2014)	không rõ	làm biển	Bình Thuận	3=that bai I	1=phoi			#NULL!	#NULL!	#NULL!	0=khong co BMK			#NULL!	#NULL!	#NULL!	#NULL!	#NULL!	4=khong ro	0		0	0	0	0	0	0	0	không rõ	ceftezol 1g	1000	2	terpincodein	2v	2	ambroxol 30mg
30	2014-04-08	2014-11-03	1=nam	29	0				1985		163	45	06(2014)	không rõ	làm biển	Bình Thuận	3=that bai I	1=phoi			#NULL!	#NULL!	#NULL!	0=khong co BMK			#NULL!	#NULL!	#NULL!	#NULL!	#NULL!	4=khong ro	0		0	0	0	0	0	0	0	không rõ	ceftezol 1g	1000	2	terpincodein	2v	2	ambroxol 30mg
30	2014-04-08	2014-12-04	1=nam	29	0				1985		163	45	06(2014)	không rõ	làm biển	Bình Thuận	3=that bai I	1=phoi			#NULL!	#NULL!	#NULL!	0=khong co BMK			#NULL!	#NULL!	#NULL!	#NULL!	#NULL!	4=khong ro	0		0	0	0	0	0	0	0	không rõ	ceftezol 1g	1000	2	terpincodein	2v	2	ambroxol 30mg
30	2014-04-08	2015-01-05	1=nam	29	0				1985		163	45	06(2014)	không rõ	làm biển	Bình Thuận	3=that bai I	1=phoi			#NULL!	#NULL!	#NULL!	0=khong co BMK			#NULL!	#NULL!	#NULL!	#NULL!	#NULL!	4=khong ro	0		0	0	0	0	0	0	0	không rõ	ceftezol 1g	1000	2	terpincodein	2v	2	ambroxol 30mg
30	2014-04-08	2015-02-05	1=nam	29	0				1985		163	45	06(2014)	không rõ	làm biển	Bình Thuận	3=that bai I	1=phoi			#NULL!	#NULL!	#NULL!	0=khong co BMK			#NULL!	#NULL!	#NULL!	#NULL!	#NULL!	4=khong ro	0		0	0	0	0	0	0	0	không rõ	ceftezol 1g	1000	2	terpincodein	2v	2	ambroxol 30mg
30	2014-04-08	2015-03-06	1=nam	29	0				1985		163	45	06(2014)	không rõ	làm biển	Bình Thuận	3=that bai I	1=phoi			#NULL!	#NULL!	#NULL!	0=khong co BMK			#NULL!	#NULL!	#NULL!	#NULL!	#NULL!	4=khong ro	0		0	0	0	0	0	0	0	không rõ	ceftezol 1g	1000	2	terpincodein	2v	2	ambroxol 30mg
30	2014-04-08	2015-04-09	1=nam	29	0				1985		163	45	06(2014)	không rõ	làm biển	Bình Thuận	3=that bai I	1=phoi			#NULL!	#NULL!	#NULL!	0=khong co BMK			#NULL!	#NULL!	#NULL!	#NULL!	#NULL!	4=khong ro	0		0	0	0	0	0	0	0	không rõ	ceftezol 1g	1000	2	terpincodein	2v	2	ambroxol 30mg
31	2014-04-15	2014-05-15	1=nam	41	0				1973		163	52	07(2014)	không rõ	thợ hồ	Bình Thuận	2=tai phat	1=phoi			#NULL!	#NULL!	#NULL!	0=khong co BMK			#NULL!	#NULL!	#NULL!	#NULL!	#NULL!	4=khong ro	0		0	0	0	0	0	0	0	không rõ	ceftezol 1g	1 lọ	2	terpincodein	2v	2	ambroxol 30mg
31	2014-04-15	2014-06-13	1=nam	41	0				1973		163	52	07(2014)	không rõ	thợ hồ	Bình Thuận	2=tai phat	1=phoi			#NULL!	#NULL!	#NULL!	0=khong co BMK			#NULL!	#NULL!	#NULL!	#NULL!	#NULL!	4=khong ro	0		0	0	0	0	0	0	0	không rõ	ceftezol 1g	1 lọ	2	terpincodein	2v	2	ambroxol 30mg
31	2014-04-15	2014-07-11	1=nam	41	0				1973		163	52	07(2014)	không rõ	thợ hồ	Bình Thuận	2=tai phat	1=phoi			#NULL!	#NULL!	#NULL!	0=khong co BMK			#NULL!	#NULL!	#NULL!	#NULL!	#NULL!	4=khong ro	0		0	0	0	0	0	0	0	không rõ	ceftezol 1g	1 lọ	2	terpincodein	2v	2	ambroxol 30mg
31	2014-04-15	2014-08-11	1=nam	41	0				1973		163	52	07(2014)	không rõ	thợ hồ	Bình Thuận	2=tai phat	1=phoi			#NULL!	#NULL!	#NULL!	0=khong co BMK			#NULL!	#NULL!	#NULL!	#NULL!	#NULL!	4=khong ro	0		0	0	0	0	0	0	0	không rõ	ceftezol 1g	1 lọ	2	terpincodein	2v	2	ambroxol 30mg
31	2014-04-15	2014-09-11	1=nam	41	0				1973		163	52	07(2014)	không rõ	thợ hồ	Bình Thuận	2=tai phat	1=phoi			#NULL!	#NULL!	#NULL!	0=khong co BMK			#NULL!	#NULL!	#NULL!	#NULL!	#NULL!	4=khong ro	0		0	0	0	0	0	0	0	không rõ	ceftezol 1g	1 lọ	2	terpincodein	2v	2	ambroxol 30mg
31	2014-04-15	2014-10-13	1=nam	41	0				1973		163	52	07(2014)	không rõ	thợ hồ	Bình Thuận	2=tai phat	1=phoi			#NULL!	#NULL!	#NULL!	0=khong co BMK			#NULL!	#NULL!	#NULL!	#NULL!	#NULL!	4=khong ro	0		0	0	0	0	0	0	0	không rõ	ceftezol 1g	1 lọ	2	terpincodein	2v	2	ambroxol 30mg
31	2014-04-15	2014-11-20	1=nam	41	0				1973		163	52	07(2014)	không rõ	thợ hồ	Bình Thuận	2=tai phat	1=phoi			#NULL!	#NULL!	#NULL!	0=khong co BMK			#NULL!	#NULL!	#NULL!	#NULL!	#NULL!	4=khong ro	0		0	0	0	0	0	0	0	không rõ	ceftezol 1g	1 lọ	2	terpincodein	2v	2	ambroxol 30mg
31	2014-04-15	2015-01-27	1=nam	41	0				1973		163	52	07(2014)	không rõ	thợ hồ	Bình Thuận	2=tai phat	1=phoi			#NULL!	#NULL!	#NULL!	0=khong co BMK			#NULL!	#NULL!	#NULL!	#NULL!	#NULL!	4=khong ro	0		0	0	0	0	0	0	0	không rõ	ceftezol 1g	1 lọ	2	terpincodein	2v	2	ambroxol 30mg
31	2014-04-15	2015-03-04	1=nam	41	0				1973		163	52	07(2014)	không rõ	thợ hồ	Bình Thuận	2=tai phat	1=phoi			#NULL!	#NULL!	#NULL!	0=khong co BMK			#NULL!	#NULL!	#NULL!	#NULL!	#NULL!	4=khong ro	0		0	0	0	0	0	0	0	không rõ	ceftezol 1g	1 lọ	2	terpincodein	2v	2	ambroxol 30mg
31	2014-04-15	2015-04-13	1=nam	41	0				1973		163	52	07(2014)	không rõ	thợ hồ	Bình Thuận	2=tai phat	1=phoi			#NULL!	#NULL!	#NULL!	0=khong co BMK			#NULL!	#NULL!	#NULL!	#NULL!	#NULL!	4=khong ro	0		0	0	0	0	0	0	0	không rõ	ceftezol 1g	1 lọ	2	terpincodein	2v	2	ambroxol 30mg
31	2014-04-15	2015-05-12	1=nam	41	0				1973		163	52	07(2014)	không rõ	thợ hồ	Bình Thuận	2=tai phat	1=phoi			#NULL!	#NULL!	#NULL!	0=khong co BMK			#NULL!	#NULL!	#NULL!	#NULL!	#NULL!	4=khong ro	0		0	0	0	0	0	0	0	không rõ	ceftezol 1g	1 lọ	2	terpincodein	2v	2	ambroxol 30mg
31	2014-04-15	2015-05-19	1=nam	41	0				1973		163	52	07(2014)	không rõ	thợ hồ	Bình Thuận	2=tai phat	1=phoi			#NULL!	#NULL!	#NULL!	0=khong co BMK			#NULL!	#NULL!	#NULL!	#NULL!	#NULL!	4=khong ro	0		0	0	0	0	0	0	0	không rõ	ceftezol 1g	1 lọ	2	terpincodein	2v	2	ambroxol 30mg
31	2014-04-15	2015-06-15	1=nam	41	0				1973		163	52	07(2014)	không rõ	thợ hồ	Bình Thuận	2=tai phat	1=phoi			#NULL!	#NULL!	#NULL!	0=khong co BMK			#NULL!	#NULL!	#NULL!	#NULL!	#NULL!	4=khong ro	0		0	0	0	0	0	0	0	không rõ	ceftezol 1g	1 lọ	2	terpincodein	2v	2	ambroxol 30mg
31	2014-04-15	2015-07-15	1=nam	41	0				1973		163	52	07(2014)	không rõ	thợ hồ	Bình Thuận	2=tai phat	1=phoi			#NULL!	#NULL!	#NULL!	0=khong co BMK			#NULL!	#NULL!	#NULL!	#NULL!	#NULL!	4=khong ro	0		0	0	0	0	0	0	0	không rõ	ceftezol 1g	1 lọ	2	terpincodein	2v	2	ambroxol 30mg
31	2014-04-15	2015-08-19	1=nam	41	0				1973		163	52	07(2014)	không rõ	thợ hồ	Bình Thuận	2=tai phat	1=phoi			#NULL!	#NULL!	#NULL!	0=khong co BMK			#NULL!	#NULL!	#NULL!	#NULL!	#NULL!	4=khong ro	0		0	0	0	0	0	0	0	không rõ	ceftezol 1g	1 lọ	2	terpincodein	2v	2	ambroxol 30mg
31	2014-04-15	2015-09-25	1=nam	41	0				1973		163	52	07(2014)	không rõ	thợ hồ	Bình Thuận	2=tai phat	1=phoi			#NULL!	#NULL!	#NULL!	0=khong co BMK			#NULL!	#NULL!	#NULL!	#NULL!	#NULL!	4=khong ro	0		0	0	0	0	0	0	0	không rõ	ceftezol 1g	1 lọ	2	terpincodein	2v	2	ambroxol 30mg
31	2014-04-15	2015-12-01	1=nam	41	0				1973		163	52	07(2014)	không rõ	thợ hồ	Bình Thuận	2=tai phat	1=phoi			#NULL!	#NULL!	#NULL!	0=khong co BMK			#NULL!	#NULL!	#NULL!	#NULL!	#NULL!	4=khong ro	0		0	0	0	0	0	0	0	không rõ	ceftezol 1g	1 lọ	2	terpincodein	2v	2	ambroxol 30mg
32	2014-05-13	2014-06-16	1=nam	52	0				1962		163	37	08(2014)	không rõ	làm biển	Bình Thuận	4=that bai II	1=phoi			#NULL!	#NULL!	#NULL!	4=dai thao duong			#NULL!	#NULL!	#NULL!	#NULL!	#NULL!	4=khong ro	0		0	0	0	0	0	0	0	không rõ	cefamandol 1g	1000	2	methylprednisolon 125mg	125	1	salbutamol 2mg
32	2014-05-13	2014-07-16	1=nam	52	0				1962		163	37	08(2014)	không rõ	làm biển	Bình Thuận	4=that bai II	1=phoi			#NULL!	#NULL!	#NULL!	4=dai thao duong			#NULL!	#NULL!	#NULL!	#NULL!	#NULL!	4=khong ro	0		0	0	0	0	0	0	0	không rõ	cefamandol 1g	1000	2	methylprednisolon 125mg	125	1	salbutamol 2mg
32	2014-05-13	2014-08-15	1=nam	52	0				1962		163	37	08(2014)	không rõ	làm biển	Bình Thuận	4=that bai II	1=phoi			#NULL!	#NULL!	#NULL!	4=dai thao duong			#NULL!	#NULL!	#NULL!	#NULL!	#NULL!	4=khong ro	0		0	0	0	0	0	0	0	không rõ	cefamandol 1g	1000	2	methylprednisolon 125mg	125	1	salbutamol 2mg
32	2014-05-13	2014-09-15	1=nam	52	0				1962		163	37	08(2014)	không rõ	làm biển	Bình Thuận	4=that bai II	1=phoi			#NULL!	#NULL!	#NULL!	4=dai thao duong			#NULL!	#NULL!	#NULL!	#NULL!	#NULL!	4=khong ro	0		0	0	0	0	0	0	0	không rõ	cefamandol 1g	1000	2	methylprednisolon 125mg	125	1	salbutamol 2mg
32	2014-05-13	2014-10-15	1=nam	52	0				1962		163	37	08(2014)	không rõ	làm biển	Bình Thuận	4=that bai II	1=phoi			#NULL!	#NULL!	#NULL!	4=dai thao duong			#NULL!	#NULL!	#NULL!	#NULL!	#NULL!	4=khong ro	0		0	0	0	0	0	0	0	không rõ	cefamandol 1g	1000	2	methylprednisolon 125mg	125	1	salbutamol 2mg
32	2014-05-13	2014-11-14	1=nam	52	0				1962		163	37	08(2014)	không rõ	làm biển	Bình Thuận	4=that bai II	1=phoi			#NULL!	#NULL!	#NULL!	4=dai thao duong			#NULL!	#NULL!	#NULL!	#NULL!	#NULL!	4=khong ro	0		0	0	0	0	0	0	0	không rõ	cefamandol 1g	1000	2	methylprednisolon 125mg	125	1	salbutamol 2mg
32	2014-05-13	2015-02-13	1=nam	52	0				1962		163	37	08(2014)	không rõ	làm biển	Bình Thuận	4=that bai II	1=phoi			#NULL!	#NULL!	#NULL!	4=dai thao duong			#NULL!	#NULL!	#NULL!	#NULL!	#NULL!	4=khong ro	0		0	0	0	0	0	0	0	không rõ	cefamandol 1g	1000	2	methylprednisolon 125mg	125	1	salbutamol 2mg
32	2014-05-13	2015-03-13	1=nam	52	0				1962		163	37	08(2014)	không rõ	làm biển	Bình Thuận	4=that bai II	1=phoi			#NULL!	#NULL!	#NULL!	4=dai thao duong			#NULL!	#NULL!	#NULL!	#NULL!	#NULL!	4=khong ro	0		0	0	0	0	0	0	0	không rõ	cefamandol 1g	1000	2	methylprednisolon 125mg	125	1	salbutamol 2mg
32	2014-05-13	2015-04-13	1=nam	52	0				1962		163	37	08(2014)	không rõ	làm biển	Bình Thuận	4=that bai II	1=phoi			#NULL!	#NULL!	#NULL!	4=dai thao duong			#NULL!	#NULL!	#NULL!	#NULL!	#NULL!	4=khong ro	0		0	0	0	0	0	0	0	không rõ	cefamandol 1g	1000	2	methylprednisolon 125mg	125	1	salbutamol 2mg
33	2014-05-13	2014-06-13	1=nam	46	0				1968		163	51	09(2014)	không rõ	sửa xe	Bình Thuận	2=tai phat	1=phoi			#NULL!	#NULL!	#NULL!	4=dai thao duong			#NULL!	#NULL!	#NULL!	#NULL!	#NULL!	4=khong ro	1	dị ứng thuốc kháng sinh không rõ loại	0	0	0	0	0	0	0	không rõ	cefpodoxim 0,2g	200	2	terpincodein	2v	2	ambroxol 30mg
33	2014-05-13	2014-07-11	1=nam	46	0				1968		163	51	09(2014)	không rõ	sửa xe	Bình Thuận	2=tai phat	1=phoi			#NULL!	#NULL!	#NULL!	4=dai thao duong			#NULL!	#NULL!	#NULL!	#NULL!	#NULL!	4=khong ro	1	dị ứng thuốc kháng sinh không rõ loại	0	0	0	0	0	0	0	không rõ	cefpodoxim 0,2g	200	2	terpincodein	2v	2	ambroxol 30mg
33	2014-05-13	2014-08-11	1=nam	46	0				1968		163	51	09(2014)	không rõ	sửa xe	Bình Thuận	2=tai phat	1=phoi			#NULL!	#NULL!	#NULL!	4=dai thao duong			#NULL!	#NULL!	#NULL!	#NULL!	#NULL!	4=khong ro	1	dị ứng thuốc kháng sinh không rõ loại	0	0	0	0	0	0	0	không rõ	cefpodoxim 0,2g	200	2	terpincodein	2v	2	ambroxol 30mg
33	2014-05-13	2014-09-11	1=nam	46	0				1968		163	51	09(2014)	không rõ	sửa xe	Bình Thuận	2=tai phat	1=phoi			#NULL!	#NULL!	#NULL!	4=dai thao duong			#NULL!	#NULL!	#NULL!	#NULL!	#NULL!	4=khong ro	1	dị ứng thuốc kháng sinh không rõ loại	0	0	0	0	0	0	0	không rõ	cefpodoxim 0,2g	200	2	terpincodein	2v	2	ambroxol 30mg
33	2014-05-13	2014-10-13	1=nam	46	0				1968		163	51	09(2014)	không rõ	sửa xe	Bình Thuận	2=tai phat	1=phoi			#NULL!	#NULL!	#NULL!	4=dai thao duong			#NULL!	#NULL!	#NULL!	#NULL!	#NULL!	4=khong ro	1	dị ứng thuốc kháng sinh không rõ loại	0	0	0	0	0	0	0	không rõ	cefpodoxim 0,2g	200	2	terpincodein	2v	2	ambroxol 30mg
33	2014-05-13	2014-10-29	1=nam	46	0				1968		163	51	09(2014)	không rõ	sửa xe	Bình Thuận	2=tai phat	1=phoi			#NULL!	#NULL!	#NULL!	4=dai thao duong			#NULL!	#NULL!	#NULL!	#NULL!	#NULL!	4=khong ro	1	dị ứng thuốc kháng sinh không rõ loại	0	0	0	0	0	0	0	không rõ	cefpodoxim 0,2g	200	2	terpincodein	2v	2	ambroxol 30mg
33	2014-05-13	2014-12-03	1=nam	46	0				1968		163	51	09(2014)	không rõ	sửa xe	Bình Thuận	2=tai phat	1=phoi			#NULL!	#NULL!	#NULL!	4=dai thao duong			#NULL!	#NULL!	#NULL!	#NULL!	#NULL!	4=khong ro	1	dị ứng thuốc kháng sinh không rõ loại	0	0	0	0	0	0	0	không rõ	cefpodoxim 0,2g	200	2	terpincodein	2v	2	ambroxol 30mg
33	2014-05-13	2014-12-05	1=nam	46	0				1968		163	51	09(2014)	không rõ	sửa xe	Bình Thuận	2=tai phat	1=phoi			#NULL!	#NULL!	#NULL!	4=dai thao duong			#NULL!	#NULL!	#NULL!	#NULL!	#NULL!	4=khong ro	1	dị ứng thuốc kháng sinh không rõ loại	0	0	0	0	0	0	0	không rõ	cefpodoxim 0,2g	200	2	terpincodein	2v	2	ambroxol 30mg
33	2014-05-13	2015-02-12	1=nam	46	0				1968		163	51	09(2014)	không rõ	sửa xe	Bình Thuận	2=tai phat	1=phoi			#NULL!	#NULL!	#NULL!	4=dai thao duong			#NULL!	#NULL!	#NULL!	#NULL!	#NULL!	4=khong ro	1	dị ứng thuốc kháng sinh không rõ loại	0	0	0	0	0	0	0	không rõ	cefpodoxim 0,2g	200	2	terpincodein	2v	2	ambroxol 30mg
33	2014-05-13	2015-03-12	1=nam	46	0				1968		163	51	09(2014)	không rõ	sửa xe	Bình Thuận	2=tai phat	1=phoi			#NULL!	#NULL!	#NULL!	4=dai thao duong			#NULL!	#NULL!	#NULL!	#NULL!	#NULL!	4=khong ro	1	dị ứng thuốc kháng sinh không rõ loại	0	0	0	0	0	0	0	không rõ	cefpodoxim 0,2g	200	2	terpincodein	2v	2	ambroxol 30mg
33	2014-05-13	2015-04-10	1=nam	46	0				1968		163	51	09(2014)	không rõ	sửa xe	Bình Thuận	2=tai phat	1=phoi			#NULL!	#NULL!	#NULL!	4=dai thao duong			#NULL!	#NULL!	#NULL!	#NULL!	#NULL!	4=khong ro	1	dị ứng thuốc kháng sinh không rõ loại	0	0	0	0	0	0	0	không rõ	cefpodoxim 0,2g	200	2	terpincodein	2v	2	ambroxol 30mg
33	2014-05-13	2015-05-08	1=nam	46	0				1968		163	51	09(2014)	không rõ	sửa xe	Bình Thuận	2=tai phat	1=phoi			#NULL!	#NULL!	#NULL!	4=dai thao duong			#NULL!	#NULL!	#NULL!	#NULL!	#NULL!	4=khong ro	1	dị ứng thuốc kháng sinh không rõ loại	0	0	0	0	0	0	0	không rõ	cefpodoxim 0,2g	200	2	terpincodein	2v	2	ambroxol 30mg
33	2014-05-13	2015-06-08	1=nam	46	0				1968		163	51	09(2014)	không rõ	sửa xe	Bình Thuận	2=tai phat	1=phoi			#NULL!	#NULL!	#NULL!	4=dai thao duong			#NULL!	#NULL!	#NULL!	#NULL!	#NULL!	4=khong ro	1	dị ứng thuốc kháng sinh không rõ loại	0	0	0	0	0	0	0	không rõ	cefpodoxim 0,2g	200	2	terpincodein	2v	2	ambroxol 30mg
33	2014-05-13	2015-07-08	1=nam	46	0				1968		163	51	09(2014)	không rõ	sửa xe	Bình Thuận	2=tai phat	1=phoi			#NULL!	#NULL!	#NULL!	4=dai thao duong			#NULL!	#NULL!	#NULL!	#NULL!	#NULL!	4=khong ro	1	dị ứng thuốc kháng sinh không rõ loại	0	0	0	0	0	0	0	không rõ	cefpodoxim 0,2g	200	2	terpincodein	2v	2	ambroxol 30mg
33	2014-05-13	2015-08-07	1=nam	46	0				1968		163	51	09(2014)	không rõ	sửa xe	Bình Thuận	2=tai phat	1=phoi			#NULL!	#NULL!	#NULL!	4=dai thao duong			#NULL!	#NULL!	#NULL!	#NULL!	#NULL!	4=khong ro	1	dị ứng thuốc kháng sinh không rõ loại	0	0	0	0	0	0	0	không rõ	cefpodoxim 0,2g	200	2	terpincodein	2v	2	ambroxol 30mg
33	2014-05-13	2015-09-07	1=nam	46	0				1968		163	51	09(2014)	không rõ	sửa xe	Bình Thuận	2=tai phat	1=phoi			#NULL!	#NULL!	#NULL!	4=dai thao duong			#NULL!	#NULL!	#NULL!	#NULL!	#NULL!	4=khong ro	1	dị ứng thuốc kháng sinh không rõ loại	0	0	0	0	0	0	0	không rõ	cefpodoxim 0,2g	200	2	terpincodein	2v	2	ambroxol 30mg
33	2014-05-13	2015-10-08	1=nam	46	0				1968		163	51	09(2014)	không rõ	sửa xe	Bình Thuận	2=tai phat	1=phoi			#NULL!	#NULL!	#NULL!	4=dai thao duong			#NULL!	#NULL!	#NULL!	#NULL!	#NULL!	4=khong ro	1	dị ứng thuốc kháng sinh không rõ loại	0	0	0	0	0	0	0	không rõ	cefpodoxim 0,2g	200	2	terpincodein	2v	2	ambroxol 30mg
33	2014-05-13	2015-11-09	1=nam	46	0				1968		163	51	09(2014)	không rõ	sửa xe	Bình Thuận	2=tai phat	1=phoi			#NULL!	#NULL!	#NULL!	4=dai thao duong			#NULL!	#NULL!	#NULL!	#NULL!	#NULL!	4=khong ro	1	dị ứng thuốc kháng sinh không rõ loại	0	0	0	0	0	0	0	không rõ	cefpodoxim 0,2g	200	2	terpincodein	2v	2	ambroxol 30mg
33	2014-05-13	2015-12-09	1=nam	46	0				1968		163	51	09(2014)	không rõ	sửa xe	Bình Thuận	2=tai phat	1=phoi			#NULL!	#NULL!	#NULL!	4=dai thao duong			#NULL!	#NULL!	#NULL!	#NULL!	#NULL!	4=khong ro	1	dị ứng thuốc kháng sinh không rõ loại	0	0	0	0	0	0	0	không rõ	cefpodoxim 0,2g	200	2	terpincodein	2v	2	ambroxol 30mg
33	2014-05-13	2016-01-08	1=nam	46	0				1968		163	51	09(2014)	không rõ	sửa xe	Bình Thuận	2=tai phat	1=phoi			#NULL!	#NULL!	#NULL!	4=dai thao duong			#NULL!	#NULL!	#NULL!	#NULL!	#NULL!	4=khong ro	1	dị ứng thuốc kháng sinh không rõ loại	0	0	0	0	0	0	0	không rõ	cefpodoxim 0,2g	200	2	terpincodein	2v	2	ambroxol 30mg
34	2014-05-19	2014-06-19	1=nam	51	0				1963		163	38	10(2014)	không rõ	làm nông	Bình Thuận	3=that bai I	1=phoi			#NULL!	#NULL!	#NULL!	0=khong co BMK			#NULL!	#NULL!	#NULL!	#NULL!	#NULL!	4=khong ro	0		0	0	0	0	0	0	0	không rõ	cefpodoxim 0,2g	200	2	acid tranexamic 250mg	500	2	chlorpheniramine 4mg
34	2014-05-19	2014-07-18	1=nam	51	0				1963		163	38	10(2014)	không rõ	làm nông	Bình Thuận	3=that bai I	1=phoi			#NULL!	#NULL!	#NULL!	0=khong co BMK			#NULL!	#NULL!	#NULL!	#NULL!	#NULL!	4=khong ro	0		0	0	0	0	0	0	0	không rõ	cefpodoxim 0,2g	200	2	acid tranexamic 250mg	500	2	chlorpheniramine 4mg
34	2014-05-19	2014-08-18	1=nam	51	0				1963		163	38	10(2014)	không rõ	làm nông	Bình Thuận	3=that bai I	1=phoi			#NULL!	#NULL!	#NULL!	0=khong co BMK			#NULL!	#NULL!	#NULL!	#NULL!	#NULL!	4=khong ro	0		0	0	0	0	0	0	0	không rõ	cefpodoxim 0,2g	200	2	acid tranexamic 250mg	500	2	chlorpheniramine 4mg
34	2014-05-19	2014-09-18	1=nam	51	0				1963		163	38	10(2014)	không rõ	làm nông	Bình Thuận	3=that bai I	1=phoi			#NULL!	#NULL!	#NULL!	0=khong co BMK			#NULL!	#NULL!	#NULL!	#NULL!	#NULL!	4=khong ro	0		0	0	0	0	0	0	0	không rõ	cefpodoxim 0,2g	200	2	acid tranexamic 250mg	500	2	chlorpheniramine 4mg
35	2014-05-30	2014-06-30	2=nu	32	0				1982		163	57	11(2014)	không rõ	làm nông	Bình Thuận	2=tai phat	1=phoi	99=không có tình trạng bất thường		#NULL!	#NULL!	#NULL!	0=khong co BMK			#NULL!	#NULL!	#NULL!	#NULL!	#NULL!	4=khong ro	0		0	0	0	0	0	0	0	không rõ	ceftizoxim 500mg	500	2	terpincodein	2v	2	ambroxol 30mg
35	2014-05-30	2014-07-31	2=nu	32	0				1982		163	57	11(2014)	không rõ	làm nông	Bình Thuận	2=tai phat	1=phoi	99=không có tình trạng bất thường		#NULL!	#NULL!	#NULL!	0=khong co BMK			#NULL!	#NULL!	#NULL!	#NULL!	#NULL!	4=khong ro	0		0	0	0	0	0	0	0	không rõ	ceftizoxim 500mg	500	2	terpincodein	2v	2	ambroxol 30mg
36	2014-06-19	2014-07-18	1=nam	49	0				1965		163	49	12(2014)	không rõ	làm nông	Bình Thuận	2=tai phat	1=phoi			#NULL!	#NULL!	#NULL!	0=khong co BMK			#NULL!	#NULL!	#NULL!	#NULL!	#NULL!	4=khong ro	0		0	0	0	0	0	0	0	không rõ	ringerlactate 500ml	500ml	1	cefmetazol 1g		2	terpincodein
36	2014-06-19	2014-08-18	1=nam	49	0				1965		163	49	12(2014)	không rõ	làm nông	Bình Thuận	2=tai phat	1=phoi			#NULL!	#NULL!	#NULL!	0=khong co BMK			#NULL!	#NULL!	#NULL!	#NULL!	#NULL!	4=khong ro	0		0	0	0	0	0	0	0	không rõ	ringerlactate 500ml	500ml	1	cefmetazol 1g		2	terpincodein
36	2014-06-19	2014-09-18	1=nam	49	0				1965		163	49	12(2014)	không rõ	làm nông	Bình Thuận	2=tai phat	1=phoi			#NULL!	#NULL!	#NULL!	0=khong co BMK			#NULL!	#NULL!	#NULL!	#NULL!	#NULL!	4=khong ro	0		0	0	0	0	0	0	0	không rõ	ringerlactate 500ml	500ml	1	cefmetazol 1g		2	terpincodein
36	2014-06-19	2014-09-20	1=nam	49	0				1965		163	49	12(2014)	không rõ	làm nông	Bình Thuận	2=tai phat	1=phoi			#NULL!	#NULL!	#NULL!	0=khong co BMK			#NULL!	#NULL!	#NULL!	#NULL!	#NULL!	4=khong ro	0		0	0	0	0	0	0	0	không rõ	ringerlactate 500ml	500ml	1	cefmetazol 1g		2	terpincodein
36	2014-06-19	2014-11-01	1=nam	49	0				1965		163	49	12(2014)	không rõ	làm nông	Bình Thuận	2=tai phat	1=phoi			#NULL!	#NULL!	#NULL!	0=khong co BMK			#NULL!	#NULL!	#NULL!	#NULL!	#NULL!	4=khong ro	0		0	0	0	0	0	0	0	không rõ	ringerlactate 500ml	500ml	1	cefmetazol 1g		2	terpincodein
36	2014-06-19	2014-12-17	1=nam	49	0				1965		163	49	12(2014)	không rõ	làm nông	Bình Thuận	2=tai phat	1=phoi			#NULL!	#NULL!	#NULL!	0=khong co BMK			#NULL!	#NULL!	#NULL!	#NULL!	#NULL!	4=khong ro	0		0	0	0	0	0	0	0	không rõ	ringerlactate 500ml	500ml	1	cefmetazol 1g		2	terpincodein
36	2014-06-19	2015-01-05	1=nam	49	0				1965		163	49	12(2014)	không rõ	làm nông	Bình Thuận	2=tai phat	1=phoi			#NULL!	#NULL!	#NULL!	0=khong co BMK			#NULL!	#NULL!	#NULL!	#NULL!	#NULL!	4=khong ro	0		0	0	0	0	0	0	0	không rõ	ringerlactate 500ml	500ml	1	cefmetazol 1g		2	terpincodein
36	2014-06-19	2015-02-13	1=nam	49	0				1965		163	49	12(2014)	không rõ	làm nông	Bình Thuận	2=tai phat	1=phoi			#NULL!	#NULL!	#NULL!	0=khong co BMK			#NULL!	#NULL!	#NULL!	#NULL!	#NULL!	4=khong ro	0		0	0	0	0	0	0	0	không rõ	ringerlactate 500ml	500ml	1	cefmetazol 1g		2	terpincodein
36	2014-06-19	2015-03-13	1=nam	49	0				1965		163	49	12(2014)	không rõ	làm nông	Bình Thuận	2=tai phat	1=phoi			#NULL!	#NULL!	#NULL!	0=khong co BMK			#NULL!	#NULL!	#NULL!	#NULL!	#NULL!	4=khong ro	0		0	0	0	0	0	0	0	không rõ	ringerlactate 500ml	500ml	1	cefmetazol 1g		2	terpincodein
36	2014-06-19	2015-04-10	1=nam	49	0				1965		163	49	12(2014)	không rõ	làm nông	Bình Thuận	2=tai phat	1=phoi			#NULL!	#NULL!	#NULL!	0=khong co BMK			#NULL!	#NULL!	#NULL!	#NULL!	#NULL!	4=khong ro	0		0	0	0	0	0	0	0	không rõ	ringerlactate 500ml	500ml	1	cefmetazol 1g		2	terpincodein
36	2014-06-19	2015-05-11	1=nam	49	0				1965		163	49	12(2014)	không rõ	làm nông	Bình Thuận	2=tai phat	1=phoi			#NULL!	#NULL!	#NULL!	0=khong co BMK			#NULL!	#NULL!	#NULL!	#NULL!	#NULL!	4=khong ro	0		0	0	0	0	0	0	0	không rõ	ringerlactate 500ml	500ml	1	cefmetazol 1g		2	terpincodein
36	2014-06-19	2015-06-04	1=nam	49	0				1965		163	49	12(2014)	không rõ	làm nông	Bình Thuận	2=tai phat	1=phoi			#NULL!	#NULL!	#NULL!	0=khong co BMK			#NULL!	#NULL!	#NULL!	#NULL!	#NULL!	4=khong ro	0		0	0	0	0	0	0	0	không rõ	ringerlactate 500ml	500ml	1	cefmetazol 1g		2	terpincodein
36	2014-06-19	2015-07-03	1=nam	49	0				1965		163	49	12(2014)	không rõ	làm nông	Bình Thuận	2=tai phat	1=phoi			#NULL!	#NULL!	#NULL!	0=khong co BMK			#NULL!	#NULL!	#NULL!	#NULL!	#NULL!	4=khong ro	0		0	0	0	0	0	0	0	không rõ	ringerlactate 500ml	500ml	1	cefmetazol 1g		2	terpincodein
36	2014-06-19	2015-08-03	1=nam	49	0				1965		163	49	12(2014)	không rõ	làm nông	Bình Thuận	2=tai phat	1=phoi			#NULL!	#NULL!	#NULL!	0=khong co BMK			#NULL!	#NULL!	#NULL!	#NULL!	#NULL!	4=khong ro	0		0	0	0	0	0	0	0	không rõ	ringerlactate 500ml	500ml	1	cefmetazol 1g		2	terpincodein
36	2014-06-19	2015-09-03	1=nam	49	0				1965		163	49	12(2014)	không rõ	làm nông	Bình Thuận	2=tai phat	1=phoi			#NULL!	#NULL!	#NULL!	0=khong co BMK			#NULL!	#NULL!	#NULL!	#NULL!	#NULL!	4=khong ro	0		0	0	0	0	0	0	0	không rõ	ringerlactate 500ml	500ml	1	cefmetazol 1g		2	terpincodein
36	2014-06-19	2015-10-02	1=nam	49	0				1965		163	49	12(2014)	không rõ	làm nông	Bình Thuận	2=tai phat	1=phoi			#NULL!	#NULL!	#NULL!	0=khong co BMK			#NULL!	#NULL!	#NULL!	#NULL!	#NULL!	4=khong ro	0		0	0	0	0	0	0	0	không rõ	ringerlactate 500ml	500ml	1	cefmetazol 1g		2	terpincodein
36	2014-06-19	2015-11-02	1=nam	49	0				1965		163	49	12(2014)	không rõ	làm nông	Bình Thuận	2=tai phat	1=phoi			#NULL!	#NULL!	#NULL!	0=khong co BMK			#NULL!	#NULL!	#NULL!	#NULL!	#NULL!	4=khong ro	0		0	0	0	0	0	0	0	không rõ	ringerlactate 500ml	500ml	1	cefmetazol 1g		2	terpincodein
36	2014-06-19	2015-12-02	1=nam	49	0				1965		163	49	12(2014)	không rõ	làm nông	Bình Thuận	2=tai phat	1=phoi			#NULL!	#NULL!	#NULL!	0=khong co BMK			#NULL!	#NULL!	#NULL!	#NULL!	#NULL!	4=khong ro	0		0	0	0	0	0	0	0	không rõ	ringerlactate 500ml	500ml	1	cefmetazol 1g		2	terpincodein
36	2014-06-19	2016-02-01	1=nam	49	0				1965		163	49	12(2014)	không rõ	làm nông	Bình Thuận	2=tai phat	1=phoi			#NULL!	#NULL!	#NULL!	0=khong co BMK			#NULL!	#NULL!	#NULL!	#NULL!	#NULL!	4=khong ro	0		0	0	0	0	0	0	0	không rõ	ringerlactate 500ml	500ml	1	cefmetazol 1g		2	terpincodein
36	2014-06-19	2016-03-01	1=nam	49	0				1965		163	49	12(2014)	không rõ	làm nông	Bình Thuận	2=tai phat	1=phoi			#NULL!	#NULL!	#NULL!	0=khong co BMK			#NULL!	#NULL!	#NULL!	#NULL!	#NULL!	4=khong ro	0		0	0	0	0	0	0	0	không rõ	ringerlactate 500ml	500ml	1	cefmetazol 1g		2	terpincodein
36	2014-06-19	2016-04-01	1=nam	49	0				1965		163	49	12(2014)	không rõ	làm nông	Bình Thuận	2=tai phat	1=phoi			#NULL!	#NULL!	#NULL!	0=khong co BMK			#NULL!	#NULL!	#NULL!	#NULL!	#NULL!	4=khong ro	0		0	0	0	0	0	0	0	không rõ	ringerlactate 500ml	500ml	1	cefmetazol 1g		2	terpincodein
36	2014-06-19	2016-04-01	1=nam	49	0				1965		163	49	12(2014)	không rõ	làm nông	Bình Thuận	2=tai phat	1=phoi			#NULL!	#NULL!	#NULL!	0=khong co BMK			#NULL!	#NULL!	#NULL!	#NULL!	#NULL!	4=khong ro	0		0	0	0	0	0	0	0	không rõ	ringerlactate 500ml	500ml	1	cefmetazol 1g		2	terpincodein
36	2014-06-19	2016-05-04	1=nam	49	0				1965		163	49	12(2014)	không rõ	làm nông	Bình Thuận	2=tai phat	1=phoi			#NULL!	#NULL!	#NULL!	0=khong co BMK			#NULL!	#NULL!	#NULL!	#NULL!	#NULL!	4=khong ro	0		0	0	0	0	0	0	0	không rõ	ringerlactate 500ml	500ml	1	cefmetazol 1g		2	terpincodein
37	2014-04-10	2014-04-29	1=nam	40	0				1974		165	45	11-4-2014		thợ cắt tóc	Cần Thơ	2=tai phat	1=phoi			#NULL!	#NULL!	#NULL!				#NULL!	#NULL!	#NULL!	#NULL!	#NULL!	3=HIV am tinh	0		0	0	0	0	0	0	0
37	2014-04-10	2014-06-20	1=nam	40	0				1974		165	45	11-4-2014		thợ cắt tóc	Cần Thơ	2=tai phat	1=phoi			#NULL!	#NULL!	#NULL!				#NULL!	#NULL!	#NULL!	#NULL!	#NULL!	3=HIV am tinh	0		0	0	0	0	0	0	0
37	2014-04-10	2014-07-23	1=nam	40	0				1974		165	45	11-4-2014		thợ cắt tóc	Cần Thơ	2=tai phat	1=phoi			#NULL!	#NULL!	#NULL!				#NULL!	#NULL!	#NULL!	#NULL!	#NULL!	3=HIV am tinh	0		0	0	0	0	0	0	0
37	2014-04-10	2014-08-20	1=nam	40	0				1974		165	45	11-4-2014		thợ cắt tóc	Cần Thơ	2=tai phat	1=phoi			#NULL!	#NULL!	#NULL!				#NULL!	#NULL!	#NULL!	#NULL!	#NULL!	3=HIV am tinh	0		0	0	0	0	0	0	0
37	2014-04-10	2014-09-17	1=nam	40	0				1974		165	45	11-4-2014		thợ cắt tóc	Cần Thơ	2=tai phat	1=phoi			#NULL!	#NULL!	#NULL!				#NULL!	#NULL!	#NULL!	#NULL!	#NULL!	3=HIV am tinh	0		0	0	0	0	0	0	0
37	2014-04-10	2014-10-15	1=nam	40	0				1974		165	45	11-4-2014		thợ cắt tóc	Cần Thơ	2=tai phat	1=phoi			#NULL!	#NULL!	#NULL!				#NULL!	#NULL!	#NULL!	#NULL!	#NULL!	3=HIV am tinh	0		0	0	0	0	0	0	0
37	2014-04-10	2014-11-10	1=nam	40	0				1974		165	45	11-4-2014		thợ cắt tóc	Cần Thơ	2=tai phat	1=phoi			#NULL!	#NULL!	#NULL!				#NULL!	#NULL!	#NULL!	#NULL!	#NULL!	3=HIV am tinh	0		0	0	0	0	0	0	0
37	2014-04-10	2014-12-24	1=nam	40	0				1974		165	45	11-4-2014		thợ cắt tóc	Cần Thơ	2=tai phat	1=phoi			#NULL!	#NULL!	#NULL!				#NULL!	#NULL!	#NULL!	#NULL!	#NULL!	3=HIV am tinh	0		0	0	0	0	0	0	0
37	2014-04-10	2015-01-07	1=nam	40	0				1974		165	45	11-4-2014		thợ cắt tóc	Cần Thơ	2=tai phat	1=phoi			#NULL!	#NULL!	#NULL!				#NULL!	#NULL!	#NULL!	#NULL!	#NULL!	3=HIV am tinh	0		0	0	0	0	0	0	0
37	2014-04-10	2015-02-11	1=nam	40	0				1974		165	45	11-4-2014		thợ cắt tóc	Cần Thơ	2=tai phat	1=phoi			#NULL!	#NULL!	#NULL!				#NULL!	#NULL!	#NULL!	#NULL!	#NULL!	3=HIV am tinh	0		0	0	0	0	0	0	0
37	2014-04-10	2015-03-11	1=nam	40	0				1974		165	45	11-4-2014		thợ cắt tóc	Cần Thơ	2=tai phat	1=phoi			#NULL!	#NULL!	#NULL!				#NULL!	#NULL!	#NULL!	#NULL!	#NULL!	3=HIV am tinh	0		0	0	0	0	0	0	0
37	2014-04-10	2015-04-15	1=nam	40	0				1974		165	45	11-4-2014		thợ cắt tóc	Cần Thơ	2=tai phat	1=phoi			#NULL!	#NULL!	#NULL!				#NULL!	#NULL!	#NULL!	#NULL!	#NULL!	3=HIV am tinh	0		0	0	0	0	0	0	0
37	2014-04-10	2015-05-20	1=nam	40	0				1974		165	45	11-4-2014		thợ cắt tóc	Cần Thơ	2=tai phat	1=phoi			#NULL!	#NULL!	#NULL!				#NULL!	#NULL!	#NULL!	#NULL!	#NULL!	3=HIV am tinh	0		0	0	0	0	0	0	0
37	2014-04-10	2015-06-25	1=nam	40	0				1974		165	45	11-4-2014		thợ cắt tóc	Cần Thơ	2=tai phat	1=phoi			#NULL!	#NULL!	#NULL!				#NULL!	#NULL!	#NULL!	#NULL!	#NULL!	3=HIV am tinh	0		0	0	0	0	0	0	0
37	2014-04-10	2015-07-22	1=nam	40	0				1974		165	45	11-4-2014		thợ cắt tóc	Cần Thơ	2=tai phat	1=phoi			#NULL!	#NULL!	#NULL!				#NULL!	#NULL!	#NULL!	#NULL!	#NULL!	3=HIV am tinh	0		0	0	0	0	0	0	0
37	2014-04-10	2015-08-05	1=nam	40	0				1974		165	45	11-4-2014		thợ cắt tóc	Cần Thơ	2=tai phat	1=phoi			#NULL!	#NULL!	#NULL!				#NULL!	#NULL!	#NULL!	#NULL!	#NULL!	3=HIV am tinh	0		0	0	0	0	0	0	0
37	2014-04-10	2015-09-30	1=nam	40	0				1974		165	45	11-4-2014		thợ cắt tóc	Cần Thơ	2=tai phat	1=phoi			#NULL!	#NULL!	#NULL!				#NULL!	#NULL!	#NULL!	#NULL!	#NULL!	3=HIV am tinh	0		0	0	0	0	0	0	0
37	2014-04-10	2015-10-28	1=nam	40	0				1974		165	45	11-4-2014		thợ cắt tóc	Cần Thơ	2=tai phat	1=phoi			#NULL!	#NULL!	#NULL!				#NULL!	#NULL!	#NULL!	#NULL!	#NULL!	3=HIV am tinh	0		0	0	0	0	0	0	0
37	2014-04-10	2015-11-25	1=nam	40	0				1974		165	45	11-4-2014		thợ cắt tóc	Cần Thơ	2=tai phat	1=phoi			#NULL!	#NULL!	#NULL!				#NULL!	#NULL!	#NULL!	#NULL!	#NULL!	3=HIV am tinh	0		0	0	0	0	0	0	0
38	2014-04-30	2014-05-30	2=nu	19	0				1995		150	39	12-4-14			Cần Thơ	3=that bai I	1=phoi			#NULL!	#NULL!	#NULL!				#NULL!	#NULL!	#NULL!	#NULL!	#NULL!	3=HIV am tinh	0		0	0	0	0	0	0	0
38	2014-04-30	2014-07-02	2=nu	19	0				1995		150	39	12-4-14			Cần Thơ	3=that bai I	1=phoi			#NULL!	#NULL!	#NULL!				#NULL!	#NULL!	#NULL!	#NULL!	#NULL!	3=HIV am tinh	0		0	0	0	0	0	0	0
38	2014-04-30	2014-08-06	2=nu	19	0				1995		150	39	12-4-14			Cần Thơ	3=that bai I	1=phoi			#NULL!	#NULL!	#NULL!				#NULL!	#NULL!	#NULL!	#NULL!	#NULL!	3=HIV am tinh	0		0	0	0	0	0	0	0
38	2014-04-30	2014-09-03	2=nu	19	0				1995		150	39	12-4-14			Cần Thơ	3=that bai I	1=phoi			#NULL!	#NULL!	#NULL!				#NULL!	#NULL!	#NULL!	#NULL!	#NULL!	3=HIV am tinh	0		0	0	0	0	0	0	0
38	2014-04-30	2014-10-01	2=nu	19	0				1995		150	39	12-4-14			Cần Thơ	3=that bai I	1=phoi			#NULL!	#NULL!	#NULL!				#NULL!	#NULL!	#NULL!	#NULL!	#NULL!	3=HIV am tinh	0		0	0	0	0	0	0	0
38	2014-04-30	2014-11-05	2=nu	19	0				1995		150	39	12-4-14			Cần Thơ	3=that bai I	1=phoi			#NULL!	#NULL!	#NULL!				#NULL!	#NULL!	#NULL!	#NULL!	#NULL!	3=HIV am tinh	0		0	0	0	0	0	0	0
38	2014-04-30	2014-12-03	2=nu	19	0				1995		150	39	12-4-14			Cần Thơ	3=that bai I	1=phoi			#NULL!	#NULL!	#NULL!				#NULL!	#NULL!	#NULL!	#NULL!	#NULL!	3=HIV am tinh	0		0	0	0	0	0	0	0
38	2014-04-30	2015-01-07	2=nu	19	0				1995		150	39	12-4-14			Cần Thơ	3=that bai I	1=phoi			#NULL!	#NULL!	#NULL!				#NULL!	#NULL!	#NULL!	#NULL!	#NULL!	3=HIV am tinh	0		0	0	0	0	0	0	0
38	2014-04-30	2015-03-04	2=nu	19	0				1995		150	39	12-4-14			Cần Thơ	3=that bai I	1=phoi			#NULL!	#NULL!	#NULL!				#NULL!	#NULL!	#NULL!	#NULL!	#NULL!	3=HIV am tinh	0		0	0	0	0	0	0	0
38	2014-04-30	2015-04-01	2=nu	19	0				1995		150	39	12-4-14			Cần Thơ	3=that bai I	1=phoi			#NULL!	#NULL!	#NULL!				#NULL!	#NULL!	#NULL!	#NULL!	#NULL!	3=HIV am tinh	0		0	0	0	0	0	0	0
38	2014-04-30	2015-05-13	2=nu	19	0				1995		150	39	12-4-14			Cần Thơ	3=that bai I	1=phoi			#NULL!	#NULL!	#NULL!				#NULL!	#NULL!	#NULL!	#NULL!	#NULL!	3=HIV am tinh	0		0	0	0	0	0	0	0
38	2014-04-30	2015-06-10	2=nu	19	0				1995		150	39	12-4-14			Cần Thơ	3=that bai I	1=phoi			#NULL!	#NULL!	#NULL!				#NULL!	#NULL!	#NULL!	#NULL!	#NULL!	3=HIV am tinh	0		0	0	0	0	0	0	0
38	2014-04-30	2015-07-08	2=nu	19	0				1995		150	39	12-4-14			Cần Thơ	3=that bai I	1=phoi			#NULL!	#NULL!	#NULL!				#NULL!	#NULL!	#NULL!	#NULL!	#NULL!	3=HIV am tinh	0		0	0	0	0	0	0	0
38	2014-04-30	2015-08-05	2=nu	19	0				1995		150	39	12-4-14			Cần Thơ	3=that bai I	1=phoi			#NULL!	#NULL!	#NULL!				#NULL!	#NULL!	#NULL!	#NULL!	#NULL!	3=HIV am tinh	0		0	0	0	0	0	0	0
38	2014-04-30	2015-09-16	2=nu	19	0				1995		150	39	12-4-14			Cần Thơ	3=that bai I	1=phoi			#NULL!	#NULL!	#NULL!				#NULL!	#NULL!	#NULL!	#NULL!	#NULL!	3=HIV am tinh	0		0	0	0	0	0	0	0
38	2014-04-30	2015-10-14	2=nu	19	0				1995		150	39	12-4-14			Cần Thơ	3=that bai I	1=phoi			#NULL!	#NULL!	#NULL!				#NULL!	#NULL!	#NULL!	#NULL!	#NULL!	3=HIV am tinh	0		0	0	0	0	0	0	0
38	2014-04-30	2015-11-11	2=nu	19	0				1995		150	39	12-4-14			Cần Thơ	3=that bai I	1=phoi			#NULL!	#NULL!	#NULL!				#NULL!	#NULL!	#NULL!	#NULL!	#NULL!	3=HIV am tinh	0		0	0	0	0	0	0	0
39	2014-05-12	2014-06-18	1=nam	25	0				1989		155	37	13-5-2014			Cần Thơ	4=that bai II	1=phoi	4=nghien ma tuy		#NULL!	#NULL!	#NULL!				#NULL!	#NULL!	#NULL!	#NULL!	#NULL!	1=HIV + dieu tri ARV	0		0	0	0	0	0	0	0		ARV 3 in 1	1	1	Sulfamethoxazol	960mg	2
39	2014-05-12	2014-07-16	1=nam	25	0				1989		155	37	13-5-2014			Cần Thơ	4=that bai II	1=phoi	4=nghien ma tuy		#NULL!	#NULL!	#NULL!				#NULL!	#NULL!	#NULL!	#NULL!	#NULL!	1=HIV + dieu tri ARV	0		0	0	0	0	0	0	0		ARV 3 in 1	1	1	Sulfamethoxazol	960mg	2
39	2014-05-12	2014-07-20	1=nam	25	0				1989		155	37	13-5-2014			Cần Thơ	4=that bai II	1=phoi	4=nghien ma tuy		#NULL!	#NULL!	#NULL!				#NULL!	#NULL!	#NULL!	#NULL!	#NULL!	1=HIV + dieu tri ARV	0		0	0	0	0	0	0	0		ARV 3 in 1	1	1	Sulfamethoxazol	960mg	2
39	2014-05-12	2014-09-17	1=nam	25	0				1989		155	37	13-5-2014			Cần Thơ	4=that bai II	1=phoi	4=nghien ma tuy		#NULL!	#NULL!	#NULL!				#NULL!	#NULL!	#NULL!	#NULL!	#NULL!	1=HIV + dieu tri ARV	0		0	0	0	0	0	0	0		ARV 3 in 1	1	1	Sulfamethoxazol	960mg	2
39	2014-05-12	2014-10-15	1=nam	25	0				1989		155	37	13-5-2014			Cần Thơ	4=that bai II	1=phoi	4=nghien ma tuy		#NULL!	#NULL!	#NULL!				#NULL!	#NULL!	#NULL!	#NULL!	#NULL!	1=HIV + dieu tri ARV	0		0	0	0	0	0	0	0		ARV 3 in 1	1	1	Sulfamethoxazol	960mg	2
39	2014-05-12	2014-11-19	1=nam	25	0				1989		155	37	13-5-2014			Cần Thơ	4=that bai II	1=phoi	4=nghien ma tuy		#NULL!	#NULL!	#NULL!				#NULL!	#NULL!	#NULL!	#NULL!	#NULL!	1=HIV + dieu tri ARV	0		0	0	0	0	0	0	0		ARV 3 in 1	1	1	Sulfamethoxazol	960mg	2
39	2014-05-12	2014-12-17	1=nam	25	0				1989		155	37	13-5-2014			Cần Thơ	4=that bai II	1=phoi	4=nghien ma tuy		#NULL!	#NULL!	#NULL!				#NULL!	#NULL!	#NULL!	#NULL!	#NULL!	1=HIV + dieu tri ARV	0		0	0	0	0	0	0	0		ARV 3 in 1	1	1	Sulfamethoxazol	960mg	2
39	2014-05-12	2015-01-21	1=nam	25	0				1989		155	37	13-5-2014			Cần Thơ	4=that bai II	1=phoi	4=nghien ma tuy		#NULL!	#NULL!	#NULL!				#NULL!	#NULL!	#NULL!	#NULL!	#NULL!	1=HIV + dieu tri ARV	0		0	0	0	0	0	0	0		ARV 3 in 1	1	1	Sulfamethoxazol	960mg	2
39	2014-05-12	2015-02-11	1=nam	25	0				1989		155	37	13-5-2014			Cần Thơ	4=that bai II	1=phoi	4=nghien ma tuy		#NULL!	#NULL!	#NULL!				#NULL!	#NULL!	#NULL!	#NULL!	#NULL!	1=HIV + dieu tri ARV	0		0	0	0	0	0	0	0		ARV 3 in 1	1	1	Sulfamethoxazol	960mg	2
39	2014-05-12	2015-03-18	1=nam	25	0				1989		155	37	13-5-2014			Cần Thơ	4=that bai II	1=phoi	4=nghien ma tuy		#NULL!	#NULL!	#NULL!				#NULL!	#NULL!	#NULL!	#NULL!	#NULL!	1=HIV + dieu tri ARV	0		0	0	0	0	0	0	0		ARV 3 in 1	1	1	Sulfamethoxazol	960mg	2
39	2014-05-12	2015-04-22	1=nam	25	0				1989		155	37	13-5-2014			Cần Thơ	4=that bai II	1=phoi	4=nghien ma tuy		#NULL!	#NULL!	#NULL!				#NULL!	#NULL!	#NULL!	#NULL!	#NULL!	1=HIV + dieu tri ARV	0		0	0	0	0	0	0	0		ARV 3 in 1	1	1	Sulfamethoxazol	960mg	2
39	2014-05-12	2015-05-27	1=nam	25	0				1989		155	37	13-5-2014			Cần Thơ	4=that bai II	1=phoi	4=nghien ma tuy		#NULL!	#NULL!	#NULL!				#NULL!	#NULL!	#NULL!	#NULL!	#NULL!	1=HIV + dieu tri ARV	0		0	0	0	0	0	0	0		ARV 3 in 1	1	1	Sulfamethoxazol	960mg	2
39	2014-05-12	2015-07-22	1=nam	25	0				1989		155	37	13-5-2014			Cần Thơ	4=that bai II	1=phoi	4=nghien ma tuy		#NULL!	#NULL!	#NULL!				#NULL!	#NULL!	#NULL!	#NULL!	#NULL!	1=HIV + dieu tri ARV	0		0	0	0	0	0	0	0		ARV 3 in 1	1	1	Sulfamethoxazol	960mg	2
39	2014-05-12	2015-08-05	1=nam	25	0				1989		155	37	13-5-2014			Cần Thơ	4=that bai II	1=phoi	4=nghien ma tuy		#NULL!	#NULL!	#NULL!				#NULL!	#NULL!	#NULL!	#NULL!	#NULL!	1=HIV + dieu tri ARV	0		0	0	0	0	0	0	0		ARV 3 in 1	1	1	Sulfamethoxazol	960mg	2
39	2014-05-12	2015-09-16	1=nam	25	0				1989		155	37	13-5-2014			Cần Thơ	4=that bai II	1=phoi	4=nghien ma tuy		#NULL!	#NULL!	#NULL!				#NULL!	#NULL!	#NULL!	#NULL!	#NULL!	1=HIV + dieu tri ARV	0		0	0	0	0	0	0	0		ARV 3 in 1	1	1	Sulfamethoxazol	960mg	2
39	2014-05-12	2015-10-28	1=nam	25	0				1989		155	37	13-5-2014			Cần Thơ	4=that bai II	1=phoi	4=nghien ma tuy		#NULL!	#NULL!	#NULL!				#NULL!	#NULL!	#NULL!	#NULL!	#NULL!	1=HIV + dieu tri ARV	0		0	0	0	0	0	0	0		ARV 3 in 1	1	1	Sulfamethoxazol	960mg	2
39	2014-05-12	2015-11-11	1=nam	25	0				1989		155	37	13-5-2014			Cần Thơ	4=that bai II	1=phoi	4=nghien ma tuy		#NULL!	#NULL!	#NULL!				#NULL!	#NULL!	#NULL!	#NULL!	#NULL!	1=HIV + dieu tri ARV	0		0	0	0	0	0	0	0		ARV 3 in 1	1	1	Sulfamethoxazol	960mg	2
39	2014-05-12	2015-12-02	1=nam	25	0				1989		155	37	13-5-2014			Cần Thơ	4=that bai II	1=phoi	4=nghien ma tuy		#NULL!	#NULL!	#NULL!				#NULL!	#NULL!	#NULL!	#NULL!	#NULL!	1=HIV + dieu tri ARV	0		0	0	0	0	0	0	0		ARV 3 in 1	1	1	Sulfamethoxazol	960mg	2
39	2014-05-12	2016-01-06	1=nam	25	0				1989		155	37	13-5-2014			Cần Thơ	4=that bai II	1=phoi	4=nghien ma tuy		#NULL!	#NULL!	#NULL!				#NULL!	#NULL!	#NULL!	#NULL!	#NULL!	1=HIV + dieu tri ARV	0		0	0	0	0	0	0	0		ARV 3 in 1	1	1	Sulfamethoxazol	960mg	2
40	2014-05-14	2014-05-22	1=nam	45	0				1969		163	54	14-5-2014		kỹ sư điện	Cần Thơ	2=tai phat	1=phoi			#NULL!	#NULL!	#NULL!	4=dai thao duong	9=benh thinh giac		#NULL!	#NULL!	#NULL!	#NULL!	#NULL!	3=HIV am tinh	0		0	0	0	0	0	0	0		Insulin	S 20UI, C 10UI	2
40	2014-05-14	2014-06-11	1=nam	45	0				1969		163	54	14-5-2014		kỹ sư điện	Cần Thơ	2=tai phat	1=phoi			#NULL!	#NULL!	#NULL!	4=dai thao duong	9=benh thinh giac		#NULL!	#NULL!	#NULL!	#NULL!	#NULL!	3=HIV am tinh	0		0	0	0	0	0	0	0		Insulin	S 20UI, C 10UI	2
40	2014-05-14	2014-07-09	1=nam	45	0				1969		163	54	14-5-2014		kỹ sư điện	Cần Thơ	2=tai phat	1=phoi			#NULL!	#NULL!	#NULL!	4=dai thao duong	9=benh thinh giac		#NULL!	#NULL!	#NULL!	#NULL!	#NULL!	3=HIV am tinh	0		0	0	0	0	0	0	0		Insulin	S 20UI, C 10UI	2
40	2014-05-14	2014-08-13	1=nam	45	0				1969		163	54	14-5-2014		kỹ sư điện	Cần Thơ	2=tai phat	1=phoi			#NULL!	#NULL!	#NULL!	4=dai thao duong	9=benh thinh giac		#NULL!	#NULL!	#NULL!	#NULL!	#NULL!	3=HIV am tinh	0		0	0	0	0	0	0	0		Insulin	S 20UI, C 10UI	2
40	2014-05-14	2014-09-10	1=nam	45	0				1969		163	54	14-5-2014		kỹ sư điện	Cần Thơ	2=tai phat	1=phoi			#NULL!	#NULL!	#NULL!	4=dai thao duong	9=benh thinh giac		#NULL!	#NULL!	#NULL!	#NULL!	#NULL!	3=HIV am tinh	0		0	0	0	0	0	0	0		Insulin	S 20UI, C 10UI	2
40	2014-05-14	2014-10-08	1=nam	45	0				1969		163	54	14-5-2014		kỹ sư điện	Cần Thơ	2=tai phat	1=phoi			#NULL!	#NULL!	#NULL!	4=dai thao duong	9=benh thinh giac		#NULL!	#NULL!	#NULL!	#NULL!	#NULL!	3=HIV am tinh	0		0	0	0	0	0	0	0		Insulin	S 20UI, C 10UI	2
40	2014-05-14	2014-11-05	1=nam	45	0				1969		163	54	14-5-2014		kỹ sư điện	Cần Thơ	2=tai phat	1=phoi			#NULL!	#NULL!	#NULL!	4=dai thao duong	9=benh thinh giac		#NULL!	#NULL!	#NULL!	#NULL!	#NULL!	3=HIV am tinh	0		0	0	0	0	0	0	0		Insulin	S 20UI, C 10UI	2
40	2014-05-14	2014-12-03	1=nam	45	0				1969		163	54	14-5-2014		kỹ sư điện	Cần Thơ	2=tai phat	1=phoi			#NULL!	#NULL!	#NULL!	4=dai thao duong	9=benh thinh giac		#NULL!	#NULL!	#NULL!	#NULL!	#NULL!	3=HIV am tinh	0		0	0	0	0	0	0	0		Insulin	S 20UI, C 10UI	2
40	2014-05-14	2015-01-07	1=nam	45	0				1969		163	54	14-5-2014		kỹ sư điện	Cần Thơ	2=tai phat	1=phoi			#NULL!	#NULL!	#NULL!	4=dai thao duong	9=benh thinh giac		#NULL!	#NULL!	#NULL!	#NULL!	#NULL!	3=HIV am tinh	0		0	0	0	0	0	0	0		Insulin	S 20UI, C 10UI	2
40	2014-05-14	2015-02-04	1=nam	45	0				1969		163	54	14-5-2014		kỹ sư điện	Cần Thơ	2=tai phat	1=phoi			#NULL!	#NULL!	#NULL!	4=dai thao duong	9=benh thinh giac		#NULL!	#NULL!	#NULL!	#NULL!	#NULL!	3=HIV am tinh	0		0	0	0	0	0	0	0		Insulin	S 20UI, C 10UI	2
40	2014-05-14	2015-03-04	1=nam	45	0				1969		163	54	14-5-2014		kỹ sư điện	Cần Thơ	2=tai phat	1=phoi			#NULL!	#NULL!	#NULL!	4=dai thao duong	9=benh thinh giac		#NULL!	#NULL!	#NULL!	#NULL!	#NULL!	3=HIV am tinh	0		0	0	0	0	0	0	0		Insulin	S 20UI, C 10UI	2
40	2014-05-14	2015-04-01	1=nam	45	0				1969		163	54	14-5-2014		kỹ sư điện	Cần Thơ	2=tai phat	1=phoi			#NULL!	#NULL!	#NULL!	4=dai thao duong	9=benh thinh giac		#NULL!	#NULL!	#NULL!	#NULL!	#NULL!	3=HIV am tinh	0		0	0	0	0	0	0	0		Insulin	S 20UI, C 10UI	2
40	2014-05-14	2015-06-03	1=nam	45	0				1969		163	54	14-5-2014		kỹ sư điện	Cần Thơ	2=tai phat	1=phoi			#NULL!	#NULL!	#NULL!	4=dai thao duong	9=benh thinh giac		#NULL!	#NULL!	#NULL!	#NULL!	#NULL!	3=HIV am tinh	0		0	0	0	0	0	0	0		Insulin	S 20UI, C 10UI	2
40	2014-05-14	2015-07-15	1=nam	45	0				1969		163	54	14-5-2014		kỹ sư điện	Cần Thơ	2=tai phat	1=phoi			#NULL!	#NULL!	#NULL!	4=dai thao duong	9=benh thinh giac		#NULL!	#NULL!	#NULL!	#NULL!	#NULL!	3=HIV am tinh	0		0	0	0	0	0	0	0		Insulin	S 20UI, C 10UI	2
40	2014-05-14	2015-08-05	1=nam	45	0				1969		163	54	14-5-2014		kỹ sư điện	Cần Thơ	2=tai phat	1=phoi			#NULL!	#NULL!	#NULL!	4=dai thao duong	9=benh thinh giac		#NULL!	#NULL!	#NULL!	#NULL!	#NULL!	3=HIV am tinh	0		0	0	0	0	0	0	0		Insulin	S 20UI, C 10UI	2
40	2014-05-14	2015-09-16	1=nam	45	0				1969		163	54	14-5-2014		kỹ sư điện	Cần Thơ	2=tai phat	1=phoi			#NULL!	#NULL!	#NULL!	4=dai thao duong	9=benh thinh giac		#NULL!	#NULL!	#NULL!	#NULL!	#NULL!	3=HIV am tinh	0		0	0	0	0	0	0	0		Insulin	S 20UI, C 10UI	2
40	2014-05-14	2015-10-14	1=nam	45	0				1969		163	54	14-5-2014		kỹ sư điện	Cần Thơ	2=tai phat	1=phoi			#NULL!	#NULL!	#NULL!	4=dai thao duong	9=benh thinh giac		#NULL!	#NULL!	#NULL!	#NULL!	#NULL!	3=HIV am tinh	0		0	0	0	0	0	0	0		Insulin	S 20UI, C 10UI	2
40	2014-05-14	2015-11-11	1=nam	45	0				1969		163	54	14-5-2014		kỹ sư điện	Cần Thơ	2=tai phat	1=phoi			#NULL!	#NULL!	#NULL!	4=dai thao duong	9=benh thinh giac		#NULL!	#NULL!	#NULL!	#NULL!	#NULL!	3=HIV am tinh	0		0	0	0	0	0	0	0		Insulin	S 20UI, C 10UI	2
40	2014-05-14	2015-12-10	1=nam	45	0				1969		163	54	14-5-2014		kỹ sư điện	Cần Thơ	2=tai phat	1=phoi			#NULL!	#NULL!	#NULL!	4=dai thao duong	9=benh thinh giac		#NULL!	#NULL!	#NULL!	#NULL!	#NULL!	3=HIV am tinh	0		0	0	0	0	0	0	0		Insulin	S 20UI, C 10UI	2
41	2014-05-29	2014-07-02	2=nu	40	0				1974		150	47	15-5-2014		nội trợ	Cần Thơ	2=tai phat	1=phoi			#NULL!	#NULL!	#NULL!				#NULL!	#NULL!	#NULL!	#NULL!	#NULL!	3=HIV am tinh	0		0	0	0	0	0	0	0
41	2014-05-29	2014-08-06	2=nu	40	0				1974		150	47	15-5-2014		nội trợ	Cần Thơ	2=tai phat	1=phoi			#NULL!	#NULL!	#NULL!				#NULL!	#NULL!	#NULL!	#NULL!	#NULL!	3=HIV am tinh	0		0	0	0	0	0	0	0
41	2014-05-29	2014-09-03	2=nu	40	0				1974		150	47	15-5-2014		nội trợ	Cần Thơ	2=tai phat	1=phoi			#NULL!	#NULL!	#NULL!				#NULL!	#NULL!	#NULL!	#NULL!	#NULL!	3=HIV am tinh	0		0	0	0	0	0	0	0
41	2014-05-29	2014-10-01	2=nu	40	0				1974		150	47	15-5-2014		nội trợ	Cần Thơ	2=tai phat	1=phoi			#NULL!	#NULL!	#NULL!				#NULL!	#NULL!	#NULL!	#NULL!	#NULL!	3=HIV am tinh	0		0	0	0	0	0	0	0
41	2014-05-29	2014-10-27	2=nu	40	0				1974		150	47	15-5-2014		nội trợ	Cần Thơ	2=tai phat	1=phoi			#NULL!	#NULL!	#NULL!				#NULL!	#NULL!	#NULL!	#NULL!	#NULL!	3=HIV am tinh	0		0	0	0	0	0	0	0
41	2014-05-29	2014-11-25	2=nu	40	0				1974		150	47	15-5-2014		nội trợ	Cần Thơ	2=tai phat	1=phoi			#NULL!	#NULL!	#NULL!				#NULL!	#NULL!	#NULL!	#NULL!	#NULL!	3=HIV am tinh	0		0	0	0	0	0	0	0
41	2014-05-29	2015-01-02	2=nu	40	0				1974		150	47	15-5-2014		nội trợ	Cần Thơ	2=tai phat	1=phoi			#NULL!	#NULL!	#NULL!				#NULL!	#NULL!	#NULL!	#NULL!	#NULL!	3=HIV am tinh	0		0	0	0	0	0	0	0
41	2014-05-29	2015-02-04	2=nu	40	0				1974		150	47	15-5-2014		nội trợ	Cần Thơ	2=tai phat	1=phoi			#NULL!	#NULL!	#NULL!				#NULL!	#NULL!	#NULL!	#NULL!	#NULL!	3=HIV am tinh	0		0	0	0	0	0	0	0
41	2014-05-29	2015-03-04	2=nu	40	0				1974		150	47	15-5-2014		nội trợ	Cần Thơ	2=tai phat	1=phoi			#NULL!	#NULL!	#NULL!				#NULL!	#NULL!	#NULL!	#NULL!	#NULL!	3=HIV am tinh	0		0	0	0	0	0	0	0
41	2014-05-29	2015-04-01	2=nu	40	0				1974		150	47	15-5-2014		nội trợ	Cần Thơ	2=tai phat	1=phoi			#NULL!	#NULL!	#NULL!				#NULL!	#NULL!	#NULL!	#NULL!	#NULL!	3=HIV am tinh	0		0	0	0	0	0	0	0
41	2014-05-29	2015-05-06	2=nu	40	0				1974		150	47	15-5-2014		nội trợ	Cần Thơ	2=tai phat	1=phoi			#NULL!	#NULL!	#NULL!				#NULL!	#NULL!	#NULL!	#NULL!	#NULL!	3=HIV am tinh	0		0	0	0	0	0	0	0
41	2014-05-29	2015-06-03	2=nu	40	0				1974		150	47	15-5-2014		nội trợ	Cần Thơ	2=tai phat	1=phoi			#NULL!	#NULL!	#NULL!				#NULL!	#NULL!	#NULL!	#NULL!	#NULL!	3=HIV am tinh	0		0	0	0	0	0	0	0
41	2014-05-29	2015-07-01	2=nu	40	0				1974		150	47	15-5-2014		nội trợ	Cần Thơ	2=tai phat	1=phoi			#NULL!	#NULL!	#NULL!				#NULL!	#NULL!	#NULL!	#NULL!	#NULL!	3=HIV am tinh	0		0	0	0	0	0	0	0
41	2014-05-29	2015-08-05	2=nu	40	0				1974		150	47	15-5-2014		nội trợ	Cần Thơ	2=tai phat	1=phoi			#NULL!	#NULL!	#NULL!				#NULL!	#NULL!	#NULL!	#NULL!	#NULL!	3=HIV am tinh	0		0	0	0	0	0	0	0
41	2014-05-29	2015-09-09	2=nu	40	0				1974		150	47	15-5-2014		nội trợ	Cần Thơ	2=tai phat	1=phoi			#NULL!	#NULL!	#NULL!				#NULL!	#NULL!	#NULL!	#NULL!	#NULL!	3=HIV am tinh	0		0	0	0	0	0	0	0
41	2014-05-29	2015-10-07	2=nu	40	0				1974		150	47	15-5-2014		nội trợ	Cần Thơ	2=tai phat	1=phoi			#NULL!	#NULL!	#NULL!				#NULL!	#NULL!	#NULL!	#NULL!	#NULL!	3=HIV am tinh	0		0	0	0	0	0	0	0
41	2014-05-29	2015-11-05	2=nu	40	0				1974		150	47	15-5-2014		nội trợ	Cần Thơ	2=tai phat	1=phoi			#NULL!	#NULL!	#NULL!				#NULL!	#NULL!	#NULL!	#NULL!	#NULL!	3=HIV am tinh	0		0	0	0	0	0	0	0
41	2014-05-29	2015-12-02	2=nu	40	0				1974		150	47	15-5-2014		nội trợ	Cần Thơ	2=tai phat	1=phoi			#NULL!	#NULL!	#NULL!				#NULL!	#NULL!	#NULL!	#NULL!	#NULL!	3=HIV am tinh	0		0	0	0	0	0	0	0
41	2014-05-29	2016-01-06	2=nu	40	0				1974		150	47	15-5-2014		nội trợ	Cần Thơ	2=tai phat	1=phoi			#NULL!	#NULL!	#NULL!				#NULL!	#NULL!	#NULL!	#NULL!	#NULL!	3=HIV am tinh	0		0	0	0	0	0	0	0
42	2014-06-18	2014-07-16	1=nam	52	0				1962		165	48	16-6-2014			Cần Thơ	2=tai phat	1=phoi			#NULL!	#NULL!	#NULL!	4=dai thao duong			#NULL!	#NULL!	#NULL!	#NULL!	#NULL!	3=HIV am tinh	0		0	0	0	0	0	0	0
42	2014-06-18	2014-08-05	1=nam	52	0				1962		165	48	16-6-2014			Cần Thơ	2=tai phat	1=phoi			#NULL!	#NULL!	#NULL!	4=dai thao duong			#NULL!	#NULL!	#NULL!	#NULL!	#NULL!	3=HIV am tinh	0		0	0	0	0	0	0	0
42	2014-06-18	2014-09-17	1=nam	52	0				1962		165	48	16-6-2014			Cần Thơ	2=tai phat	1=phoi			#NULL!	#NULL!	#NULL!	4=dai thao duong			#NULL!	#NULL!	#NULL!	#NULL!	#NULL!	3=HIV am tinh	0		0	0	0	0	0	0	0
42	2014-06-18	2014-10-15	1=nam	52	0				1962		165	48	16-6-2014			Cần Thơ	2=tai phat	1=phoi			#NULL!	#NULL!	#NULL!	4=dai thao duong			#NULL!	#NULL!	#NULL!	#NULL!	#NULL!	3=HIV am tinh	0		0	0	0	0	0	0	0
42	2014-06-18	2014-11-05	1=nam	52	0				1962		165	48	16-6-2014			Cần Thơ	2=tai phat	1=phoi			#NULL!	#NULL!	#NULL!	4=dai thao duong			#NULL!	#NULL!	#NULL!	#NULL!	#NULL!	3=HIV am tinh	0		0	0	0	0	0	0	0
42	2014-06-18	2014-12-10	1=nam	52	0				1962		165	48	16-6-2014			Cần Thơ	2=tai phat	1=phoi			#NULL!	#NULL!	#NULL!	4=dai thao duong			#NULL!	#NULL!	#NULL!	#NULL!	#NULL!	3=HIV am tinh	0		0	0	0	0	0	0	0
42	2014-06-18	2015-01-14	1=nam	52	0				1962		165	48	16-6-2014			Cần Thơ	2=tai phat	1=phoi			#NULL!	#NULL!	#NULL!	4=dai thao duong			#NULL!	#NULL!	#NULL!	#NULL!	#NULL!	3=HIV am tinh	0		0	0	0	0	0	0	0
42	2014-06-18	2015-02-11	1=nam	52	0				1962		165	48	16-6-2014			Cần Thơ	2=tai phat	1=phoi			#NULL!	#NULL!	#NULL!	4=dai thao duong			#NULL!	#NULL!	#NULL!	#NULL!	#NULL!	3=HIV am tinh	0		0	0	0	0	0	0	0
42	2014-06-18	2015-03-11	1=nam	52	0				1962		165	48	16-6-2014			Cần Thơ	2=tai phat	1=phoi			#NULL!	#NULL!	#NULL!	4=dai thao duong			#NULL!	#NULL!	#NULL!	#NULL!	#NULL!	3=HIV am tinh	0		0	0	0	0	0	0	0
42	2014-06-18	2015-04-08	1=nam	52	0				1962		165	48	16-6-2014			Cần Thơ	2=tai phat	1=phoi			#NULL!	#NULL!	#NULL!	4=dai thao duong			#NULL!	#NULL!	#NULL!	#NULL!	#NULL!	3=HIV am tinh	0		0	0	0	0	0	0	0
42	2014-06-18	2015-05-13	1=nam	52	0				1962		165	48	16-6-2014			Cần Thơ	2=tai phat	1=phoi			#NULL!	#NULL!	#NULL!	4=dai thao duong			#NULL!	#NULL!	#NULL!	#NULL!	#NULL!	3=HIV am tinh	0		0	0	0	0	0	0	0
42	2014-06-18	2015-06-10	1=nam	52	0				1962		165	48	16-6-2014			Cần Thơ	2=tai phat	1=phoi			#NULL!	#NULL!	#NULL!	4=dai thao duong			#NULL!	#NULL!	#NULL!	#NULL!	#NULL!	3=HIV am tinh	0		0	0	0	0	0	0	0
42	2014-06-18	2015-07-08	1=nam	52	0				1962		165	48	16-6-2014			Cần Thơ	2=tai phat	1=phoi			#NULL!	#NULL!	#NULL!	4=dai thao duong			#NULL!	#NULL!	#NULL!	#NULL!	#NULL!	3=HIV am tinh	0		0	0	0	0	0	0	0
42	2014-06-18	2015-08-12	1=nam	52	0				1962		165	48	16-6-2014			Cần Thơ	2=tai phat	1=phoi			#NULL!	#NULL!	#NULL!	4=dai thao duong			#NULL!	#NULL!	#NULL!	#NULL!	#NULL!	3=HIV am tinh	0		0	0	0	0	0	0	0
42	2014-06-18	2015-09-16	1=nam	52	0				1962		165	48	16-6-2014			Cần Thơ	2=tai phat	1=phoi			#NULL!	#NULL!	#NULL!	4=dai thao duong			#NULL!	#NULL!	#NULL!	#NULL!	#NULL!	3=HIV am tinh	0		0	0	0	0	0	0	0
42	2014-06-18	2015-10-06	1=nam	52	0				1962		165	48	16-6-2014			Cần Thơ	2=tai phat	1=phoi			#NULL!	#NULL!	#NULL!	4=dai thao duong			#NULL!	#NULL!	#NULL!	#NULL!	#NULL!	3=HIV am tinh	0		0	0	0	0	0	0	0
42	2014-06-18	2015-11-11	1=nam	52	0				1962		165	48	16-6-2014			Cần Thơ	2=tai phat	1=phoi			#NULL!	#NULL!	#NULL!	4=dai thao duong			#NULL!	#NULL!	#NULL!	#NULL!	#NULL!	3=HIV am tinh	0		0	0	0	0	0	0	0
42	2014-06-18	2015-12-09	1=nam	52	0				1962		165	48	16-6-2014			Cần Thơ	2=tai phat	1=phoi			#NULL!	#NULL!	#NULL!	4=dai thao duong			#NULL!	#NULL!	#NULL!	#NULL!	#NULL!	3=HIV am tinh	0		0	0	0	0	0	0	0
42	2014-06-18	2016-01-23	1=nam	52	0				1962		165	48	16-6-2014			Cần Thơ	2=tai phat	1=phoi			#NULL!	#NULL!	#NULL!	4=dai thao duong			#NULL!	#NULL!	#NULL!	#NULL!	#NULL!	3=HIV am tinh	0		0	0	0	0	0	0	0
43	2014-06-19	2014-07-23	1=nam	70	0				1944		155	38	17-6-2014		già	Cần Thơ	2=tai phat	1=phoi			#NULL!	#NULL!	#NULL!				#NULL!	#NULL!	#NULL!	#NULL!	#NULL!	3=HIV am tinh	0		0	0	0	0	0	0	0
43	2014-06-19	2014-09-25	1=nam	70	0				1944		155	38	17-6-2014		già	Cần Thơ	2=tai phat	1=phoi			#NULL!	#NULL!	#NULL!				#NULL!	#NULL!	#NULL!	#NULL!	#NULL!	3=HIV am tinh	0		0	0	0	0	0	0	0
44	2014-06-26	2014-07-23	1=nam	60	0				1954		160	47	19-6-2014		thợ mộc	Cần Thơ	2=tai phat	1=phoi			#NULL!	#NULL!	#NULL!				#NULL!	#NULL!	#NULL!	#NULL!	#NULL!	3=HIV am tinh	0		0	0	0	0	0	0	0
44	2014-06-26	2014-08-27	1=nam	60	0				1954		160	47	19-6-2014		thợ mộc	Cần Thơ	2=tai phat	1=phoi			#NULL!	#NULL!	#NULL!				#NULL!	#NULL!	#NULL!	#NULL!	#NULL!	3=HIV am tinh	0		0	0	0	0	0	0	0
44	2014-06-26	2014-09-20	1=nam	60	0				1954		160	47	19-6-2014		thợ mộc	Cần Thơ	2=tai phat	1=phoi			#NULL!	#NULL!	#NULL!				#NULL!	#NULL!	#NULL!	#NULL!	#NULL!	3=HIV am tinh	0		0	0	0	0	0	0	0
44	2014-06-26	2014-10-22	1=nam	60	0				1954		160	47	19-6-2014		thợ mộc	Cần Thơ	2=tai phat	1=phoi			#NULL!	#NULL!	#NULL!				#NULL!	#NULL!	#NULL!	#NULL!	#NULL!	3=HIV am tinh	0		0	0	0	0	0	0	0
44	2014-06-26	2014-11-19	1=nam	60	0				1954		160	47	19-6-2014		thợ mộc	Cần Thơ	2=tai phat	1=phoi			#NULL!	#NULL!	#NULL!				#NULL!	#NULL!	#NULL!	#NULL!	#NULL!	3=HIV am tinh	0		0	0	0	0	0	0	0
44	2014-06-26	2014-12-17	1=nam	60	0				1954		160	47	19-6-2014		thợ mộc	Cần Thơ	2=tai phat	1=phoi			#NULL!	#NULL!	#NULL!				#NULL!	#NULL!	#NULL!	#NULL!	#NULL!	3=HIV am tinh	0		0	0	0	0	0	0	0
44	2014-06-26	2015-01-14	1=nam	60	0				1954		160	47	19-6-2014		thợ mộc	Cần Thơ	2=tai phat	1=phoi			#NULL!	#NULL!	#NULL!				#NULL!	#NULL!	#NULL!	#NULL!	#NULL!	3=HIV am tinh	0		0	0	0	0	0	0	0
44	2014-06-26	2015-02-11	1=nam	60	0				1954		160	47	19-6-2014		thợ mộc	Cần Thơ	2=tai phat	1=phoi			#NULL!	#NULL!	#NULL!				#NULL!	#NULL!	#NULL!	#NULL!	#NULL!	3=HIV am tinh	0		0	0	0	0	0	0	0
44	2014-06-26	2015-03-11	1=nam	60	0				1954		160	47	19-6-2014		thợ mộc	Cần Thơ	2=tai phat	1=phoi			#NULL!	#NULL!	#NULL!				#NULL!	#NULL!	#NULL!	#NULL!	#NULL!	3=HIV am tinh	0		0	0	0	0	0	0	0
44	2014-06-26	2015-04-08	1=nam	60	0				1954		160	47	19-6-2014		thợ mộc	Cần Thơ	2=tai phat	1=phoi			#NULL!	#NULL!	#NULL!				#NULL!	#NULL!	#NULL!	#NULL!	#NULL!	3=HIV am tinh	0		0	0	0	0	0	0	0
44	2014-06-26	2015-05-13	1=nam	60	0				1954		160	47	19-6-2014		thợ mộc	Cần Thơ	2=tai phat	1=phoi			#NULL!	#NULL!	#NULL!				#NULL!	#NULL!	#NULL!	#NULL!	#NULL!	3=HIV am tinh	0		0	0	0	0	0	0	0
44	2014-06-26	2015-06-10	1=nam	60	0				1954		160	47	19-6-2014		thợ mộc	Cần Thơ	2=tai phat	1=phoi			#NULL!	#NULL!	#NULL!				#NULL!	#NULL!	#NULL!	#NULL!	#NULL!	3=HIV am tinh	0		0	0	0	0	0	0	0
44	2014-06-26	2015-07-08	1=nam	60	0				1954		160	47	19-6-2014		thợ mộc	Cần Thơ	2=tai phat	1=phoi			#NULL!	#NULL!	#NULL!				#NULL!	#NULL!	#NULL!	#NULL!	#NULL!	3=HIV am tinh	0		0	0	0	0	0	0	0
44	2014-06-26	2015-08-05	1=nam	60	0				1954		160	47	19-6-2014		thợ mộc	Cần Thơ	2=tai phat	1=phoi			#NULL!	#NULL!	#NULL!				#NULL!	#NULL!	#NULL!	#NULL!	#NULL!	3=HIV am tinh	0		0	0	0	0	0	0	0
44	2014-06-26	2015-09-16	1=nam	60	0				1954		160	47	19-6-2014		thợ mộc	Cần Thơ	2=tai phat	1=phoi			#NULL!	#NULL!	#NULL!				#NULL!	#NULL!	#NULL!	#NULL!	#NULL!	3=HIV am tinh	0		0	0	0	0	0	0	0
44	2014-06-26	2015-10-14	1=nam	60	0				1954		160	47	19-6-2014		thợ mộc	Cần Thơ	2=tai phat	1=phoi			#NULL!	#NULL!	#NULL!				#NULL!	#NULL!	#NULL!	#NULL!	#NULL!	3=HIV am tinh	0		0	0	0	0	0	0	0
44	2014-06-26	2015-11-11	1=nam	60	0				1954		160	47	19-6-2014		thợ mộc	Cần Thơ	2=tai phat	1=phoi			#NULL!	#NULL!	#NULL!				#NULL!	#NULL!	#NULL!	#NULL!	#NULL!	3=HIV am tinh	0		0	0	0	0	0	0	0
44	2014-06-26	2015-12-16	1=nam	60	0				1954		160	47	19-6-2014		thợ mộc	Cần Thơ	2=tai phat	1=phoi			#NULL!	#NULL!	#NULL!				#NULL!	#NULL!	#NULL!	#NULL!	#NULL!	3=HIV am tinh	0		0	0	0	0	0	0	0
44	2014-06-26	2016-01-13	1=nam	60	0				1954		160	47	19-6-2014		thợ mộc	Cần Thơ	2=tai phat	1=phoi			#NULL!	#NULL!	#NULL!				#NULL!	#NULL!	#NULL!	#NULL!	#NULL!	3=HIV am tinh	0		0	0	0	0	0	0	0
44	2014-06-26	2016-02-17	1=nam	60	0				1954		160	47	19-6-2014		thợ mộc	Cần Thơ	2=tai phat	1=phoi			#NULL!	#NULL!	#NULL!				#NULL!	#NULL!	#NULL!	#NULL!	#NULL!	3=HIV am tinh	0		0	0	0	0	0	0	0
45	2014-04-08	2014-04-18	2=nu	77	0				1937		159	30	10/2014	200963709	Già	Quảng Nam	99=nghi ngờ lao phổi âm tính	1=phoi	5=suy kiet		#NULL!	#NULL!	#NULL!	99=ECG dây nhĩ phải			#NULL!	#NULL!	#NULL!	#NULL!	#NULL!	3=HIV am tinh	0		0	0	0	0	0	0	0	không rõ	NaCl 0,9%	500ml	1	clindamycin 300mg	300mg	2	magie b6 200mg
45	2014-04-08	2014-04-27	2=nu	77	0				1937		159	30	10/2014	200963709	Già	Quảng Nam	99=nghi ngờ lao phổi âm tính	1=phoi	5=suy kiet		#NULL!	#NULL!	#NULL!	99=ECG dây nhĩ phải			#NULL!	#NULL!	#NULL!	#NULL!	#NULL!	3=HIV am tinh	0		0	0	0	0	0	0	0	không rõ	NaCl 0,9%	500ml	1	clindamycin 300mg	300mg	2	magie b6 200mg
45	2014-04-08	2014-04-30	2=nu	77	0				1937		159	30	10/2014	200963709	Già	Quảng Nam	99=nghi ngờ lao phổi âm tính	1=phoi	5=suy kiet		#NULL!	#NULL!	#NULL!	99=ECG dây nhĩ phải			#NULL!	#NULL!	#NULL!	#NULL!	#NULL!	3=HIV am tinh	0		0	0	0	0	0	0	0	không rõ	NaCl 0,9%	500ml	1	clindamycin 300mg	300mg	2	magie b6 200mg
45	2014-04-08	2014-05-14	2=nu	77	0				1937		159	30	10/2014	200963709	Già	Quảng Nam	99=nghi ngờ lao phổi âm tính	1=phoi	5=suy kiet		#NULL!	#NULL!	#NULL!	99=ECG dây nhĩ phải			#NULL!	#NULL!	#NULL!	#NULL!	#NULL!	3=HIV am tinh	0		0	0	0	0	0	0	0	không rõ	NaCl 0,9%	500ml	1	clindamycin 300mg	300mg	2	magie b6 200mg
45	2014-04-08	2014-05-29	2=nu	77	0				1937		159	30	10/2014	200963709	Già	Quảng Nam	99=nghi ngờ lao phổi âm tính	1=phoi	5=suy kiet		#NULL!	#NULL!	#NULL!	99=ECG dây nhĩ phải			#NULL!	#NULL!	#NULL!	#NULL!	#NULL!	3=HIV am tinh	0		0	0	0	0	0	0	0	không rõ	NaCl 0,9%	500ml	1	clindamycin 300mg	300mg	2	magie b6 200mg
45	2014-04-08	2014-06-15	2=nu	77	0				1937		159	30	10/2014	200963709	Già	Quảng Nam	99=nghi ngờ lao phổi âm tính	1=phoi	5=suy kiet		#NULL!	#NULL!	#NULL!	99=ECG dây nhĩ phải			#NULL!	#NULL!	#NULL!	#NULL!	#NULL!	3=HIV am tinh	0		0	0	0	0	0	0	0	không rõ	NaCl 0,9%	500ml	1	clindamycin 300mg	300mg	2	magie b6 200mg
45	2014-04-08	2014-06-26	2=nu	77	0				1937		159	30	10/2014	200963709	Già	Quảng Nam	99=nghi ngờ lao phổi âm tính	1=phoi	5=suy kiet		#NULL!	#NULL!	#NULL!	99=ECG dây nhĩ phải			#NULL!	#NULL!	#NULL!	#NULL!	#NULL!	3=HIV am tinh	0		0	0	0	0	0	0	0	không rõ	NaCl 0,9%	500ml	1	clindamycin 300mg	300mg	2	magie b6 200mg
45	2014-04-08	2014-07-18	2=nu	77	0				1937		159	30	10/2014	200963709	Già	Quảng Nam	99=nghi ngờ lao phổi âm tính	1=phoi	5=suy kiet		#NULL!	#NULL!	#NULL!	99=ECG dây nhĩ phải			#NULL!	#NULL!	#NULL!	#NULL!	#NULL!	3=HIV am tinh	0		0	0	0	0	0	0	0	không rõ	NaCl 0,9%	500ml	1	clindamycin 300mg	300mg	2	magie b6 200mg
45	2014-04-08	2014-08-09	2=nu	77	0				1937		159	30	10/2014	200963709	Già	Quảng Nam	99=nghi ngờ lao phổi âm tính	1=phoi	5=suy kiet		#NULL!	#NULL!	#NULL!	99=ECG dây nhĩ phải			#NULL!	#NULL!	#NULL!	#NULL!	#NULL!	3=HIV am tinh	0		0	0	0	0	0	0	0	không rõ	NaCl 0,9%	500ml	1	clindamycin 300mg	300mg	2	magie b6 200mg
45	2014-04-08	2014-08-14	2=nu	77	0				1937		159	30	10/2014	200963709	Già	Quảng Nam	99=nghi ngờ lao phổi âm tính	1=phoi	5=suy kiet		#NULL!	#NULL!	#NULL!	99=ECG dây nhĩ phải			#NULL!	#NULL!	#NULL!	#NULL!	#NULL!	3=HIV am tinh	0		0	0	0	0	0	0	0	không rõ	NaCl 0,9%	500ml	1	clindamycin 300mg	300mg	2	magie b6 200mg
45	2014-04-08	2014-08-30	2=nu	77	0				1937		159	30	10/2014	200963709	Già	Quảng Nam	99=nghi ngờ lao phổi âm tính	1=phoi	5=suy kiet		#NULL!	#NULL!	#NULL!	99=ECG dây nhĩ phải			#NULL!	#NULL!	#NULL!	#NULL!	#NULL!	3=HIV am tinh	0		0	0	0	0	0	0	0	không rõ	NaCl 0,9%	500ml	1	clindamycin 300mg	300mg	2	magie b6 200mg
45	2014-04-08	2014-09-04	2=nu	77	0				1937		159	30	10/2014	200963709	Già	Quảng Nam	99=nghi ngờ lao phổi âm tính	1=phoi	5=suy kiet		#NULL!	#NULL!	#NULL!	99=ECG dây nhĩ phải			#NULL!	#NULL!	#NULL!	#NULL!	#NULL!	3=HIV am tinh	0		0	0	0	0	0	0	0	không rõ	NaCl 0,9%	500ml	1	clindamycin 300mg	300mg	2	magie b6 200mg
45	2014-04-08	2014-09-14	2=nu	77	0				1937		159	30	10/2014	200963709	Già	Quảng Nam	99=nghi ngờ lao phổi âm tính	1=phoi	5=suy kiet		#NULL!	#NULL!	#NULL!	99=ECG dây nhĩ phải			#NULL!	#NULL!	#NULL!	#NULL!	#NULL!	3=HIV am tinh	0		0	0	0	0	0	0	0	không rõ	NaCl 0,9%	500ml	1	clindamycin 300mg	300mg	2	magie b6 200mg
45	2014-04-08	2014-09-20	2=nu	77	0				1937		159	30	10/2014	200963709	Già	Quảng Nam	99=nghi ngờ lao phổi âm tính	1=phoi	5=suy kiet		#NULL!	#NULL!	#NULL!	99=ECG dây nhĩ phải			#NULL!	#NULL!	#NULL!	#NULL!	#NULL!	3=HIV am tinh	0		0	0	0	0	0	0	0	không rõ	NaCl 0,9%	500ml	1	clindamycin 300mg	300mg	2	magie b6 200mg
45	2014-04-08	2014-10-05	2=nu	77	0				1937		159	30	10/2014	200963709	Già	Quảng Nam	99=nghi ngờ lao phổi âm tính	1=phoi	5=suy kiet		#NULL!	#NULL!	#NULL!	99=ECG dây nhĩ phải			#NULL!	#NULL!	#NULL!	#NULL!	#NULL!	3=HIV am tinh	0		0	0	0	0	0	0	0	không rõ	NaCl 0,9%	500ml	1	clindamycin 300mg	300mg	2	magie b6 200mg
45	2014-04-08	2014-10-21	2=nu	77	0				1937		159	30	10/2014	200963709	Già	Quảng Nam	99=nghi ngờ lao phổi âm tính	1=phoi	5=suy kiet		#NULL!	#NULL!	#NULL!	99=ECG dây nhĩ phải			#NULL!	#NULL!	#NULL!	#NULL!	#NULL!	3=HIV am tinh	0		0	0	0	0	0	0	0	không rõ	NaCl 0,9%	500ml	1	clindamycin 300mg	300mg	2	magie b6 200mg
45	2014-04-08	2014-11-02	2=nu	77	0				1937		159	30	10/2014	200963709	Già	Quảng Nam	99=nghi ngờ lao phổi âm tính	1=phoi	5=suy kiet		#NULL!	#NULL!	#NULL!	99=ECG dây nhĩ phải			#NULL!	#NULL!	#NULL!	#NULL!	#NULL!	3=HIV am tinh	0		0	0	0	0	0	0	0	không rõ	NaCl 0,9%	500ml	1	clindamycin 300mg	300mg	2	magie b6 200mg
45	2014-04-08	2014-12-28	2=nu	77	0				1937		159	30	10/2014	200963709	Già	Quảng Nam	99=nghi ngờ lao phổi âm tính	1=phoi	5=suy kiet		#NULL!	#NULL!	#NULL!	99=ECG dây nhĩ phải			#NULL!	#NULL!	#NULL!	#NULL!	#NULL!	3=HIV am tinh	0		0	0	0	0	0	0	0	không rõ	NaCl 0,9%	500ml	1	clindamycin 300mg	300mg	2	magie b6 200mg
45	2014-04-08	2015-02-25	2=nu	77	0				1937		159	30	10/2014	200963709	Già	Quảng Nam	99=nghi ngờ lao phổi âm tính	1=phoi	5=suy kiet		#NULL!	#NULL!	#NULL!	99=ECG dây nhĩ phải			#NULL!	#NULL!	#NULL!	#NULL!	#NULL!	3=HIV am tinh	0		0	0	0	0	0	0	0	không rõ	NaCl 0,9%	500ml	1	clindamycin 300mg	300mg	2	magie b6 200mg
45	2014-04-08	2015-03-19	2=nu	77	0				1937		159	30	10/2014	200963709	Già	Quảng Nam	99=nghi ngờ lao phổi âm tính	1=phoi	5=suy kiet		#NULL!	#NULL!	#NULL!	99=ECG dây nhĩ phải			#NULL!	#NULL!	#NULL!	#NULL!	#NULL!	3=HIV am tinh	0		0	0	0	0	0	0	0	không rõ	NaCl 0,9%	500ml	1	clindamycin 300mg	300mg	2	magie b6 200mg
45	2014-04-08	2015-04-12	2=nu	77	0				1937		159	30	10/2014	200963709	Già	Quảng Nam	99=nghi ngờ lao phổi âm tính	1=phoi	5=suy kiet		#NULL!	#NULL!	#NULL!	99=ECG dây nhĩ phải			#NULL!	#NULL!	#NULL!	#NULL!	#NULL!	3=HIV am tinh	0		0	0	0	0	0	0	0	không rõ	NaCl 0,9%	500ml	1	clindamycin 300mg	300mg	2	magie b6 200mg
45	2014-04-08	2015-05-19	2=nu	77	0				1937		159	30	10/2014	200963709	Già	Quảng Nam	99=nghi ngờ lao phổi âm tính	1=phoi	5=suy kiet		#NULL!	#NULL!	#NULL!	99=ECG dây nhĩ phải			#NULL!	#NULL!	#NULL!	#NULL!	#NULL!	3=HIV am tinh	0		0	0	0	0	0	0	0	không rõ	NaCl 0,9%	500ml	1	clindamycin 300mg	300mg	2	magie b6 200mg
45	2014-04-08	2015-06-10	2=nu	77	0				1937		159	30	10/2014	200963709	Già	Quảng Nam	99=nghi ngờ lao phổi âm tính	1=phoi	5=suy kiet		#NULL!	#NULL!	#NULL!	99=ECG dây nhĩ phải			#NULL!	#NULL!	#NULL!	#NULL!	#NULL!	3=HIV am tinh	0		0	0	0	0	0	0	0	không rõ	NaCl 0,9%	500ml	1	clindamycin 300mg	300mg	2	magie b6 200mg
45	2014-04-08	2015-06-15	2=nu	77	0				1937		159	30	10/2014	200963709	Già	Quảng Nam	99=nghi ngờ lao phổi âm tính	1=phoi	5=suy kiet		#NULL!	#NULL!	#NULL!	99=ECG dây nhĩ phải			#NULL!	#NULL!	#NULL!	#NULL!	#NULL!	3=HIV am tinh	0		0	0	0	0	0	0	0	không rõ	NaCl 0,9%	500ml	1	clindamycin 300mg	300mg	2	magie b6 200mg
45	2014-04-08	2015-06-24	2=nu	77	0				1937		159	30	10/2014	200963709	Già	Quảng Nam	99=nghi ngờ lao phổi âm tính	1=phoi	5=suy kiet		#NULL!	#NULL!	#NULL!	99=ECG dây nhĩ phải			#NULL!	#NULL!	#NULL!	#NULL!	#NULL!	3=HIV am tinh	0		0	0	0	0	0	0	0	không rõ	NaCl 0,9%	500ml	1	clindamycin 300mg	300mg	2	magie b6 200mg
45	2014-04-08	2015-07-17	2=nu	77	0				1937		159	30	10/2014	200963709	Già	Quảng Nam	99=nghi ngờ lao phổi âm tính	1=phoi	5=suy kiet		#NULL!	#NULL!	#NULL!	99=ECG dây nhĩ phải			#NULL!	#NULL!	#NULL!	#NULL!	#NULL!	3=HIV am tinh	0		0	0	0	0	0	0	0	không rõ	NaCl 0,9%	500ml	1	clindamycin 300mg	300mg	2	magie b6 200mg
45	2014-04-08	2015-07-19	2=nu	77	0				1937		159	30	10/2014	200963709	Già	Quảng Nam	99=nghi ngờ lao phổi âm tính	1=phoi	5=suy kiet		#NULL!	#NULL!	#NULL!	99=ECG dây nhĩ phải			#NULL!	#NULL!	#NULL!	#NULL!	#NULL!	3=HIV am tinh	0		0	0	0	0	0	0	0	không rõ	NaCl 0,9%	500ml	1	clindamycin 300mg	300mg	2	magie b6 200mg
45	2014-04-08	2015-08-20	2=nu	77	0				1937		159	30	10/2014	200963709	Già	Quảng Nam	99=nghi ngờ lao phổi âm tính	1=phoi	5=suy kiet		#NULL!	#NULL!	#NULL!	99=ECG dây nhĩ phải			#NULL!	#NULL!	#NULL!	#NULL!	#NULL!	3=HIV am tinh	0		0	0	0	0	0	0	0	không rõ	NaCl 0,9%	500ml	1	clindamycin 300mg	300mg	2	magie b6 200mg
45	2014-04-08	2015-09-07	2=nu	77	0				1937		159	30	10/2014	200963709	Già	Quảng Nam	99=nghi ngờ lao phổi âm tính	1=phoi	5=suy kiet		#NULL!	#NULL!	#NULL!	99=ECG dây nhĩ phải			#NULL!	#NULL!	#NULL!	#NULL!	#NULL!	3=HIV am tinh	0		0	0	0	0	0	0	0	không rõ	NaCl 0,9%	500ml	1	clindamycin 300mg	300mg	2	magie b6 200mg
45	2014-04-08	2015-10-28	2=nu	77	0				1937		159	30	10/2014	200963709	Già	Quảng Nam	99=nghi ngờ lao phổi âm tính	1=phoi	5=suy kiet		#NULL!	#NULL!	#NULL!	99=ECG dây nhĩ phải			#NULL!	#NULL!	#NULL!	#NULL!	#NULL!	3=HIV am tinh	0		0	0	0	0	0	0	0	không rõ	NaCl 0,9%	500ml	1	clindamycin 300mg	300mg	2	magie b6 200mg
45	2014-04-08	2015-11-07	2=nu	77	0				1937		159	30	10/2014	200963709	Già	Quảng Nam	99=nghi ngờ lao phổi âm tính	1=phoi	5=suy kiet		#NULL!	#NULL!	#NULL!	99=ECG dây nhĩ phải			#NULL!	#NULL!	#NULL!	#NULL!	#NULL!	3=HIV am tinh	0		0	0	0	0	0	0	0	không rõ	NaCl 0,9%	500ml	1	clindamycin 300mg	300mg	2	magie b6 200mg
46	2014-04-24	2014-04-29	1=nam	58	0				1956		163	30	11/2014		Nông	Quảng Nam	4=that bai II	1=phoi	5=suy kiet		#NULL!	#NULL!	#NULL!	0=khong co BMK			#NULL!	#NULL!	#NULL!	#NULL!	#NULL!	3=HIV am tinh	0		0	0	0	0	0	0	0	Không rõ	Clindamycin 0.3g	600	2	Ceftazidime 1g	2000	2
46	2014-04-24	2014-05-07	1=nam	58	0				1956		163	30	11/2014		Nông	Quảng Nam	4=that bai II	1=phoi	5=suy kiet		#NULL!	#NULL!	#NULL!	0=khong co BMK			#NULL!	#NULL!	#NULL!	#NULL!	#NULL!	3=HIV am tinh	0		0	0	0	0	0	0	0	Không rõ	Clindamycin 0.3g	600	2	Ceftazidime 1g	2000	2
46	2014-04-24	2014-06-14	1=nam	58	0				1956		163	30	11/2014		Nông	Quảng Nam	4=that bai II	1=phoi	5=suy kiet		#NULL!	#NULL!	#NULL!	0=khong co BMK			#NULL!	#NULL!	#NULL!	#NULL!	#NULL!	3=HIV am tinh	0		0	0	0	0	0	0	0	Không rõ	Clindamycin 0.3g	600	2	Ceftazidime 1g	2000	2
46	2014-04-24	2014-07-11	1=nam	58	0				1956		163	30	11/2014		Nông	Quảng Nam	4=that bai II	1=phoi	5=suy kiet		#NULL!	#NULL!	#NULL!	0=khong co BMK			#NULL!	#NULL!	#NULL!	#NULL!	#NULL!	3=HIV am tinh	0		0	0	0	0	0	0	0	Không rõ	Clindamycin 0.3g	600	2	Ceftazidime 1g	2000	2
46	2014-04-24	2014-07-22	1=nam	58	0				1956		163	30	11/2014		Nông	Quảng Nam	4=that bai II	1=phoi	5=suy kiet		#NULL!	#NULL!	#NULL!	0=khong co BMK			#NULL!	#NULL!	#NULL!	#NULL!	#NULL!	3=HIV am tinh	0		0	0	0	0	0	0	0	Không rõ	Clindamycin 0.3g	600	2	Ceftazidime 1g	2000	2
46	2014-04-24	2014-08-12	1=nam	58	0				1956		163	30	11/2014		Nông	Quảng Nam	4=that bai II	1=phoi	5=suy kiet		#NULL!	#NULL!	#NULL!	0=khong co BMK			#NULL!	#NULL!	#NULL!	#NULL!	#NULL!	3=HIV am tinh	0		0	0	0	0	0	0	0	Không rõ	Clindamycin 0.3g	600	2	Ceftazidime 1g	2000	2
46	2014-04-24	2014-08-18	1=nam	58	0				1956		163	30	11/2014		Nông	Quảng Nam	4=that bai II	1=phoi	5=suy kiet		#NULL!	#NULL!	#NULL!	0=khong co BMK			#NULL!	#NULL!	#NULL!	#NULL!	#NULL!	3=HIV am tinh	0		0	0	0	0	0	0	0	Không rõ	Clindamycin 0.3g	600	2	Ceftazidime 1g	2000	2
46	2014-04-24	2014-08-21	1=nam	58	0				1956		163	30	11/2014		Nông	Quảng Nam	4=that bai II	1=phoi	5=suy kiet		#NULL!	#NULL!	#NULL!	0=khong co BMK			#NULL!	#NULL!	#NULL!	#NULL!	#NULL!	3=HIV am tinh	0		0	0	0	0	0	0	0	Không rõ	Clindamycin 0.3g	600	2	Ceftazidime 1g	2000	2
46	2014-04-24	2014-09-26	1=nam	58	0				1956		163	30	11/2014		Nông	Quảng Nam	4=that bai II	1=phoi	5=suy kiet		#NULL!	#NULL!	#NULL!	0=khong co BMK			#NULL!	#NULL!	#NULL!	#NULL!	#NULL!	3=HIV am tinh	0		0	0	0	0	0	0	0	Không rõ	Clindamycin 0.3g	600	2	Ceftazidime 1g	2000	2
46	2014-04-24	2014-10-20	1=nam	58	0				1956		163	30	11/2014		Nông	Quảng Nam	4=that bai II	1=phoi	5=suy kiet		#NULL!	#NULL!	#NULL!	0=khong co BMK			#NULL!	#NULL!	#NULL!	#NULL!	#NULL!	3=HIV am tinh	0		0	0	0	0	0	0	0	Không rõ	Clindamycin 0.3g	600	2	Ceftazidime 1g	2000	2
46	2014-04-24	2014-11-15	1=nam	58	0				1956		163	30	11/2014		Nông	Quảng Nam	4=that bai II	1=phoi	5=suy kiet		#NULL!	#NULL!	#NULL!	0=khong co BMK			#NULL!	#NULL!	#NULL!	#NULL!	#NULL!	3=HIV am tinh	0		0	0	0	0	0	0	0	Không rõ	Clindamycin 0.3g	600	2	Ceftazidime 1g	2000	2
46	2014-04-24	2014-12-13	1=nam	58	0				1956		163	30	11/2014		Nông	Quảng Nam	4=that bai II	1=phoi	5=suy kiet		#NULL!	#NULL!	#NULL!	0=khong co BMK			#NULL!	#NULL!	#NULL!	#NULL!	#NULL!	3=HIV am tinh	0		0	0	0	0	0	0	0	Không rõ	Clindamycin 0.3g	600	2	Ceftazidime 1g	2000	2
46	2014-04-24	2015-02-11	1=nam	58	0				1956		163	30	11/2014		Nông	Quảng Nam	4=that bai II	1=phoi	5=suy kiet		#NULL!	#NULL!	#NULL!	0=khong co BMK			#NULL!	#NULL!	#NULL!	#NULL!	#NULL!	3=HIV am tinh	0		0	0	0	0	0	0	0	Không rõ	Clindamycin 0.3g	600	2	Ceftazidime 1g	2000	2
46	2014-04-24	2015-03-29	1=nam	58	0				1956		163	30	11/2014		Nông	Quảng Nam	4=that bai II	1=phoi	5=suy kiet		#NULL!	#NULL!	#NULL!	0=khong co BMK			#NULL!	#NULL!	#NULL!	#NULL!	#NULL!	3=HIV am tinh	0		0	0	0	0	0	0	0	Không rõ	Clindamycin 0.3g	600	2	Ceftazidime 1g	2000	2
46	2014-04-24	2015-04-29	1=nam	58	0				1956		163	30	11/2014		Nông	Quảng Nam	4=that bai II	1=phoi	5=suy kiet		#NULL!	#NULL!	#NULL!	0=khong co BMK			#NULL!	#NULL!	#NULL!	#NULL!	#NULL!	3=HIV am tinh	0		0	0	0	0	0	0	0	Không rõ	Clindamycin 0.3g	600	2	Ceftazidime 1g	2000	2
46	2014-04-24	2015-05-21	1=nam	58	0				1956		163	30	11/2014		Nông	Quảng Nam	4=that bai II	1=phoi	5=suy kiet		#NULL!	#NULL!	#NULL!	0=khong co BMK			#NULL!	#NULL!	#NULL!	#NULL!	#NULL!	3=HIV am tinh	0		0	0	0	0	0	0	0	Không rõ	Clindamycin 0.3g	600	2	Ceftazidime 1g	2000	2
46	2014-04-24	2015-06-20	1=nam	58	0				1956		163	30	11/2014		Nông	Quảng Nam	4=that bai II	1=phoi	5=suy kiet		#NULL!	#NULL!	#NULL!	0=khong co BMK			#NULL!	#NULL!	#NULL!	#NULL!	#NULL!	3=HIV am tinh	0		0	0	0	0	0	0	0	Không rõ	Clindamycin 0.3g	600	2	Ceftazidime 1g	2000	2
46	2014-04-24	2015-06-20	1=nam	58	0				1956		163	30	11/2014		Nông	Quảng Nam	4=that bai II	1=phoi	5=suy kiet		#NULL!	#NULL!	#NULL!	0=khong co BMK			#NULL!	#NULL!	#NULL!	#NULL!	#NULL!	3=HIV am tinh	0		0	0	0	0	0	0	0	Không rõ	Clindamycin 0.3g	600	2	Ceftazidime 1g	2000	2
46	2014-04-24	2015-07-27	1=nam	58	0				1956		163	30	11/2014		Nông	Quảng Nam	4=that bai II	1=phoi	5=suy kiet		#NULL!	#NULL!	#NULL!	0=khong co BMK			#NULL!	#NULL!	#NULL!	#NULL!	#NULL!	3=HIV am tinh	0		0	0	0	0	0	0	0	Không rõ	Clindamycin 0.3g	600	2	Ceftazidime 1g	2000	2
46	2014-04-24	2015-08-17	1=nam	58	0				1956		163	30	11/2014		Nông	Quảng Nam	4=that bai II	1=phoi	5=suy kiet		#NULL!	#NULL!	#NULL!	0=khong co BMK			#NULL!	#NULL!	#NULL!	#NULL!	#NULL!	3=HIV am tinh	0		0	0	0	0	0	0	0	Không rõ	Clindamycin 0.3g	600	2	Ceftazidime 1g	2000	2
47	2014-05-06	2014-05-14	1=nam	40	0				1974		163	58	12/2014	205271574	Nông	Quảng Nam	2=tai phat	1=phoi			#NULL!	#NULL!	#NULL!	0=khong co BMK			#NULL!	#NULL!	#NULL!	#NULL!	#NULL!	3=HIV am tinh	0	không	0	0	0	0	0	0	0	Không rõ	NA
47	2014-05-06	2014-05-18	1=nam	40	0				1974		163	58	12/2014	205271574	Nông	Quảng Nam	2=tai phat	1=phoi			#NULL!	#NULL!	#NULL!	0=khong co BMK			#NULL!	#NULL!	#NULL!	#NULL!	#NULL!	3=HIV am tinh	0	không	0	0	0	0	0	0	0	Không rõ	NA
47	2014-05-06	2014-06-04	1=nam	40	0				1974		163	58	12/2014	205271574	Nông	Quảng Nam	2=tai phat	1=phoi			#NULL!	#NULL!	#NULL!	0=khong co BMK			#NULL!	#NULL!	#NULL!	#NULL!	#NULL!	3=HIV am tinh	0	không	0	0	0	0	0	0	0	Không rõ	NA
47	2014-05-06	2014-06-16	1=nam	40	0				1974		163	58	12/2014	205271574	Nông	Quảng Nam	2=tai phat	1=phoi			#NULL!	#NULL!	#NULL!	0=khong co BMK			#NULL!	#NULL!	#NULL!	#NULL!	#NULL!	3=HIV am tinh	0	không	0	0	0	0	0	0	0	Không rõ	NA
47	2014-05-06	2014-06-30	1=nam	40	0				1974		163	58	12/2014	205271574	Nông	Quảng Nam	2=tai phat	1=phoi			#NULL!	#NULL!	#NULL!	0=khong co BMK			#NULL!	#NULL!	#NULL!	#NULL!	#NULL!	3=HIV am tinh	0	không	0	0	0	0	0	0	0	Không rõ	NA
47	2014-05-06	2014-08-06	1=nam	40	0				1974		163	58	12/2014	205271574	Nông	Quảng Nam	2=tai phat	1=phoi			#NULL!	#NULL!	#NULL!	0=khong co BMK			#NULL!	#NULL!	#NULL!	#NULL!	#NULL!	3=HIV am tinh	0	không	0	0	0	0	0	0	0	Không rõ	NA
47	2014-05-06	2014-08-12	1=nam	40	0				1974		163	58	12/2014	205271574	Nông	Quảng Nam	2=tai phat	1=phoi			#NULL!	#NULL!	#NULL!	0=khong co BMK			#NULL!	#NULL!	#NULL!	#NULL!	#NULL!	3=HIV am tinh	0	không	0	0	0	0	0	0	0	Không rõ	NA
47	2014-05-06	2014-08-15	1=nam	40	0				1974		163	58	12/2014	205271574	Nông	Quảng Nam	2=tai phat	1=phoi			#NULL!	#NULL!	#NULL!	0=khong co BMK			#NULL!	#NULL!	#NULL!	#NULL!	#NULL!	3=HIV am tinh	0	không	0	0	0	0	0	0	0	Không rõ	NA
47	2014-05-06	2014-09-10	1=nam	40	0				1974		163	58	12/2014	205271574	Nông	Quảng Nam	2=tai phat	1=phoi			#NULL!	#NULL!	#NULL!	0=khong co BMK			#NULL!	#NULL!	#NULL!	#NULL!	#NULL!	3=HIV am tinh	0	không	0	0	0	0	0	0	0	Không rõ	NA
47	2014-05-06	2014-10-23	1=nam	40	0				1974		163	58	12/2014	205271574	Nông	Quảng Nam	2=tai phat	1=phoi			#NULL!	#NULL!	#NULL!	0=khong co BMK			#NULL!	#NULL!	#NULL!	#NULL!	#NULL!	3=HIV am tinh	0	không	0	0	0	0	0	0	0	Không rõ	NA
47	2014-05-06	2014-11-27	1=nam	40	0				1974		163	58	12/2014	205271574	Nông	Quảng Nam	2=tai phat	1=phoi			#NULL!	#NULL!	#NULL!	0=khong co BMK			#NULL!	#NULL!	#NULL!	#NULL!	#NULL!	3=HIV am tinh	0	không	0	0	0	0	0	0	0	Không rõ	NA
47	2014-05-06	2014-12-28	1=nam	40	0				1974		163	58	12/2014	205271574	Nông	Quảng Nam	2=tai phat	1=phoi			#NULL!	#NULL!	#NULL!	0=khong co BMK			#NULL!	#NULL!	#NULL!	#NULL!	#NULL!	3=HIV am tinh	0	không	0	0	0	0	0	0	0	Không rõ	NA
47	2014-05-06	2015-02-18	1=nam	40	0				1974		163	58	12/2014	205271574	Nông	Quảng Nam	2=tai phat	1=phoi			#NULL!	#NULL!	#NULL!	0=khong co BMK			#NULL!	#NULL!	#NULL!	#NULL!	#NULL!	3=HIV am tinh	0	không	0	0	0	0	0	0	0	Không rõ	NA
47	2014-05-06	2015-03-29	1=nam	40	0				1974		163	58	12/2014	205271574	Nông	Quảng Nam	2=tai phat	1=phoi			#NULL!	#NULL!	#NULL!	0=khong co BMK			#NULL!	#NULL!	#NULL!	#NULL!	#NULL!	3=HIV am tinh	0	không	0	0	0	0	0	0	0	Không rõ	NA
47	2014-05-06	2015-04-21	1=nam	40	0				1974		163	58	12/2014	205271574	Nông	Quảng Nam	2=tai phat	1=phoi			#NULL!	#NULL!	#NULL!	0=khong co BMK			#NULL!	#NULL!	#NULL!	#NULL!	#NULL!	3=HIV am tinh	0	không	0	0	0	0	0	0	0	Không rõ	NA
47	2014-05-06	2015-05-04	1=nam	40	0				1974		163	58	12/2014	205271574	Nông	Quảng Nam	2=tai phat	1=phoi			#NULL!	#NULL!	#NULL!	0=khong co BMK			#NULL!	#NULL!	#NULL!	#NULL!	#NULL!	3=HIV am tinh	0	không	0	0	0	0	0	0	0	Không rõ	NA
47	2014-05-06	2015-05-28	1=nam	40	0				1974		163	58	12/2014	205271574	Nông	Quảng Nam	2=tai phat	1=phoi			#NULL!	#NULL!	#NULL!	0=khong co BMK			#NULL!	#NULL!	#NULL!	#NULL!	#NULL!	3=HIV am tinh	0	không	0	0	0	0	0	0	0	Không rõ	NA
47	2014-05-06	2015-07-16	1=nam	40	0				1974		163	58	12/2014	205271574	Nông	Quảng Nam	2=tai phat	1=phoi			#NULL!	#NULL!	#NULL!	0=khong co BMK			#NULL!	#NULL!	#NULL!	#NULL!	#NULL!	3=HIV am tinh	0	không	0	0	0	0	0	0	0	Không rõ	NA
47	2014-05-06	2015-08-10	1=nam	40	0				1974		163	58	12/2014	205271574	Nông	Quảng Nam	2=tai phat	1=phoi			#NULL!	#NULL!	#NULL!	0=khong co BMK			#NULL!	#NULL!	#NULL!	#NULL!	#NULL!	3=HIV am tinh	0	không	0	0	0	0	0	0	0	Không rõ	NA
47	2014-05-06	2015-08-14	1=nam	40	0				1974		163	58	12/2014	205271574	Nông	Quảng Nam	2=tai phat	1=phoi			#NULL!	#NULL!	#NULL!	0=khong co BMK			#NULL!	#NULL!	#NULL!	#NULL!	#NULL!	3=HIV am tinh	0	không	0	0	0	0	0	0	0	Không rõ	NA
47	2014-05-06	2015-08-20	1=nam	40	0				1974		163	58	12/2014	205271574	Nông	Quảng Nam	2=tai phat	1=phoi			#NULL!	#NULL!	#NULL!	0=khong co BMK			#NULL!	#NULL!	#NULL!	#NULL!	#NULL!	3=HIV am tinh	0	không	0	0	0	0	0	0	0	Không rõ	NA
47	2014-05-06	2015-09-25	1=nam	40	0				1974		163	58	12/2014	205271574	Nông	Quảng Nam	2=tai phat	1=phoi			#NULL!	#NULL!	#NULL!	0=khong co BMK			#NULL!	#NULL!	#NULL!	#NULL!	#NULL!	3=HIV am tinh	0	không	0	0	0	0	0	0	0	Không rõ	NA
47	2014-05-06	2015-10-28	1=nam	40	0				1974		163	58	12/2014	205271574	Nông	Quảng Nam	2=tai phat	1=phoi			#NULL!	#NULL!	#NULL!	0=khong co BMK			#NULL!	#NULL!	#NULL!	#NULL!	#NULL!	3=HIV am tinh	0	không	0	0	0	0	0	0	0	Không rõ	NA
47	2014-05-06	2015-11-10	1=nam	40	0				1974		163	58	12/2014	205271574	Nông	Quảng Nam	2=tai phat	1=phoi			#NULL!	#NULL!	#NULL!	0=khong co BMK			#NULL!	#NULL!	#NULL!	#NULL!	#NULL!	3=HIV am tinh	0	không	0	0	0	0	0	0	0	Không rõ	NA
47	2014-05-06	2015-12-05	1=nam	40	0				1974		163	58	12/2014	205271574	Nông	Quảng Nam	2=tai phat	1=phoi			#NULL!	#NULL!	#NULL!	0=khong co BMK			#NULL!	#NULL!	#NULL!	#NULL!	#NULL!	3=HIV am tinh	0	không	0	0	0	0	0	0	0	Không rõ	NA
48	2014-05-22	2014-05-28	1=nam	48	0				1966		156	43	13/2014	206082832	Nông	Quảng Nam	5=sau bo tri	3=ca hai	5=suy kiet		#NULL!	#NULL!	#NULL!	0=khong co BMK			#NULL!	#NULL!	#NULL!	#NULL!	#NULL!	3=HIV am tinh	0	không	0	0	0	0	0	0	0	Không	vitamin B1 250mg	2 viên	2	L-Orthinine-L-Aspartat	1 viên	2
48	2014-05-22	2014-06-29	1=nam	48	0				1966		156	43	13/2014	206082832	Nông	Quảng Nam	5=sau bo tri	3=ca hai	5=suy kiet		#NULL!	#NULL!	#NULL!	0=khong co BMK			#NULL!	#NULL!	#NULL!	#NULL!	#NULL!	3=HIV am tinh	0	không	0	0	0	0	0	0	0	Không	vitamin B1 250mg	2 viên	2	L-Orthinine-L-Aspartat	1 viên	2
48	2014-05-22	2014-07-30	1=nam	48	0				1966		156	43	13/2014	206082832	Nông	Quảng Nam	5=sau bo tri	3=ca hai	5=suy kiet		#NULL!	#NULL!	#NULL!	0=khong co BMK			#NULL!	#NULL!	#NULL!	#NULL!	#NULL!	3=HIV am tinh	0	không	0	0	0	0	0	0	0	Không	vitamin B1 250mg	2 viên	2	L-Orthinine-L-Aspartat	1 viên	2
48	2014-05-22	2014-08-12	1=nam	48	0				1966		156	43	13/2014	206082832	Nông	Quảng Nam	5=sau bo tri	3=ca hai	5=suy kiet		#NULL!	#NULL!	#NULL!	0=khong co BMK			#NULL!	#NULL!	#NULL!	#NULL!	#NULL!	3=HIV am tinh	0	không	0	0	0	0	0	0	0	Không	vitamin B1 250mg	2 viên	2	L-Orthinine-L-Aspartat	1 viên	2
48	2014-05-22	2014-09-04	1=nam	48	0				1966		156	43	13/2014	206082832	Nông	Quảng Nam	5=sau bo tri	3=ca hai	5=suy kiet		#NULL!	#NULL!	#NULL!	0=khong co BMK			#NULL!	#NULL!	#NULL!	#NULL!	#NULL!	3=HIV am tinh	0	không	0	0	0	0	0	0	0	Không	vitamin B1 250mg	2 viên	2	L-Orthinine-L-Aspartat	1 viên	2
48	2014-05-22	2014-09-15	1=nam	48	0				1966		156	43	13/2014	206082832	Nông	Quảng Nam	5=sau bo tri	3=ca hai	5=suy kiet		#NULL!	#NULL!	#NULL!	0=khong co BMK			#NULL!	#NULL!	#NULL!	#NULL!	#NULL!	3=HIV am tinh	0	không	0	0	0	0	0	0	0	Không	vitamin B1 250mg	2 viên	2	L-Orthinine-L-Aspartat	1 viên	2
48	2014-05-22	2014-09-20	1=nam	48	0				1966		156	43	13/2014	206082832	Nông	Quảng Nam	5=sau bo tri	3=ca hai	5=suy kiet		#NULL!	#NULL!	#NULL!	0=khong co BMK			#NULL!	#NULL!	#NULL!	#NULL!	#NULL!	3=HIV am tinh	0	không	0	0	0	0	0	0	0	Không	vitamin B1 250mg	2 viên	2	L-Orthinine-L-Aspartat	1 viên	2
48	2014-05-22	2014-10-10	1=nam	48	0				1966		156	43	13/2014	206082832	Nông	Quảng Nam	5=sau bo tri	3=ca hai	5=suy kiet		#NULL!	#NULL!	#NULL!	0=khong co BMK			#NULL!	#NULL!	#NULL!	#NULL!	#NULL!	3=HIV am tinh	0	không	0	0	0	0	0	0	0	Không	vitamin B1 250mg	2 viên	2	L-Orthinine-L-Aspartat	1 viên	2
48	2014-05-22	2014-11-24	1=nam	48	0				1966		156	43	13/2014	206082832	Nông	Quảng Nam	5=sau bo tri	3=ca hai	5=suy kiet		#NULL!	#NULL!	#NULL!	0=khong co BMK			#NULL!	#NULL!	#NULL!	#NULL!	#NULL!	3=HIV am tinh	0	không	0	0	0	0	0	0	0	Không	vitamin B1 250mg	2 viên	2	L-Orthinine-L-Aspartat	1 viên	2
48	2014-05-22	2015-04-14	1=nam	48	0				1966		156	43	13/2014	206082832	Nông	Quảng Nam	5=sau bo tri	3=ca hai	5=suy kiet		#NULL!	#NULL!	#NULL!	0=khong co BMK			#NULL!	#NULL!	#NULL!	#NULL!	#NULL!	3=HIV am tinh	0	không	0	0	0	0	0	0	0	Không	vitamin B1 250mg	2 viên	2	L-Orthinine-L-Aspartat	1 viên	2
48	2014-05-22	2015-05-28	1=nam	48	0				1966		156	43	13/2014	206082832	Nông	Quảng Nam	5=sau bo tri	3=ca hai	5=suy kiet		#NULL!	#NULL!	#NULL!	0=khong co BMK			#NULL!	#NULL!	#NULL!	#NULL!	#NULL!	3=HIV am tinh	0	không	0	0	0	0	0	0	0	Không	vitamin B1 250mg	2 viên	2	L-Orthinine-L-Aspartat	1 viên	2
48	2014-05-22	2015-06-30	1=nam	48	0				1966		156	43	13/2014	206082832	Nông	Quảng Nam	5=sau bo tri	3=ca hai	5=suy kiet		#NULL!	#NULL!	#NULL!	0=khong co BMK			#NULL!	#NULL!	#NULL!	#NULL!	#NULL!	3=HIV am tinh	0	không	0	0	0	0	0	0	0	Không	vitamin B1 250mg	2 viên	2	L-Orthinine-L-Aspartat	1 viên	2
48	2014-05-22	2015-07-08	1=nam	48	0				1966		156	43	13/2014	206082832	Nông	Quảng Nam	5=sau bo tri	3=ca hai	5=suy kiet		#NULL!	#NULL!	#NULL!	0=khong co BMK			#NULL!	#NULL!	#NULL!	#NULL!	#NULL!	3=HIV am tinh	0	không	0	0	0	0	0	0	0	Không	vitamin B1 250mg	2 viên	2	L-Orthinine-L-Aspartat	1 viên	2
49	2014-05-23	2014-06-12	1=nam	30	0				1984		157	50	15/2014	205084292	Nông	Quảng Nam	2=tai phat	3=ca hai			#NULL!	#NULL!	#NULL!	0=khong co BMK			#NULL!	#NULL!	#NULL!	#NULL!	#NULL!	3=HIV am tinh	0	không	0	0	0	0	0	0	0	Không	cefotaxim 1g	100	2	clindamycin 0.3g	300	2	vitamin B1 250mg
49	2014-05-23	2014-06-27	1=nam	30	0				1984		157	50	15/2014	205084292	Nông	Quảng Nam	2=tai phat	3=ca hai			#NULL!	#NULL!	#NULL!	0=khong co BMK			#NULL!	#NULL!	#NULL!	#NULL!	#NULL!	3=HIV am tinh	0	không	0	0	0	0	0	0	0	Không	cefotaxim 1g	100	2	clindamycin 0.3g	300	2	vitamin B1 250mg
49	2014-05-23	2014-07-02	1=nam	30	0				1984		157	50	15/2014	205084292	Nông	Quảng Nam	2=tai phat	3=ca hai			#NULL!	#NULL!	#NULL!	0=khong co BMK			#NULL!	#NULL!	#NULL!	#NULL!	#NULL!	3=HIV am tinh	0	không	0	0	0	0	0	0	0	Không	cefotaxim 1g	100	2	clindamycin 0.3g	300	2	vitamin B1 250mg
49	2014-05-23	2014-08-02	1=nam	30	0				1984		157	50	15/2014	205084292	Nông	Quảng Nam	2=tai phat	3=ca hai			#NULL!	#NULL!	#NULL!	0=khong co BMK			#NULL!	#NULL!	#NULL!	#NULL!	#NULL!	3=HIV am tinh	0	không	0	0	0	0	0	0	0	Không	cefotaxim 1g	100	2	clindamycin 0.3g	300	2	vitamin B1 250mg
49	2014-05-23	2014-08-23	1=nam	30	0				1984		157	50	15/2014	205084292	Nông	Quảng Nam	2=tai phat	3=ca hai			#NULL!	#NULL!	#NULL!	0=khong co BMK			#NULL!	#NULL!	#NULL!	#NULL!	#NULL!	3=HIV am tinh	0	không	0	0	0	0	0	0	0	Không	cefotaxim 1g	100	2	clindamycin 0.3g	300	2	vitamin B1 250mg
49	2014-05-23	2014-09-16	1=nam	30	0				1984		157	50	15/2014	205084292	Nông	Quảng Nam	2=tai phat	3=ca hai			#NULL!	#NULL!	#NULL!	0=khong co BMK			#NULL!	#NULL!	#NULL!	#NULL!	#NULL!	3=HIV am tinh	0	không	0	0	0	0	0	0	0	Không	cefotaxim 1g	100	2	clindamycin 0.3g	300	2	vitamin B1 250mg
49	2014-05-23	2014-09-17	1=nam	30	0				1984		157	50	15/2014	205084292	Nông	Quảng Nam	2=tai phat	3=ca hai			#NULL!	#NULL!	#NULL!	0=khong co BMK			#NULL!	#NULL!	#NULL!	#NULL!	#NULL!	3=HIV am tinh	0	không	0	0	0	0	0	0	0	Không	cefotaxim 1g	100	2	clindamycin 0.3g	300	2	vitamin B1 250mg
49	2014-05-23	2014-10-30	1=nam	30	0				1984		157	50	15/2014	205084292	Nông	Quảng Nam	2=tai phat	3=ca hai			#NULL!	#NULL!	#NULL!	0=khong co BMK			#NULL!	#NULL!	#NULL!	#NULL!	#NULL!	3=HIV am tinh	0	không	0	0	0	0	0	0	0	Không	cefotaxim 1g	100	2	clindamycin 0.3g	300	2	vitamin B1 250mg
49	2014-05-23	2014-11-27	1=nam	30	0				1984		157	50	15/2014	205084292	Nông	Quảng Nam	2=tai phat	3=ca hai			#NULL!	#NULL!	#NULL!	0=khong co BMK			#NULL!	#NULL!	#NULL!	#NULL!	#NULL!	3=HIV am tinh	0	không	0	0	0	0	0	0	0	Không	cefotaxim 1g	100	2	clindamycin 0.3g	300	2	vitamin B1 250mg
49	2014-05-23	2014-12-21	1=nam	30	0				1984		157	50	15/2014	205084292	Nông	Quảng Nam	2=tai phat	3=ca hai			#NULL!	#NULL!	#NULL!	0=khong co BMK			#NULL!	#NULL!	#NULL!	#NULL!	#NULL!	3=HIV am tinh	0	không	0	0	0	0	0	0	0	Không	cefotaxim 1g	100	2	clindamycin 0.3g	300	2	vitamin B1 250mg
49	2014-05-23	2015-02-13	1=nam	30	0				1984		157	50	15/2014	205084292	Nông	Quảng Nam	2=tai phat	3=ca hai			#NULL!	#NULL!	#NULL!	0=khong co BMK			#NULL!	#NULL!	#NULL!	#NULL!	#NULL!	3=HIV am tinh	0	không	0	0	0	0	0	0	0	Không	cefotaxim 1g	100	2	clindamycin 0.3g	300	2	vitamin B1 250mg
49	2014-05-23	2015-03-29	1=nam	30	0				1984		157	50	15/2014	205084292	Nông	Quảng Nam	2=tai phat	3=ca hai			#NULL!	#NULL!	#NULL!	0=khong co BMK			#NULL!	#NULL!	#NULL!	#NULL!	#NULL!	3=HIV am tinh	0	không	0	0	0	0	0	0	0	Không	cefotaxim 1g	100	2	clindamycin 0.3g	300	2	vitamin B1 250mg
49	2014-05-23	2015-04-24	1=nam	30	0				1984		157	50	15/2014	205084292	Nông	Quảng Nam	2=tai phat	3=ca hai			#NULL!	#NULL!	#NULL!	0=khong co BMK			#NULL!	#NULL!	#NULL!	#NULL!	#NULL!	3=HIV am tinh	0	không	0	0	0	0	0	0	0	Không	cefotaxim 1g	100	2	clindamycin 0.3g	300	2	vitamin B1 250mg
49	2014-05-23	2015-05-28	1=nam	30	0				1984		157	50	15/2014	205084292	Nông	Quảng Nam	2=tai phat	3=ca hai			#NULL!	#NULL!	#NULL!	0=khong co BMK			#NULL!	#NULL!	#NULL!	#NULL!	#NULL!	3=HIV am tinh	0	không	0	0	0	0	0	0	0	Không	cefotaxim 1g	100	2	clindamycin 0.3g	300	2	vitamin B1 250mg
49	2014-05-23	2015-06-20	1=nam	30	0				1984		157	50	15/2014	205084292	Nông	Quảng Nam	2=tai phat	3=ca hai			#NULL!	#NULL!	#NULL!	0=khong co BMK			#NULL!	#NULL!	#NULL!	#NULL!	#NULL!	3=HIV am tinh	0	không	0	0	0	0	0	0	0	Không	cefotaxim 1g	100	2	clindamycin 0.3g	300	2	vitamin B1 250mg
49	2014-05-23	2015-07-18	1=nam	30	0				1984		157	50	15/2014	205084292	Nông	Quảng Nam	2=tai phat	3=ca hai			#NULL!	#NULL!	#NULL!	0=khong co BMK			#NULL!	#NULL!	#NULL!	#NULL!	#NULL!	3=HIV am tinh	0	không	0	0	0	0	0	0	0	Không	cefotaxim 1g	100	2	clindamycin 0.3g	300	2	vitamin B1 250mg
49	2014-05-23	2015-07-24	1=nam	30	0				1984		157	50	15/2014	205084292	Nông	Quảng Nam	2=tai phat	3=ca hai			#NULL!	#NULL!	#NULL!	0=khong co BMK			#NULL!	#NULL!	#NULL!	#NULL!	#NULL!	3=HIV am tinh	0	không	0	0	0	0	0	0	0	Không	cefotaxim 1g	100	2	clindamycin 0.3g	300	2	vitamin B1 250mg
49	2014-05-23	2015-08-27	1=nam	30	0				1984		157	50	15/2014	205084292	Nông	Quảng Nam	2=tai phat	3=ca hai			#NULL!	#NULL!	#NULL!	0=khong co BMK			#NULL!	#NULL!	#NULL!	#NULL!	#NULL!	3=HIV am tinh	0	không	0	0	0	0	0	0	0	Không	cefotaxim 1g	100	2	clindamycin 0.3g	300	2	vitamin B1 250mg
49	2014-05-23	2015-10-29	1=nam	30	0				1984		157	50	15/2014	205084292	Nông	Quảng Nam	2=tai phat	3=ca hai			#NULL!	#NULL!	#NULL!	0=khong co BMK			#NULL!	#NULL!	#NULL!	#NULL!	#NULL!	3=HIV am tinh	0	không	0	0	0	0	0	0	0	Không	cefotaxim 1g	100	2	clindamycin 0.3g	300	2	vitamin B1 250mg
49	2014-05-23	2015-11-30	1=nam	30	0				1984		157	50	15/2014	205084292	Nông	Quảng Nam	2=tai phat	3=ca hai			#NULL!	#NULL!	#NULL!	0=khong co BMK			#NULL!	#NULL!	#NULL!	#NULL!	#NULL!	3=HIV am tinh	0	không	0	0	0	0	0	0	0	Không	cefotaxim 1g	100	2	clindamycin 0.3g	300	2	vitamin B1 250mg
49	2014-05-23	2015-12-31	1=nam	30	0				1984		157	50	15/2014	205084292	Nông	Quảng Nam	2=tai phat	3=ca hai			#NULL!	#NULL!	#NULL!	0=khong co BMK			#NULL!	#NULL!	#NULL!	#NULL!	#NULL!	3=HIV am tinh	0	không	0	0	0	0	0	0	0	Không	cefotaxim 1g	100	2	clindamycin 0.3g	300	2	vitamin B1 250mg
49	2014-05-23	2016-02-03	1=nam	30	0				1984		157	50	15/2014	205084292	Nông	Quảng Nam	2=tai phat	3=ca hai			#NULL!	#NULL!	#NULL!	0=khong co BMK			#NULL!	#NULL!	#NULL!	#NULL!	#NULL!	3=HIV am tinh	0	không	0	0	0	0	0	0	0	Không	cefotaxim 1g	100	2	clindamycin 0.3g	300	2	vitamin B1 250mg
49	2014-05-23	2016-02-29	1=nam	30	0				1984		157	50	15/2014	205084292	Nông	Quảng Nam	2=tai phat	3=ca hai			#NULL!	#NULL!	#NULL!	0=khong co BMK			#NULL!	#NULL!	#NULL!	#NULL!	#NULL!	3=HIV am tinh	0	không	0	0	0	0	0	0	0	Không	cefotaxim 1g	100	2	clindamycin 0.3g	300	2	vitamin B1 250mg
49	2014-05-23	2016-04-22	1=nam	30	0				1984		157	50	15/2014	205084292	Nông	Quảng Nam	2=tai phat	3=ca hai			#NULL!	#NULL!	#NULL!	0=khong co BMK			#NULL!	#NULL!	#NULL!	#NULL!	#NULL!	3=HIV am tinh	0	không	0	0	0	0	0	0	0	Không	cefotaxim 1g	100	2	clindamycin 0.3g	300	2	vitamin B1 250mg
50	2014-05-29	2014-06-05	1=nam	50	0				1964		160	42	16/2014	200684137	Công nhân	Quảng Nam	2=tai phat	1=phoi	5=suy kiet		#NULL!	#NULL!	#NULL!	0=khong co BMK			#NULL!	#NULL!	#NULL!	#NULL!	#NULL!	3=HIV am tinh	0	không	0	0	0	0	0	0	0	Không	clindamycin 0.3g	300	2	amoxicillin 625mg	625	2	trimetazidin 20mg
50	2014-05-29	2014-06-29	1=nam	50	0				1964		160	42	16/2014	200684137	Công nhân	Quảng Nam	2=tai phat	1=phoi	5=suy kiet		#NULL!	#NULL!	#NULL!	0=khong co BMK			#NULL!	#NULL!	#NULL!	#NULL!	#NULL!	3=HIV am tinh	0	không	0	0	0	0	0	0	0	Không	clindamycin 0.3g	300	2	amoxicillin 625mg	625	2	trimetazidin 20mg
50	2014-05-29	2014-07-30	1=nam	50	0				1964		160	42	16/2014	200684137	Công nhân	Quảng Nam	2=tai phat	1=phoi	5=suy kiet		#NULL!	#NULL!	#NULL!	0=khong co BMK			#NULL!	#NULL!	#NULL!	#NULL!	#NULL!	3=HIV am tinh	0	không	0	0	0	0	0	0	0	Không	clindamycin 0.3g	300	2	amoxicillin 625mg	625	2	trimetazidin 20mg
50	2014-05-29	2014-08-09	1=nam	50	0				1964		160	42	16/2014	200684137	Công nhân	Quảng Nam	2=tai phat	1=phoi	5=suy kiet		#NULL!	#NULL!	#NULL!	0=khong co BMK			#NULL!	#NULL!	#NULL!	#NULL!	#NULL!	3=HIV am tinh	0	không	0	0	0	0	0	0	0	Không	clindamycin 0.3g	300	2	amoxicillin 625mg	625	2	trimetazidin 20mg
50	2014-05-29	2014-08-21	1=nam	50	0				1964		160	42	16/2014	200684137	Công nhân	Quảng Nam	2=tai phat	1=phoi	5=suy kiet		#NULL!	#NULL!	#NULL!	0=khong co BMK			#NULL!	#NULL!	#NULL!	#NULL!	#NULL!	3=HIV am tinh	0	không	0	0	0	0	0	0	0	Không	clindamycin 0.3g	300	2	amoxicillin 625mg	625	2	trimetazidin 20mg
50	2014-05-29	2014-09-18	1=nam	50	0				1964		160	42	16/2014	200684137	Công nhân	Quảng Nam	2=tai phat	1=phoi	5=suy kiet		#NULL!	#NULL!	#NULL!	0=khong co BMK			#NULL!	#NULL!	#NULL!	#NULL!	#NULL!	3=HIV am tinh	0	không	0	0	0	0	0	0	0	Không	clindamycin 0.3g	300	2	amoxicillin 625mg	625	2	trimetazidin 20mg
50	2014-05-29	2014-09-19	1=nam	50	0				1964		160	42	16/2014	200684137	Công nhân	Quảng Nam	2=tai phat	1=phoi	5=suy kiet		#NULL!	#NULL!	#NULL!	0=khong co BMK			#NULL!	#NULL!	#NULL!	#NULL!	#NULL!	3=HIV am tinh	0	không	0	0	0	0	0	0	0	Không	clindamycin 0.3g	300	2	amoxicillin 625mg	625	2	trimetazidin 20mg
50	2014-05-29	2014-09-26	1=nam	50	0				1964		160	42	16/2014	200684137	Công nhân	Quảng Nam	2=tai phat	1=phoi	5=suy kiet		#NULL!	#NULL!	#NULL!	0=khong co BMK			#NULL!	#NULL!	#NULL!	#NULL!	#NULL!	3=HIV am tinh	0	không	0	0	0	0	0	0	0	Không	clindamycin 0.3g	300	2	amoxicillin 625mg	625	2	trimetazidin 20mg
50	2014-05-29	2014-10-08	1=nam	50	0				1964		160	42	16/2014	200684137	Công nhân	Quảng Nam	2=tai phat	1=phoi	5=suy kiet		#NULL!	#NULL!	#NULL!	0=khong co BMK			#NULL!	#NULL!	#NULL!	#NULL!	#NULL!	3=HIV am tinh	0	không	0	0	0	0	0	0	0	Không	clindamycin 0.3g	300	2	amoxicillin 625mg	625	2	trimetazidin 20mg
50	2014-05-29	2014-10-20	1=nam	50	0				1964		160	42	16/2014	200684137	Công nhân	Quảng Nam	2=tai phat	1=phoi	5=suy kiet		#NULL!	#NULL!	#NULL!	0=khong co BMK			#NULL!	#NULL!	#NULL!	#NULL!	#NULL!	3=HIV am tinh	0	không	0	0	0	0	0	0	0	Không	clindamycin 0.3g	300	2	amoxicillin 625mg	625	2	trimetazidin 20mg
50	2014-05-29	2014-11-01	1=nam	50	0				1964		160	42	16/2014	200684137	Công nhân	Quảng Nam	2=tai phat	1=phoi	5=suy kiet		#NULL!	#NULL!	#NULL!	0=khong co BMK			#NULL!	#NULL!	#NULL!	#NULL!	#NULL!	3=HIV am tinh	0	không	0	0	0	0	0	0	0	Không	clindamycin 0.3g	300	2	amoxicillin 625mg	625	2	trimetazidin 20mg
50	2014-05-29	2014-11-12	1=nam	50	0				1964		160	42	16/2014	200684137	Công nhân	Quảng Nam	2=tai phat	1=phoi	5=suy kiet		#NULL!	#NULL!	#NULL!	0=khong co BMK			#NULL!	#NULL!	#NULL!	#NULL!	#NULL!	3=HIV am tinh	0	không	0	0	0	0	0	0	0	Không	clindamycin 0.3g	300	2	amoxicillin 625mg	625	2	trimetazidin 20mg
50	2014-05-29	2014-12-07	1=nam	50	0				1964		160	42	16/2014	200684137	Công nhân	Quảng Nam	2=tai phat	1=phoi	5=suy kiet		#NULL!	#NULL!	#NULL!	0=khong co BMK			#NULL!	#NULL!	#NULL!	#NULL!	#NULL!	3=HIV am tinh	0	không	0	0	0	0	0	0	0	Không	clindamycin 0.3g	300	2	amoxicillin 625mg	625	2	trimetazidin 20mg
50	2014-05-29	2015-02-25	1=nam	50	0				1964		160	42	16/2014	200684137	Công nhân	Quảng Nam	2=tai phat	1=phoi	5=suy kiet		#NULL!	#NULL!	#NULL!	0=khong co BMK			#NULL!	#NULL!	#NULL!	#NULL!	#NULL!	3=HIV am tinh	0	không	0	0	0	0	0	0	0	Không	clindamycin 0.3g	300	2	amoxicillin 625mg	625	2	trimetazidin 20mg
50	2014-05-29	2015-03-29	1=nam	50	0				1964		160	42	16/2014	200684137	Công nhân	Quảng Nam	2=tai phat	1=phoi	5=suy kiet		#NULL!	#NULL!	#NULL!	0=khong co BMK			#NULL!	#NULL!	#NULL!	#NULL!	#NULL!	3=HIV am tinh	0	không	0	0	0	0	0	0	0	Không	clindamycin 0.3g	300	2	amoxicillin 625mg	625	2	trimetazidin 20mg
50	2014-05-29	2015-04-30	1=nam	50	0				1964		160	42	16/2014	200684137	Công nhân	Quảng Nam	2=tai phat	1=phoi	5=suy kiet		#NULL!	#NULL!	#NULL!	0=khong co BMK			#NULL!	#NULL!	#NULL!	#NULL!	#NULL!	3=HIV am tinh	0	không	0	0	0	0	0	0	0	Không	clindamycin 0.3g	300	2	amoxicillin 625mg	625	2	trimetazidin 20mg
51	2014-06-02	2014-06-04	2=nu	32	0				1982		155	49	17/2014		Nông	Quảng Nam	3=that bai I	3=ca hai	99=không có tình trạng bất thường		#NULL!	#NULL!	#NULL!	0=khong co BMK			#NULL!	#NULL!	#NULL!	#NULL!	#NULL!	3=HIV am tinh	0		0	0	0	0	0	0	0	không	cefotaxim 1g	1000	2	clindamycin 0.3g	300	2	L-ornithin L-aspatart 0.5g
51	2014-06-02	2014-06-17	2=nu	32	0				1982		155	49	17/2014		Nông	Quảng Nam	3=that bai I	3=ca hai	99=không có tình trạng bất thường		#NULL!	#NULL!	#NULL!	0=khong co BMK			#NULL!	#NULL!	#NULL!	#NULL!	#NULL!	3=HIV am tinh	0		0	0	0	0	0	0	0	không	cefotaxim 1g	1000	2	clindamycin 0.3g	300	2	L-ornithin L-aspatart 0.5g
51	2014-06-02	2014-06-27	2=nu	32	0				1982		155	49	17/2014		Nông	Quảng Nam	3=that bai I	3=ca hai	99=không có tình trạng bất thường		#NULL!	#NULL!	#NULL!	0=khong co BMK			#NULL!	#NULL!	#NULL!	#NULL!	#NULL!	3=HIV am tinh	0		0	0	0	0	0	0	0	không	cefotaxim 1g	1000	2	clindamycin 0.3g	300	2	L-ornithin L-aspatart 0.5g
51	2014-06-02	2014-07-10	2=nu	32	0				1982		155	49	17/2014		Nông	Quảng Nam	3=that bai I	3=ca hai	99=không có tình trạng bất thường		#NULL!	#NULL!	#NULL!	0=khong co BMK			#NULL!	#NULL!	#NULL!	#NULL!	#NULL!	3=HIV am tinh	0		0	0	0	0	0	0	0	không	cefotaxim 1g	1000	2	clindamycin 0.3g	300	2	L-ornithin L-aspatart 0.5g
51	2014-06-02	2014-07-30	2=nu	32	0				1982		155	49	17/2014		Nông	Quảng Nam	3=that bai I	3=ca hai	99=không có tình trạng bất thường		#NULL!	#NULL!	#NULL!	0=khong co BMK			#NULL!	#NULL!	#NULL!	#NULL!	#NULL!	3=HIV am tinh	0		0	0	0	0	0	0	0	không	cefotaxim 1g	1000	2	clindamycin 0.3g	300	2	L-ornithin L-aspatart 0.5g
51	2014-06-02	2014-08-03	2=nu	32	0				1982		155	49	17/2014		Nông	Quảng Nam	3=that bai I	3=ca hai	99=không có tình trạng bất thường		#NULL!	#NULL!	#NULL!	0=khong co BMK			#NULL!	#NULL!	#NULL!	#NULL!	#NULL!	3=HIV am tinh	0		0	0	0	0	0	0	0	không	cefotaxim 1g	1000	2	clindamycin 0.3g	300	2	L-ornithin L-aspatart 0.5g
51	2014-06-02	2014-08-05	2=nu	32	0				1982		155	49	17/2014		Nông	Quảng Nam	3=that bai I	3=ca hai	99=không có tình trạng bất thường		#NULL!	#NULL!	#NULL!	0=khong co BMK			#NULL!	#NULL!	#NULL!	#NULL!	#NULL!	3=HIV am tinh	0		0	0	0	0	0	0	0	không	cefotaxim 1g	1000	2	clindamycin 0.3g	300	2	L-ornithin L-aspatart 0.5g
51	2014-06-02	2014-08-15	2=nu	32	0				1982		155	49	17/2014		Nông	Quảng Nam	3=that bai I	3=ca hai	99=không có tình trạng bất thường		#NULL!	#NULL!	#NULL!	0=khong co BMK			#NULL!	#NULL!	#NULL!	#NULL!	#NULL!	3=HIV am tinh	0		0	0	0	0	0	0	0	không	cefotaxim 1g	1000	2	clindamycin 0.3g	300	2	L-ornithin L-aspatart 0.5g
51	2014-06-02	2014-09-01	2=nu	32	0				1982		155	49	17/2014		Nông	Quảng Nam	3=that bai I	3=ca hai	99=không có tình trạng bất thường		#NULL!	#NULL!	#NULL!	0=khong co BMK			#NULL!	#NULL!	#NULL!	#NULL!	#NULL!	3=HIV am tinh	0		0	0	0	0	0	0	0	không	cefotaxim 1g	1000	2	clindamycin 0.3g	300	2	L-ornithin L-aspatart 0.5g
51	2014-06-02	2014-09-11	2=nu	32	0				1982		155	49	17/2014		Nông	Quảng Nam	3=that bai I	3=ca hai	99=không có tình trạng bất thường		#NULL!	#NULL!	#NULL!	0=khong co BMK			#NULL!	#NULL!	#NULL!	#NULL!	#NULL!	3=HIV am tinh	0		0	0	0	0	0	0	0	không	cefotaxim 1g	1000	2	clindamycin 0.3g	300	2	L-ornithin L-aspatart 0.5g
51	2014-06-02	2014-09-13	2=nu	32	0				1982		155	49	17/2014		Nông	Quảng Nam	3=that bai I	3=ca hai	99=không có tình trạng bất thường		#NULL!	#NULL!	#NULL!	0=khong co BMK			#NULL!	#NULL!	#NULL!	#NULL!	#NULL!	3=HIV am tinh	0		0	0	0	0	0	0	0	không	cefotaxim 1g	1000	2	clindamycin 0.3g	300	2	L-ornithin L-aspatart 0.5g
51	2014-06-02	2014-09-26	2=nu	32	0				1982		155	49	17/2014		Nông	Quảng Nam	3=that bai I	3=ca hai	99=không có tình trạng bất thường		#NULL!	#NULL!	#NULL!	0=khong co BMK			#NULL!	#NULL!	#NULL!	#NULL!	#NULL!	3=HIV am tinh	0		0	0	0	0	0	0	0	không	cefotaxim 1g	1000	2	clindamycin 0.3g	300	2	L-ornithin L-aspatart 0.5g
51	2014-06-02	2014-10-04	2=nu	32	0				1982		155	49	17/2014		Nông	Quảng Nam	3=that bai I	3=ca hai	99=không có tình trạng bất thường		#NULL!	#NULL!	#NULL!	0=khong co BMK			#NULL!	#NULL!	#NULL!	#NULL!	#NULL!	3=HIV am tinh	0		0	0	0	0	0	0	0	không	cefotaxim 1g	1000	2	clindamycin 0.3g	300	2	L-ornithin L-aspatart 0.5g
51	2014-06-02	2014-10-23	2=nu	32	0				1982		155	49	17/2014		Nông	Quảng Nam	3=that bai I	3=ca hai	99=không có tình trạng bất thường		#NULL!	#NULL!	#NULL!	0=khong co BMK			#NULL!	#NULL!	#NULL!	#NULL!	#NULL!	3=HIV am tinh	0		0	0	0	0	0	0	0	không	cefotaxim 1g	1000	2	clindamycin 0.3g	300	2	L-ornithin L-aspatart 0.5g
51	2014-06-02	2014-10-28	2=nu	32	0				1982		155	49	17/2014		Nông	Quảng Nam	3=that bai I	3=ca hai	99=không có tình trạng bất thường		#NULL!	#NULL!	#NULL!	0=khong co BMK			#NULL!	#NULL!	#NULL!	#NULL!	#NULL!	3=HIV am tinh	0		0	0	0	0	0	0	0	không	cefotaxim 1g	1000	2	clindamycin 0.3g	300	2	L-ornithin L-aspatart 0.5g
51	2014-06-02	2014-11-02	2=nu	32	0				1982		155	49	17/2014		Nông	Quảng Nam	3=that bai I	3=ca hai	99=không có tình trạng bất thường		#NULL!	#NULL!	#NULL!	0=khong co BMK			#NULL!	#NULL!	#NULL!	#NULL!	#NULL!	3=HIV am tinh	0		0	0	0	0	0	0	0	không	cefotaxim 1g	1000	2	clindamycin 0.3g	300	2	L-ornithin L-aspatart 0.5g
51	2014-06-02	2014-12-15	2=nu	32	0				1982		155	49	17/2014		Nông	Quảng Nam	3=that bai I	3=ca hai	99=không có tình trạng bất thường		#NULL!	#NULL!	#NULL!	0=khong co BMK			#NULL!	#NULL!	#NULL!	#NULL!	#NULL!	3=HIV am tinh	0		0	0	0	0	0	0	0	không	cefotaxim 1g	1000	2	clindamycin 0.3g	300	2	L-ornithin L-aspatart 0.5g
51	2014-06-02	2015-01-14	2=nu	32	0				1982		155	49	17/2014		Nông	Quảng Nam	3=that bai I	3=ca hai	99=không có tình trạng bất thường		#NULL!	#NULL!	#NULL!	0=khong co BMK			#NULL!	#NULL!	#NULL!	#NULL!	#NULL!	3=HIV am tinh	0		0	0	0	0	0	0	0	không	cefotaxim 1g	1000	2	clindamycin 0.3g	300	2	L-ornithin L-aspatart 0.5g
51	2014-06-02	2015-03-02	2=nu	32	0				1982		155	49	17/2014		Nông	Quảng Nam	3=that bai I	3=ca hai	99=không có tình trạng bất thường		#NULL!	#NULL!	#NULL!	0=khong co BMK			#NULL!	#NULL!	#NULL!	#NULL!	#NULL!	3=HIV am tinh	0		0	0	0	0	0	0	0	không	cefotaxim 1g	1000	2	clindamycin 0.3g	300	2	L-ornithin L-aspatart 0.5g
51	2014-06-02	2015-04-21	2=nu	32	0				1982		155	49	17/2014		Nông	Quảng Nam	3=that bai I	3=ca hai	99=không có tình trạng bất thường		#NULL!	#NULL!	#NULL!	0=khong co BMK			#NULL!	#NULL!	#NULL!	#NULL!	#NULL!	3=HIV am tinh	0		0	0	0	0	0	0	0	không	cefotaxim 1g	1000	2	clindamycin 0.3g	300	2	L-ornithin L-aspatart 0.5g
51	2014-06-02	2015-05-04	2=nu	32	0				1982		155	49	17/2014		Nông	Quảng Nam	3=that bai I	3=ca hai	99=không có tình trạng bất thường		#NULL!	#NULL!	#NULL!	0=khong co BMK			#NULL!	#NULL!	#NULL!	#NULL!	#NULL!	3=HIV am tinh	0		0	0	0	0	0	0	0	không	cefotaxim 1g	1000	2	clindamycin 0.3g	300	2	L-ornithin L-aspatart 0.5g
51	2014-06-02	2015-06-11	2=nu	32	0				1982		155	49	17/2014		Nông	Quảng Nam	3=that bai I	3=ca hai	99=không có tình trạng bất thường		#NULL!	#NULL!	#NULL!	0=khong co BMK			#NULL!	#NULL!	#NULL!	#NULL!	#NULL!	3=HIV am tinh	0		0	0	0	0	0	0	0	không	cefotaxim 1g	1000	2	clindamycin 0.3g	300	2	L-ornithin L-aspatart 0.5g
51	2014-06-02	2015-07-21	2=nu	32	0				1982		155	49	17/2014		Nông	Quảng Nam	3=that bai I	3=ca hai	99=không có tình trạng bất thường		#NULL!	#NULL!	#NULL!	0=khong co BMK			#NULL!	#NULL!	#NULL!	#NULL!	#NULL!	3=HIV am tinh	0		0	0	0	0	0	0	0	không	cefotaxim 1g	1000	2	clindamycin 0.3g	300	2	L-ornithin L-aspatart 0.5g
51	2014-06-02	2015-08-01	2=nu	32	0				1982		155	49	17/2014		Nông	Quảng Nam	3=that bai I	3=ca hai	99=không có tình trạng bất thường		#NULL!	#NULL!	#NULL!	0=khong co BMK			#NULL!	#NULL!	#NULL!	#NULL!	#NULL!	3=HIV am tinh	0		0	0	0	0	0	0	0	không	cefotaxim 1g	1000	2	clindamycin 0.3g	300	2	L-ornithin L-aspatart 0.5g
51	2014-06-02	2015-09-25	2=nu	32	0				1982		155	49	17/2014		Nông	Quảng Nam	3=that bai I	3=ca hai	99=không có tình trạng bất thường		#NULL!	#NULL!	#NULL!	0=khong co BMK			#NULL!	#NULL!	#NULL!	#NULL!	#NULL!	3=HIV am tinh	0		0	0	0	0	0	0	0	không	cefotaxim 1g	1000	2	clindamycin 0.3g	300	2	L-ornithin L-aspatart 0.5g
51	2014-06-02	2015-10-28	2=nu	32	0				1982		155	49	17/2014		Nông	Quảng Nam	3=that bai I	3=ca hai	99=không có tình trạng bất thường		#NULL!	#NULL!	#NULL!	0=khong co BMK			#NULL!	#NULL!	#NULL!	#NULL!	#NULL!	3=HIV am tinh	0		0	0	0	0	0	0	0	không	cefotaxim 1g	1000	2	clindamycin 0.3g	300	2	L-ornithin L-aspatart 0.5g
51	2014-06-02	2015-11-09	2=nu	32	0				1982		155	49	17/2014		Nông	Quảng Nam	3=that bai I	3=ca hai	99=không có tình trạng bất thường		#NULL!	#NULL!	#NULL!	0=khong co BMK			#NULL!	#NULL!	#NULL!	#NULL!	#NULL!	3=HIV am tinh	0		0	0	0	0	0	0	0	không	cefotaxim 1g	1000	2	clindamycin 0.3g	300	2	L-ornithin L-aspatart 0.5g
51	2014-06-02	2015-12-22	2=nu	32	0				1982		155	49	17/2014		Nông	Quảng Nam	3=that bai I	3=ca hai	99=không có tình trạng bất thường		#NULL!	#NULL!	#NULL!	0=khong co BMK			#NULL!	#NULL!	#NULL!	#NULL!	#NULL!	3=HIV am tinh	0		0	0	0	0	0	0	0	không	cefotaxim 1g	1000	2	clindamycin 0.3g	300	2	L-ornithin L-aspatart 0.5g
51	2014-06-02	2016-01-07	2=nu	32	0				1982		155	49	17/2014		Nông	Quảng Nam	3=that bai I	3=ca hai	99=không có tình trạng bất thường		#NULL!	#NULL!	#NULL!	0=khong co BMK			#NULL!	#NULL!	#NULL!	#NULL!	#NULL!	3=HIV am tinh	0		0	0	0	0	0	0	0	không	cefotaxim 1g	1000	2	clindamycin 0.3g	300	2	L-ornithin L-aspatart 0.5g
51	2014-06-02	2016-02-25	2=nu	32	0				1982		155	49	17/2014		Nông	Quảng Nam	3=that bai I	3=ca hai	99=không có tình trạng bất thường		#NULL!	#NULL!	#NULL!	0=khong co BMK			#NULL!	#NULL!	#NULL!	#NULL!	#NULL!	3=HIV am tinh	0		0	0	0	0	0	0	0	không	cefotaxim 1g	1000	2	clindamycin 0.3g	300	2	L-ornithin L-aspatart 0.5g
51	2014-06-02	2016-03-04	2=nu	32	0				1982		155	49	17/2014		Nông	Quảng Nam	3=that bai I	3=ca hai	99=không có tình trạng bất thường		#NULL!	#NULL!	#NULL!	0=khong co BMK			#NULL!	#NULL!	#NULL!	#NULL!	#NULL!	3=HIV am tinh	0		0	0	0	0	0	0	0	không	cefotaxim 1g	1000	2	clindamycin 0.3g	300	2	L-ornithin L-aspatart 0.5g
51	2014-06-02	2016-04-04	2=nu	32	0				1982		155	49	17/2014		Nông	Quảng Nam	3=that bai I	3=ca hai	99=không có tình trạng bất thường		#NULL!	#NULL!	#NULL!	0=khong co BMK			#NULL!	#NULL!	#NULL!	#NULL!	#NULL!	3=HIV am tinh	0		0	0	0	0	0	0	0	không	cefotaxim 1g	1000	2	clindamycin 0.3g	300	2	L-ornithin L-aspatart 0.5g
52	2014-06-24	2014-06-30	1=nam	50	0				1964		156	35	18/2014		Nông	Quảng Nam	3=that bai I	3=ca hai	5=suy kiet		#NULL!	#NULL!	#NULL!	0=khong co BMK			#NULL!	#NULL!	#NULL!	#NULL!	#NULL!	3=HIV am tinh	0		0	0	0	0	0	0	0	Không	vitamin B1 250mg	250	2
52	2014-06-24	2014-07-01	1=nam	50	0				1964		156	35	18/2014		Nông	Quảng Nam	3=that bai I	3=ca hai	5=suy kiet		#NULL!	#NULL!	#NULL!	0=khong co BMK			#NULL!	#NULL!	#NULL!	#NULL!	#NULL!	3=HIV am tinh	0		0	0	0	0	0	0	0	Không	vitamin B1 250mg	250	2
52	2014-06-24	2014-07-13	1=nam	50	0				1964		156	35	18/2014		Nông	Quảng Nam	3=that bai I	3=ca hai	5=suy kiet		#NULL!	#NULL!	#NULL!	0=khong co BMK			#NULL!	#NULL!	#NULL!	#NULL!	#NULL!	3=HIV am tinh	0		0	0	0	0	0	0	0	Không	vitamin B1 250mg	250	2
52	2014-06-24	2014-07-16	1=nam	50	0				1964		156	35	18/2014		Nông	Quảng Nam	3=that bai I	3=ca hai	5=suy kiet		#NULL!	#NULL!	#NULL!	0=khong co BMK			#NULL!	#NULL!	#NULL!	#NULL!	#NULL!	3=HIV am tinh	0		0	0	0	0	0	0	0	Không	vitamin B1 250mg	250	2
52	2014-06-24	2014-07-30	1=nam	50	0				1964		156	35	18/2014		Nông	Quảng Nam	3=that bai I	3=ca hai	5=suy kiet		#NULL!	#NULL!	#NULL!	0=khong co BMK			#NULL!	#NULL!	#NULL!	#NULL!	#NULL!	3=HIV am tinh	0		0	0	0	0	0	0	0	Không	vitamin B1 250mg	250	2
52	2014-06-24	2014-08-19	1=nam	50	0				1964		156	35	18/2014		Nông	Quảng Nam	3=that bai I	3=ca hai	5=suy kiet		#NULL!	#NULL!	#NULL!	0=khong co BMK			#NULL!	#NULL!	#NULL!	#NULL!	#NULL!	3=HIV am tinh	0		0	0	0	0	0	0	0	Không	vitamin B1 250mg	250	2
52	2014-06-24	2014-09-09	1=nam	50	0				1964		156	35	18/2014		Nông	Quảng Nam	3=that bai I	3=ca hai	5=suy kiet		#NULL!	#NULL!	#NULL!	0=khong co BMK			#NULL!	#NULL!	#NULL!	#NULL!	#NULL!	3=HIV am tinh	0		0	0	0	0	0	0	0	Không	vitamin B1 250mg	250	2
52	2014-06-24	2014-10-07	1=nam	50	0				1964		156	35	18/2014		Nông	Quảng Nam	3=that bai I	3=ca hai	5=suy kiet		#NULL!	#NULL!	#NULL!	0=khong co BMK			#NULL!	#NULL!	#NULL!	#NULL!	#NULL!	3=HIV am tinh	0		0	0	0	0	0	0	0	Không	vitamin B1 250mg	250	2
52	2014-06-24	2014-10-29	1=nam	50	0				1964		156	35	18/2014		Nông	Quảng Nam	3=that bai I	3=ca hai	5=suy kiet		#NULL!	#NULL!	#NULL!	0=khong co BMK			#NULL!	#NULL!	#NULL!	#NULL!	#NULL!	3=HIV am tinh	0		0	0	0	0	0	0	0	Không	vitamin B1 250mg	250	2
52	2014-06-24	2014-11-12	1=nam	50	0				1964		156	35	18/2014		Nông	Quảng Nam	3=that bai I	3=ca hai	5=suy kiet		#NULL!	#NULL!	#NULL!	0=khong co BMK			#NULL!	#NULL!	#NULL!	#NULL!	#NULL!	3=HIV am tinh	0		0	0	0	0	0	0	0	Không	vitamin B1 250mg	250	2
52	2014-06-24	2014-12-11	1=nam	50	0				1964		156	35	18/2014		Nông	Quảng Nam	3=that bai I	3=ca hai	5=suy kiet		#NULL!	#NULL!	#NULL!	0=khong co BMK			#NULL!	#NULL!	#NULL!	#NULL!	#NULL!	3=HIV am tinh	0		0	0	0	0	0	0	0	Không	vitamin B1 250mg	250	2
52	2014-06-24	2015-02-19	1=nam	50	0				1964		156	35	18/2014		Nông	Quảng Nam	3=that bai I	3=ca hai	5=suy kiet		#NULL!	#NULL!	#NULL!	0=khong co BMK			#NULL!	#NULL!	#NULL!	#NULL!	#NULL!	3=HIV am tinh	0		0	0	0	0	0	0	0	Không	vitamin B1 250mg	250	2
52	2014-06-24	2015-03-29	1=nam	50	0				1964		156	35	18/2014		Nông	Quảng Nam	3=that bai I	3=ca hai	5=suy kiet		#NULL!	#NULL!	#NULL!	0=khong co BMK			#NULL!	#NULL!	#NULL!	#NULL!	#NULL!	3=HIV am tinh	0		0	0	0	0	0	0	0	Không	vitamin B1 250mg	250	2
52	2014-06-24	2015-04-29	1=nam	50	0				1964		156	35	18/2014		Nông	Quảng Nam	3=that bai I	3=ca hai	5=suy kiet		#NULL!	#NULL!	#NULL!	0=khong co BMK			#NULL!	#NULL!	#NULL!	#NULL!	#NULL!	3=HIV am tinh	0		0	0	0	0	0	0	0	Không	vitamin B1 250mg	250	2
52	2014-06-24	2015-06-02	1=nam	50	0				1964		156	35	18/2014		Nông	Quảng Nam	3=that bai I	3=ca hai	5=suy kiet		#NULL!	#NULL!	#NULL!	0=khong co BMK			#NULL!	#NULL!	#NULL!	#NULL!	#NULL!	3=HIV am tinh	0		0	0	0	0	0	0	0	Không	vitamin B1 250mg	250	2
52	2014-06-24	2015-06-29	1=nam	50	0				1964		156	35	18/2014		Nông	Quảng Nam	3=that bai I	3=ca hai	5=suy kiet		#NULL!	#NULL!	#NULL!	0=khong co BMK			#NULL!	#NULL!	#NULL!	#NULL!	#NULL!	3=HIV am tinh	0		0	0	0	0	0	0	0	Không	vitamin B1 250mg	250	2
52	2014-06-24	2015-07-17	1=nam	50	0				1964		156	35	18/2014		Nông	Quảng Nam	3=that bai I	3=ca hai	5=suy kiet		#NULL!	#NULL!	#NULL!	0=khong co BMK			#NULL!	#NULL!	#NULL!	#NULL!	#NULL!	3=HIV am tinh	0		0	0	0	0	0	0	0	Không	vitamin B1 250mg	250	2
52	2014-06-24	2015-08-27	1=nam	50	0				1964		156	35	18/2014		Nông	Quảng Nam	3=that bai I	3=ca hai	5=suy kiet		#NULL!	#NULL!	#NULL!	0=khong co BMK			#NULL!	#NULL!	#NULL!	#NULL!	#NULL!	3=HIV am tinh	0		0	0	0	0	0	0	0	Không	vitamin B1 250mg	250	2
52	2014-06-24	2015-09-15	1=nam	50	0				1964		156	35	18/2014		Nông	Quảng Nam	3=that bai I	3=ca hai	5=suy kiet		#NULL!	#NULL!	#NULL!	0=khong co BMK			#NULL!	#NULL!	#NULL!	#NULL!	#NULL!	3=HIV am tinh	0		0	0	0	0	0	0	0	Không	vitamin B1 250mg	250	2
52	2014-06-24	2015-10-18	1=nam	50	0				1964		156	35	18/2014		Nông	Quảng Nam	3=that bai I	3=ca hai	5=suy kiet		#NULL!	#NULL!	#NULL!	0=khong co BMK			#NULL!	#NULL!	#NULL!	#NULL!	#NULL!	3=HIV am tinh	0		0	0	0	0	0	0	0	Không	vitamin B1 250mg	250	2
52	2014-06-24	2015-11-30	1=nam	50	0				1964		156	35	18/2014		Nông	Quảng Nam	3=that bai I	3=ca hai	5=suy kiet		#NULL!	#NULL!	#NULL!	0=khong co BMK			#NULL!	#NULL!	#NULL!	#NULL!	#NULL!	3=HIV am tinh	0		0	0	0	0	0	0	0	Không	vitamin B1 250mg	250	2
52	2014-06-24	2015-12-19	1=nam	50	0				1964		156	35	18/2014		Nông	Quảng Nam	3=that bai I	3=ca hai	5=suy kiet		#NULL!	#NULL!	#NULL!	0=khong co BMK			#NULL!	#NULL!	#NULL!	#NULL!	#NULL!	3=HIV am tinh	0		0	0	0	0	0	0	0	Không	vitamin B1 250mg	250	2
52	2014-06-24	2016-01-22	1=nam	50	0				1964		156	35	18/2014		Nông	Quảng Nam	3=that bai I	3=ca hai	5=suy kiet		#NULL!	#NULL!	#NULL!	0=khong co BMK			#NULL!	#NULL!	#NULL!	#NULL!	#NULL!	3=HIV am tinh	0		0	0	0	0	0	0	0	Không	vitamin B1 250mg	250	2
52	2014-06-24	2016-01-26	1=nam	50	0				1964		156	35	18/2014		Nông	Quảng Nam	3=that bai I	3=ca hai	5=suy kiet		#NULL!	#NULL!	#NULL!	0=khong co BMK			#NULL!	#NULL!	#NULL!	#NULL!	#NULL!	3=HIV am tinh	0		0	0	0	0	0	0	0	Không	vitamin B1 250mg	250	2
52	2014-06-24	2016-02-12	1=nam	50	0				1964		156	35	18/2014		Nông	Quảng Nam	3=that bai I	3=ca hai	5=suy kiet		#NULL!	#NULL!	#NULL!	0=khong co BMK			#NULL!	#NULL!	#NULL!	#NULL!	#NULL!	3=HIV am tinh	0		0	0	0	0	0	0	0	Không	vitamin B1 250mg	250	2
52	2014-06-24	2016-04-23	1=nam	50	0				1964		156	35	18/2014		Nông	Quảng Nam	3=that bai I	3=ca hai	5=suy kiet		#NULL!	#NULL!	#NULL!	0=khong co BMK			#NULL!	#NULL!	#NULL!	#NULL!	#NULL!	3=HIV am tinh	0		0	0	0	0	0	0	0	Không	vitamin B1 250mg	250	2
53	2014-06-24	2014-07-03	1=nam	32	0				1982		157	48	19/2014		Phạm Nhân	Quảng Nam	4=that bai II	3=ca hai	4=nghien ma tuy		#NULL!	#NULL!	#NULL!	0=khong co BMK			#NULL!	#NULL!	#NULL!	#NULL!	#NULL!	1=HIV + dieu tri ARV	0	không	0	0	0	0	0	0	0	Không	clindamycin 0.3g	300	2	magie b6	2 viên	2	amoxicillin 625mg
53	2014-06-24	2014-07-04	1=nam	32	0				1982		157	48	19/2014		Phạm Nhân	Quảng Nam	4=that bai II	3=ca hai	4=nghien ma tuy		#NULL!	#NULL!	#NULL!	0=khong co BMK			#NULL!	#NULL!	#NULL!	#NULL!	#NULL!	1=HIV + dieu tri ARV	0	không	0	0	0	0	0	0	0	Không	clindamycin 0.3g	300	2	magie b6	2 viên	2	amoxicillin 625mg
53	2014-06-24	2014-07-14	1=nam	32	0				1982		157	48	19/2014		Phạm Nhân	Quảng Nam	4=that bai II	3=ca hai	4=nghien ma tuy		#NULL!	#NULL!	#NULL!	0=khong co BMK			#NULL!	#NULL!	#NULL!	#NULL!	#NULL!	1=HIV + dieu tri ARV	0	không	0	0	0	0	0	0	0	Không	clindamycin 0.3g	300	2	magie b6	2 viên	2	amoxicillin 625mg
53	2014-06-24	2014-07-17	1=nam	32	0				1982		157	48	19/2014		Phạm Nhân	Quảng Nam	4=that bai II	3=ca hai	4=nghien ma tuy		#NULL!	#NULL!	#NULL!	0=khong co BMK			#NULL!	#NULL!	#NULL!	#NULL!	#NULL!	1=HIV + dieu tri ARV	0	không	0	0	0	0	0	0	0	Không	clindamycin 0.3g	300	2	magie b6	2 viên	2	amoxicillin 625mg
53	2014-06-24	2014-07-24	1=nam	32	0				1982		157	48	19/2014		Phạm Nhân	Quảng Nam	4=that bai II	3=ca hai	4=nghien ma tuy		#NULL!	#NULL!	#NULL!	0=khong co BMK			#NULL!	#NULL!	#NULL!	#NULL!	#NULL!	1=HIV + dieu tri ARV	0	không	0	0	0	0	0	0	0	Không	clindamycin 0.3g	300	2	magie b6	2 viên	2	amoxicillin 625mg
53	2014-06-24	2014-08-13	1=nam	32	0				1982		157	48	19/2014		Phạm Nhân	Quảng Nam	4=that bai II	3=ca hai	4=nghien ma tuy		#NULL!	#NULL!	#NULL!	0=khong co BMK			#NULL!	#NULL!	#NULL!	#NULL!	#NULL!	1=HIV + dieu tri ARV	0	không	0	0	0	0	0	0	0	Không	clindamycin 0.3g	300	2	magie b6	2 viên	2	amoxicillin 625mg
53	2014-06-24	2014-09-26	1=nam	32	0				1982		157	48	19/2014		Phạm Nhân	Quảng Nam	4=that bai II	3=ca hai	4=nghien ma tuy		#NULL!	#NULL!	#NULL!	0=khong co BMK			#NULL!	#NULL!	#NULL!	#NULL!	#NULL!	1=HIV + dieu tri ARV	0	không	0	0	0	0	0	0	0	Không	clindamycin 0.3g	300	2	magie b6	2 viên	2	amoxicillin 625mg
53	2014-06-24	2014-10-30	1=nam	32	0				1982		157	48	19/2014		Phạm Nhân	Quảng Nam	4=that bai II	3=ca hai	4=nghien ma tuy		#NULL!	#NULL!	#NULL!	0=khong co BMK			#NULL!	#NULL!	#NULL!	#NULL!	#NULL!	1=HIV + dieu tri ARV	0	không	0	0	0	0	0	0	0	Không	clindamycin 0.3g	300	2	magie b6	2 viên	2	amoxicillin 625mg
53	2014-06-24	2014-11-14	1=nam	32	0				1982		157	48	19/2014		Phạm Nhân	Quảng Nam	4=that bai II	3=ca hai	4=nghien ma tuy		#NULL!	#NULL!	#NULL!	0=khong co BMK			#NULL!	#NULL!	#NULL!	#NULL!	#NULL!	1=HIV + dieu tri ARV	0	không	0	0	0	0	0	0	0	Không	clindamycin 0.3g	300	2	magie b6	2 viên	2	amoxicillin 625mg
53	2014-06-24	2015-04-21	1=nam	32	0				1982		157	48	19/2014		Phạm Nhân	Quảng Nam	4=that bai II	3=ca hai	4=nghien ma tuy		#NULL!	#NULL!	#NULL!	0=khong co BMK			#NULL!	#NULL!	#NULL!	#NULL!	#NULL!	1=HIV + dieu tri ARV	0	không	0	0	0	0	0	0	0	Không	clindamycin 0.3g	300	2	magie b6	2 viên	2	amoxicillin 625mg
53	2014-06-24	2015-05-19	1=nam	32	0				1982		157	48	19/2014		Phạm Nhân	Quảng Nam	4=that bai II	3=ca hai	4=nghien ma tuy		#NULL!	#NULL!	#NULL!	0=khong co BMK			#NULL!	#NULL!	#NULL!	#NULL!	#NULL!	1=HIV + dieu tri ARV	0	không	0	0	0	0	0	0	0	Không	clindamycin 0.3g	300	2	magie b6	2 viên	2	amoxicillin 625mg
53	2014-06-24	2015-06-11	1=nam	32	0				1982		157	48	19/2014		Phạm Nhân	Quảng Nam	4=that bai II	3=ca hai	4=nghien ma tuy		#NULL!	#NULL!	#NULL!	0=khong co BMK			#NULL!	#NULL!	#NULL!	#NULL!	#NULL!	1=HIV + dieu tri ARV	0	không	0	0	0	0	0	0	0	Không	clindamycin 0.3g	300	2	magie b6	2 viên	2	amoxicillin 625mg
53	2014-06-24	2016-04-23	1=nam	32	0				1982		157	48	19/2014		Phạm Nhân	Quảng Nam	4=that bai II	3=ca hai	4=nghien ma tuy		#NULL!	#NULL!	#NULL!	0=khong co BMK			#NULL!	#NULL!	#NULL!	#NULL!	#NULL!	1=HIV + dieu tri ARV	0	không	0	0	0	0	0	0	0	Không	clindamycin 0.3g	300	2	magie b6	2 viên	2	amoxicillin 625mg
54	2014-07-24	2014-07-31	1=nam	28	0				1986		157	40	20/2014	212242947	Nông	Quảng Nam	2=tai phat	3=ca hai	5=suy kiet		#NULL!	#NULL!	#NULL!	99=Bội nhiễm phổi			#NULL!	#NULL!	#NULL!	#NULL!	#NULL!	3=HIV am tinh	0		0	0	0	0	0	0	0	không	Cephalexin 1g	1000	2	Clindamycin 0,3g	300	2
54	2014-07-24	2014-08-12	1=nam	28	0				1986		157	40	20/2014	212242947	Nông	Quảng Nam	2=tai phat	3=ca hai	5=suy kiet		#NULL!	#NULL!	#NULL!	99=Bội nhiễm phổi			#NULL!	#NULL!	#NULL!	#NULL!	#NULL!	3=HIV am tinh	0		0	0	0	0	0	0	0	không	Cephalexin 1g	1000	2	Clindamycin 0,3g	300	2
54	2014-07-24	2014-09-04	1=nam	28	0				1986		157	40	20/2014	212242947	Nông	Quảng Nam	2=tai phat	3=ca hai	5=suy kiet		#NULL!	#NULL!	#NULL!	99=Bội nhiễm phổi			#NULL!	#NULL!	#NULL!	#NULL!	#NULL!	3=HIV am tinh	0		0	0	0	0	0	0	0	không	Cephalexin 1g	1000	2	Clindamycin 0,3g	300	2
54	2014-07-24	2014-09-26	1=nam	28	0				1986		157	40	20/2014	212242947	Nông	Quảng Nam	2=tai phat	3=ca hai	5=suy kiet		#NULL!	#NULL!	#NULL!	99=Bội nhiễm phổi			#NULL!	#NULL!	#NULL!	#NULL!	#NULL!	3=HIV am tinh	0		0	0	0	0	0	0	0	không	Cephalexin 1g	1000	2	Clindamycin 0,3g	300	2
54	2014-07-24	2014-10-30	1=nam	28	0				1986		157	40	20/2014	212242947	Nông	Quảng Nam	2=tai phat	3=ca hai	5=suy kiet		#NULL!	#NULL!	#NULL!	99=Bội nhiễm phổi			#NULL!	#NULL!	#NULL!	#NULL!	#NULL!	3=HIV am tinh	0		0	0	0	0	0	0	0	không	Cephalexin 1g	1000	2	Clindamycin 0,3g	300	2
54	2014-07-24	2014-11-04	1=nam	28	0				1986		157	40	20/2014	212242947	Nông	Quảng Nam	2=tai phat	3=ca hai	5=suy kiet		#NULL!	#NULL!	#NULL!	99=Bội nhiễm phổi			#NULL!	#NULL!	#NULL!	#NULL!	#NULL!	3=HIV am tinh	0		0	0	0	0	0	0	0	không	Cephalexin 1g	1000	2	Clindamycin 0,3g	300	2
55	2014-07-30	2014-08-07	1=nam	50	0				1964		158	40	21/2014	200668053	Nông	Quảng Nam	4=that bai II	3=ca hai	5=suy kiet		#NULL!	#NULL!	#NULL!	0=khong co BMK			#NULL!	#NULL!	#NULL!	#NULL!	#NULL!	3=HIV am tinh	0		0	0	0	0	0	0	0	không	Viitamin b1 250mg	500	2	L-Orthinine-L-Aspartat	1v	2
55	2014-07-30	2014-08-10	1=nam	50	0				1964		158	40	21/2014	200668053	Nông	Quảng Nam	4=that bai II	3=ca hai	5=suy kiet		#NULL!	#NULL!	#NULL!	0=khong co BMK			#NULL!	#NULL!	#NULL!	#NULL!	#NULL!	3=HIV am tinh	0		0	0	0	0	0	0	0	không	Viitamin b1 250mg	500	2	L-Orthinine-L-Aspartat	1v	2
55	2014-07-30	2014-08-12	1=nam	50	0				1964		158	40	21/2014	200668053	Nông	Quảng Nam	4=that bai II	3=ca hai	5=suy kiet		#NULL!	#NULL!	#NULL!	0=khong co BMK			#NULL!	#NULL!	#NULL!	#NULL!	#NULL!	3=HIV am tinh	0		0	0	0	0	0	0	0	không	Viitamin b1 250mg	500	2	L-Orthinine-L-Aspartat	1v	2
55	2014-07-30	2014-08-17	1=nam	50	0				1964		158	40	21/2014	200668053	Nông	Quảng Nam	4=that bai II	3=ca hai	5=suy kiet		#NULL!	#NULL!	#NULL!	0=khong co BMK			#NULL!	#NULL!	#NULL!	#NULL!	#NULL!	3=HIV am tinh	0		0	0	0	0	0	0	0	không	Viitamin b1 250mg	500	2	L-Orthinine-L-Aspartat	1v	2
55	2014-07-30	2014-08-27	1=nam	50	0				1964		158	40	21/2014	200668053	Nông	Quảng Nam	4=that bai II	3=ca hai	5=suy kiet		#NULL!	#NULL!	#NULL!	0=khong co BMK			#NULL!	#NULL!	#NULL!	#NULL!	#NULL!	3=HIV am tinh	0		0	0	0	0	0	0	0	không	Viitamin b1 250mg	500	2	L-Orthinine-L-Aspartat	1v	2
55	2014-07-30	2014-09-03	1=nam	50	0				1964		158	40	21/2014	200668053	Nông	Quảng Nam	4=that bai II	3=ca hai	5=suy kiet		#NULL!	#NULL!	#NULL!	0=khong co BMK			#NULL!	#NULL!	#NULL!	#NULL!	#NULL!	3=HIV am tinh	0		0	0	0	0	0	0	0	không	Viitamin b1 250mg	500	2	L-Orthinine-L-Aspartat	1v	2
55	2014-07-30	2014-09-19	1=nam	50	0				1964		158	40	21/2014	200668053	Nông	Quảng Nam	4=that bai II	3=ca hai	5=suy kiet		#NULL!	#NULL!	#NULL!	0=khong co BMK			#NULL!	#NULL!	#NULL!	#NULL!	#NULL!	3=HIV am tinh	0		0	0	0	0	0	0	0	không	Viitamin b1 250mg	500	2	L-Orthinine-L-Aspartat	1v	2
55	2014-07-30	2014-10-19	1=nam	50	0				1964		158	40	21/2014	200668053	Nông	Quảng Nam	4=that bai II	3=ca hai	5=suy kiet		#NULL!	#NULL!	#NULL!	0=khong co BMK			#NULL!	#NULL!	#NULL!	#NULL!	#NULL!	3=HIV am tinh	0		0	0	0	0	0	0	0	không	Viitamin b1 250mg	500	2	L-Orthinine-L-Aspartat	1v	2
55	2014-07-30	2014-10-24	1=nam	50	0				1964		158	40	21/2014	200668053	Nông	Quảng Nam	4=that bai II	3=ca hai	5=suy kiet		#NULL!	#NULL!	#NULL!	0=khong co BMK			#NULL!	#NULL!	#NULL!	#NULL!	#NULL!	3=HIV am tinh	0		0	0	0	0	0	0	0	không	Viitamin b1 250mg	500	2	L-Orthinine-L-Aspartat	1v	2
55	2014-07-30	2014-10-30	1=nam	50	0				1964		158	40	21/2014	200668053	Nông	Quảng Nam	4=that bai II	3=ca hai	5=suy kiet		#NULL!	#NULL!	#NULL!	0=khong co BMK			#NULL!	#NULL!	#NULL!	#NULL!	#NULL!	3=HIV am tinh	0		0	0	0	0	0	0	0	không	Viitamin b1 250mg	500	2	L-Orthinine-L-Aspartat	1v	2
55	2014-07-30	2014-11-07	1=nam	50	0				1964		158	40	21/2014	200668053	Nông	Quảng Nam	4=that bai II	3=ca hai	5=suy kiet		#NULL!	#NULL!	#NULL!	0=khong co BMK			#NULL!	#NULL!	#NULL!	#NULL!	#NULL!	3=HIV am tinh	0		0	0	0	0	0	0	0	không	Viitamin b1 250mg	500	2	L-Orthinine-L-Aspartat	1v	2
55	2014-07-30	2014-12-20	1=nam	50	0				1964		158	40	21/2014	200668053	Nông	Quảng Nam	4=that bai II	3=ca hai	5=suy kiet		#NULL!	#NULL!	#NULL!	0=khong co BMK			#NULL!	#NULL!	#NULL!	#NULL!	#NULL!	3=HIV am tinh	0		0	0	0	0	0	0	0	không	Viitamin b1 250mg	500	2	L-Orthinine-L-Aspartat	1v	2
55	2014-07-30	2015-02-07	1=nam	50	0				1964		158	40	21/2014	200668053	Nông	Quảng Nam	4=that bai II	3=ca hai	5=suy kiet		#NULL!	#NULL!	#NULL!	0=khong co BMK			#NULL!	#NULL!	#NULL!	#NULL!	#NULL!	3=HIV am tinh	0		0	0	0	0	0	0	0	không	Viitamin b1 250mg	500	2	L-Orthinine-L-Aspartat	1v	2
55	2014-07-30	2015-03-29	1=nam	50	0				1964		158	40	21/2014	200668053	Nông	Quảng Nam	4=that bai II	3=ca hai	5=suy kiet		#NULL!	#NULL!	#NULL!	0=khong co BMK			#NULL!	#NULL!	#NULL!	#NULL!	#NULL!	3=HIV am tinh	0		0	0	0	0	0	0	0	không	Viitamin b1 250mg	500	2	L-Orthinine-L-Aspartat	1v	2
55	2014-07-30	2015-04-29	1=nam	50	0				1964		158	40	21/2014	200668053	Nông	Quảng Nam	4=that bai II	3=ca hai	5=suy kiet		#NULL!	#NULL!	#NULL!	0=khong co BMK			#NULL!	#NULL!	#NULL!	#NULL!	#NULL!	3=HIV am tinh	0		0	0	0	0	0	0	0	không	Viitamin b1 250mg	500	2	L-Orthinine-L-Aspartat	1v	2
55	2014-07-30	2015-05-27	1=nam	50	0				1964		158	40	21/2014	200668053	Nông	Quảng Nam	4=that bai II	3=ca hai	5=suy kiet		#NULL!	#NULL!	#NULL!	0=khong co BMK			#NULL!	#NULL!	#NULL!	#NULL!	#NULL!	3=HIV am tinh	0		0	0	0	0	0	0	0	không	Viitamin b1 250mg	500	2	L-Orthinine-L-Aspartat	1v	2
55	2014-07-30	2015-06-12	1=nam	50	0				1964		158	40	21/2014	200668053	Nông	Quảng Nam	4=that bai II	3=ca hai	5=suy kiet		#NULL!	#NULL!	#NULL!	0=khong co BMK			#NULL!	#NULL!	#NULL!	#NULL!	#NULL!	3=HIV am tinh	0		0	0	0	0	0	0	0	không	Viitamin b1 250mg	500	2	L-Orthinine-L-Aspartat	1v	2
55	2014-07-30	2015-07-09	1=nam	50	0				1964		158	40	21/2014	200668053	Nông	Quảng Nam	4=that bai II	3=ca hai	5=suy kiet		#NULL!	#NULL!	#NULL!	0=khong co BMK			#NULL!	#NULL!	#NULL!	#NULL!	#NULL!	3=HIV am tinh	0		0	0	0	0	0	0	0	không	Viitamin b1 250mg	500	2	L-Orthinine-L-Aspartat	1v	2
55	2014-07-30	2015-08-27	1=nam	50	0				1964		158	40	21/2014	200668053	Nông	Quảng Nam	4=that bai II	3=ca hai	5=suy kiet		#NULL!	#NULL!	#NULL!	0=khong co BMK			#NULL!	#NULL!	#NULL!	#NULL!	#NULL!	3=HIV am tinh	0		0	0	0	0	0	0	0	không	Viitamin b1 250mg	500	2	L-Orthinine-L-Aspartat	1v	2
55	2014-07-30	2015-09-29	1=nam	50	0				1964		158	40	21/2014	200668053	Nông	Quảng Nam	4=that bai II	3=ca hai	5=suy kiet		#NULL!	#NULL!	#NULL!	0=khong co BMK			#NULL!	#NULL!	#NULL!	#NULL!	#NULL!	3=HIV am tinh	0		0	0	0	0	0	0	0	không	Viitamin b1 250mg	500	2	L-Orthinine-L-Aspartat	1v	2
55	2014-07-30	2015-10-29	1=nam	50	0				1964		158	40	21/2014	200668053	Nông	Quảng Nam	4=that bai II	3=ca hai	5=suy kiet		#NULL!	#NULL!	#NULL!	0=khong co BMK			#NULL!	#NULL!	#NULL!	#NULL!	#NULL!	3=HIV am tinh	0		0	0	0	0	0	0	0	không	Viitamin b1 250mg	500	2	L-Orthinine-L-Aspartat	1v	2
55	2014-07-30	2015-11-30	1=nam	50	0				1964		158	40	21/2014	200668053	Nông	Quảng Nam	4=that bai II	3=ca hai	5=suy kiet		#NULL!	#NULL!	#NULL!	0=khong co BMK			#NULL!	#NULL!	#NULL!	#NULL!	#NULL!	3=HIV am tinh	0		0	0	0	0	0	0	0	không	Viitamin b1 250mg	500	2	L-Orthinine-L-Aspartat	1v	2
55	2014-07-30	2015-12-13	1=nam	50	0				1964		158	40	21/2014	200668053	Nông	Quảng Nam	4=that bai II	3=ca hai	5=suy kiet		#NULL!	#NULL!	#NULL!	0=khong co BMK			#NULL!	#NULL!	#NULL!	#NULL!	#NULL!	3=HIV am tinh	0		0	0	0	0	0	0	0	không	Viitamin b1 250mg	500	2	L-Orthinine-L-Aspartat	1v	2
55	2014-07-30	2016-02-03	1=nam	50	0				1964		158	40	21/2014	200668053	Nông	Quảng Nam	4=that bai II	3=ca hai	5=suy kiet		#NULL!	#NULL!	#NULL!	0=khong co BMK			#NULL!	#NULL!	#NULL!	#NULL!	#NULL!	3=HIV am tinh	0		0	0	0	0	0	0	0	không	Viitamin b1 250mg	500	2	L-Orthinine-L-Aspartat	1v	2
55	2014-07-30	2016-02-29	1=nam	50	0				1964		158	40	21/2014	200668053	Nông	Quảng Nam	4=that bai II	3=ca hai	5=suy kiet		#NULL!	#NULL!	#NULL!	0=khong co BMK			#NULL!	#NULL!	#NULL!	#NULL!	#NULL!	3=HIV am tinh	0		0	0	0	0	0	0	0	không	Viitamin b1 250mg	500	2	L-Orthinine-L-Aspartat	1v	2
55	2014-07-30	2016-04-29	1=nam	50	0				1964		158	40	21/2014	200668053	Nông	Quảng Nam	4=that bai II	3=ca hai	5=suy kiet		#NULL!	#NULL!	#NULL!	0=khong co BMK			#NULL!	#NULL!	#NULL!	#NULL!	#NULL!	3=HIV am tinh	0		0	0	0	0	0	0	0	không	Viitamin b1 250mg	500	2	L-Orthinine-L-Aspartat	1v	2
56	2014-04-07	2014-05-05	1=nam	31	0				1983		170	45	013/II/14-MDR		Nông	Bình Định	2=tai phat	1=phoi			#NULL!	#NULL!	#NULL!				#NULL!	#NULL!	#NULL!	#NULL!	#NULL!	3=HIV am tinh	0		0	0	0	0	0	0	0		amoxicillin/clavulanic	625	3	alpha chymotrypsin	16	2	vit C
56	2014-04-07	2014-08-04	1=nam	31	0				1983		170	45	013/II/14-MDR		Nông	Bình Định	2=tai phat	1=phoi			#NULL!	#NULL!	#NULL!				#NULL!	#NULL!	#NULL!	#NULL!	#NULL!	3=HIV am tinh	0		0	0	0	0	0	0	0		amoxicillin/clavulanic	625	3	alpha chymotrypsin	16	2	vit C
56	2014-04-07	2014-11-27	1=nam	31	0				1983		170	45	013/II/14-MDR		Nông	Bình Định	2=tai phat	1=phoi			#NULL!	#NULL!	#NULL!				#NULL!	#NULL!	#NULL!	#NULL!	#NULL!	3=HIV am tinh	0		0	0	0	0	0	0	0		amoxicillin/clavulanic	625	3	alpha chymotrypsin	16	2	vit C
56	2014-04-07	2015-04-13	1=nam	31	0				1983		170	45	013/II/14-MDR		Nông	Bình Định	2=tai phat	1=phoi			#NULL!	#NULL!	#NULL!				#NULL!	#NULL!	#NULL!	#NULL!	#NULL!	3=HIV am tinh	0		0	0	0	0	0	0	0		amoxicillin/clavulanic	625	3	alpha chymotrypsin	16	2	vit C
56	2014-04-07	2015-09-04	1=nam	31	0				1983		170	45	013/II/14-MDR		Nông	Bình Định	2=tai phat	1=phoi			#NULL!	#NULL!	#NULL!				#NULL!	#NULL!	#NULL!	#NULL!	#NULL!	3=HIV am tinh	0		0	0	0	0	0	0	0		amoxicillin/clavulanic	625	3	alpha chymotrypsin	16	2	vit C
56	2014-04-07	2015-10-05	1=nam	31	0				1983		170	45	013/II/14-MDR		Nông	Bình Định	2=tai phat	1=phoi			#NULL!	#NULL!	#NULL!				#NULL!	#NULL!	#NULL!	#NULL!	#NULL!	3=HIV am tinh	0		0	0	0	0	0	0	0		amoxicillin/clavulanic	625	3	alpha chymotrypsin	16	2	vit C
56	2014-04-07	2015-11-05	1=nam	31	0				1983		170	45	013/II/14-MDR		Nông	Bình Định	2=tai phat	1=phoi			#NULL!	#NULL!	#NULL!				#NULL!	#NULL!	#NULL!	#NULL!	#NULL!	3=HIV am tinh	0		0	0	0	0	0	0	0		amoxicillin/clavulanic	625	3	alpha chymotrypsin	16	2	vit C
57	2014-04-11	2014-05-09	1=nam	45	0				1969		163	44	14/II/14-MDR		Nông	Bình Định	4=that bai II	1=phoi			#NULL!	#NULL!	#NULL!				#NULL!	#NULL!	#NULL!	#NULL!	#NULL!	4=khong ro	0		0	0	0	0	0	0	0		amoxicillin/clavulanic 625mg	625	3	terpin codein	220	2	magne b6
57	2014-04-11	2014-07-08	1=nam	45	0				1969		163	44	14/II/14-MDR		Nông	Bình Định	4=that bai II	1=phoi			#NULL!	#NULL!	#NULL!				#NULL!	#NULL!	#NULL!	#NULL!	#NULL!	4=khong ro	0		0	0	0	0	0	0	0		amoxicillin/clavulanic 625mg	625	3	terpin codein	220	2	magne b6
57	2014-04-11	2014-08-08	1=nam	45	0				1969		163	44	14/II/14-MDR		Nông	Bình Định	4=that bai II	1=phoi			#NULL!	#NULL!	#NULL!				#NULL!	#NULL!	#NULL!	#NULL!	#NULL!	4=khong ro	0		0	0	0	0	0	0	0		amoxicillin/clavulanic 625mg	625	3	terpin codein	220	2	magne b6
57	2014-04-11	2014-09-05	1=nam	45	0				1969		163	44	14/II/14-MDR		Nông	Bình Định	4=that bai II	1=phoi			#NULL!	#NULL!	#NULL!				#NULL!	#NULL!	#NULL!	#NULL!	#NULL!	4=khong ro	0		0	0	0	0	0	0	0		amoxicillin/clavulanic 625mg	625	3	terpin codein	220	2	magne b6
57	2014-04-11	2014-10-06	1=nam	45	0				1969		163	44	14/II/14-MDR		Nông	Bình Định	4=that bai II	1=phoi			#NULL!	#NULL!	#NULL!				#NULL!	#NULL!	#NULL!	#NULL!	#NULL!	4=khong ro	0		0	0	0	0	0	0	0		amoxicillin/clavulanic 625mg	625	3	terpin codein	220	2	magne b6
57	2014-04-11	2014-11-04	1=nam	45	0				1969		163	44	14/II/14-MDR		Nông	Bình Định	4=that bai II	1=phoi			#NULL!	#NULL!	#NULL!				#NULL!	#NULL!	#NULL!	#NULL!	#NULL!	4=khong ro	0		0	0	0	0	0	0	0		amoxicillin/clavulanic 625mg	625	3	terpin codein	220	2	magne b6
57	2014-04-11	2014-12-05	1=nam	45	0				1969		163	44	14/II/14-MDR		Nông	Bình Định	4=that bai II	1=phoi			#NULL!	#NULL!	#NULL!				#NULL!	#NULL!	#NULL!	#NULL!	#NULL!	4=khong ro	0		0	0	0	0	0	0	0		amoxicillin/clavulanic 625mg	625	3	terpin codein	220	2	magne b6
57	2014-04-11	2015-01-06	1=nam	45	0				1969		163	44	14/II/14-MDR		Nông	Bình Định	4=that bai II	1=phoi			#NULL!	#NULL!	#NULL!				#NULL!	#NULL!	#NULL!	#NULL!	#NULL!	4=khong ro	0		0	0	0	0	0	0	0		amoxicillin/clavulanic 625mg	625	3	terpin codein	220	2	magne b6
57	2014-04-11	2015-03-09	1=nam	45	0				1969		163	44	14/II/14-MDR		Nông	Bình Định	4=that bai II	1=phoi			#NULL!	#NULL!	#NULL!				#NULL!	#NULL!	#NULL!	#NULL!	#NULL!	4=khong ro	0		0	0	0	0	0	0	0		amoxicillin/clavulanic 625mg	625	3	terpin codein	220	2	magne b6
57	2014-04-11	2015-04-07	1=nam	45	0				1969		163	44	14/II/14-MDR		Nông	Bình Định	4=that bai II	1=phoi			#NULL!	#NULL!	#NULL!				#NULL!	#NULL!	#NULL!	#NULL!	#NULL!	4=khong ro	0		0	0	0	0	0	0	0		amoxicillin/clavulanic 625mg	625	3	terpin codein	220	2	magne b6
57	2014-04-11	2015-05-07	1=nam	45	0				1969		163	44	14/II/14-MDR		Nông	Bình Định	4=that bai II	1=phoi			#NULL!	#NULL!	#NULL!				#NULL!	#NULL!	#NULL!	#NULL!	#NULL!	4=khong ro	0		0	0	0	0	0	0	0		amoxicillin/clavulanic 625mg	625	3	terpin codein	220	2	magne b6
57	2014-04-11	2015-06-09	1=nam	45	0				1969		163	44	14/II/14-MDR		Nông	Bình Định	4=that bai II	1=phoi			#NULL!	#NULL!	#NULL!				#NULL!	#NULL!	#NULL!	#NULL!	#NULL!	4=khong ro	0		0	0	0	0	0	0	0		amoxicillin/clavulanic 625mg	625	3	terpin codein	220	2	magne b6
57	2014-04-11	2015-07-06	1=nam	45	0				1969		163	44	14/II/14-MDR		Nông	Bình Định	4=that bai II	1=phoi			#NULL!	#NULL!	#NULL!				#NULL!	#NULL!	#NULL!	#NULL!	#NULL!	4=khong ro	0		0	0	0	0	0	0	0		amoxicillin/clavulanic 625mg	625	3	terpin codein	220	2	magne b6
57	2014-04-11	2015-08-05	1=nam	45	0				1969		163	44	14/II/14-MDR		Nông	Bình Định	4=that bai II	1=phoi			#NULL!	#NULL!	#NULL!				#NULL!	#NULL!	#NULL!	#NULL!	#NULL!	4=khong ro	0		0	0	0	0	0	0	0		amoxicillin/clavulanic 625mg	625	3	terpin codein	220	2	magne b6
57	2014-04-11	2015-09-04	1=nam	45	0				1969		163	44	14/II/14-MDR		Nông	Bình Định	4=that bai II	1=phoi			#NULL!	#NULL!	#NULL!				#NULL!	#NULL!	#NULL!	#NULL!	#NULL!	4=khong ro	0		0	0	0	0	0	0	0		amoxicillin/clavulanic 625mg	625	3	terpin codein	220	2	magne b6
57	2014-04-11	2015-10-06	1=nam	45	0				1969		163	44	14/II/14-MDR		Nông	Bình Định	4=that bai II	1=phoi			#NULL!	#NULL!	#NULL!				#NULL!	#NULL!	#NULL!	#NULL!	#NULL!	4=khong ro	0		0	0	0	0	0	0	0		amoxicillin/clavulanic 625mg	625	3	terpin codein	220	2	magne b6
57	2014-04-11	2015-10-30	1=nam	45	0				1969		163	44	14/II/14-MDR		Nông	Bình Định	4=that bai II	1=phoi			#NULL!	#NULL!	#NULL!				#NULL!	#NULL!	#NULL!	#NULL!	#NULL!	4=khong ro	0		0	0	0	0	0	0	0		amoxicillin/clavulanic 625mg	625	3	terpin codein	220	2	magne b6
57	2014-04-11	2015-11-06	1=nam	45	0				1969		163	44	14/II/14-MDR		Nông	Bình Định	4=that bai II	1=phoi			#NULL!	#NULL!	#NULL!				#NULL!	#NULL!	#NULL!	#NULL!	#NULL!	4=khong ro	0		0	0	0	0	0	0	0		amoxicillin/clavulanic 625mg	625	3	terpin codein	220	2	magne b6
58	2014-04-18	2014-05-21	1=nam	67	0				1947		170	40	015/II/14-MDR		Già	Bình Định	2=tai phat	1=phoi			#NULL!	#NULL!	#NULL!				#NULL!	#NULL!	#NULL!	#NULL!	#NULL!	4=khong ro	0		0	0	0	0	0	0	0		cefuroxim 750mg	750	3	magne b6	1v	2	salbutamol 4mg
58	2014-04-18	2014-06-09	1=nam	67	0				1947		170	40	015/II/14-MDR		Già	Bình Định	2=tai phat	1=phoi			#NULL!	#NULL!	#NULL!				#NULL!	#NULL!	#NULL!	#NULL!	#NULL!	4=khong ro	0		0	0	0	0	0	0	0		cefuroxim 750mg	750	3	magne b6	1v	2	salbutamol 4mg
58	2014-04-18	2014-07-10	1=nam	67	0				1947		170	40	015/II/14-MDR		Già	Bình Định	2=tai phat	1=phoi			#NULL!	#NULL!	#NULL!				#NULL!	#NULL!	#NULL!	#NULL!	#NULL!	4=khong ro	0		0	0	0	0	0	0	0		cefuroxim 750mg	750	3	magne b6	1v	2	salbutamol 4mg
58	2014-04-18	2014-08-11	1=nam	67	0				1947		170	40	015/II/14-MDR		Già	Bình Định	2=tai phat	1=phoi			#NULL!	#NULL!	#NULL!				#NULL!	#NULL!	#NULL!	#NULL!	#NULL!	4=khong ro	0		0	0	0	0	0	0	0		cefuroxim 750mg	750	3	magne b6	1v	2	salbutamol 4mg
58	2014-04-18	2014-09-09	1=nam	67	0				1947		170	40	015/II/14-MDR		Già	Bình Định	2=tai phat	1=phoi			#NULL!	#NULL!	#NULL!				#NULL!	#NULL!	#NULL!	#NULL!	#NULL!	4=khong ro	0		0	0	0	0	0	0	0		cefuroxim 750mg	750	3	magne b6	1v	2	salbutamol 4mg
58	2014-04-18	2014-10-06	1=nam	67	0				1947		170	40	015/II/14-MDR		Già	Bình Định	2=tai phat	1=phoi			#NULL!	#NULL!	#NULL!				#NULL!	#NULL!	#NULL!	#NULL!	#NULL!	4=khong ro	0		0	0	0	0	0	0	0		cefuroxim 750mg	750	3	magne b6	1v	2	salbutamol 4mg
58	2014-04-18	2014-11-10	1=nam	67	0				1947		170	40	015/II/14-MDR		Già	Bình Định	2=tai phat	1=phoi			#NULL!	#NULL!	#NULL!				#NULL!	#NULL!	#NULL!	#NULL!	#NULL!	4=khong ro	0		0	0	0	0	0	0	0		cefuroxim 750mg	750	3	magne b6	1v	2	salbutamol 4mg
58	2014-04-18	2014-12-10	1=nam	67	0				1947		170	40	015/II/14-MDR		Già	Bình Định	2=tai phat	1=phoi			#NULL!	#NULL!	#NULL!				#NULL!	#NULL!	#NULL!	#NULL!	#NULL!	4=khong ro	0		0	0	0	0	0	0	0		cefuroxim 750mg	750	3	magne b6	1v	2	salbutamol 4mg
58	2014-04-18	2014-12-30	1=nam	67	0				1947		170	40	015/II/14-MDR		Già	Bình Định	2=tai phat	1=phoi			#NULL!	#NULL!	#NULL!				#NULL!	#NULL!	#NULL!	#NULL!	#NULL!	4=khong ro	0		0	0	0	0	0	0	0		cefuroxim 750mg	750	3	magne b6	1v	2	salbutamol 4mg
58	2014-04-18	2015-02-10	1=nam	67	0				1947		170	40	015/II/14-MDR		Già	Bình Định	2=tai phat	1=phoi			#NULL!	#NULL!	#NULL!				#NULL!	#NULL!	#NULL!	#NULL!	#NULL!	4=khong ro	0		0	0	0	0	0	0	0		cefuroxim 750mg	750	3	magne b6	1v	2	salbutamol 4mg
58	2014-04-18	2015-03-11	1=nam	67	0				1947		170	40	015/II/14-MDR		Già	Bình Định	2=tai phat	1=phoi			#NULL!	#NULL!	#NULL!				#NULL!	#NULL!	#NULL!	#NULL!	#NULL!	4=khong ro	0		0	0	0	0	0	0	0		cefuroxim 750mg	750	3	magne b6	1v	2	salbutamol 4mg
58	2014-04-18	2015-05-11	1=nam	67	0				1947		170	40	015/II/14-MDR		Già	Bình Định	2=tai phat	1=phoi			#NULL!	#NULL!	#NULL!				#NULL!	#NULL!	#NULL!	#NULL!	#NULL!	4=khong ro	0		0	0	0	0	0	0	0		cefuroxim 750mg	750	3	magne b6	1v	2	salbutamol 4mg
58	2014-04-18	2015-06-11	1=nam	67	0				1947		170	40	015/II/14-MDR		Già	Bình Định	2=tai phat	1=phoi			#NULL!	#NULL!	#NULL!				#NULL!	#NULL!	#NULL!	#NULL!	#NULL!	4=khong ro	0		0	0	0	0	0	0	0		cefuroxim 750mg	750	3	magne b6	1v	2	salbutamol 4mg
58	2014-04-18	2015-07-10	1=nam	67	0				1947		170	40	015/II/14-MDR		Già	Bình Định	2=tai phat	1=phoi			#NULL!	#NULL!	#NULL!				#NULL!	#NULL!	#NULL!	#NULL!	#NULL!	4=khong ro	0		0	0	0	0	0	0	0		cefuroxim 750mg	750	3	magne b6	1v	2	salbutamol 4mg
58	2014-04-18	2015-08-12	1=nam	67	0				1947		170	40	015/II/14-MDR		Già	Bình Định	2=tai phat	1=phoi			#NULL!	#NULL!	#NULL!				#NULL!	#NULL!	#NULL!	#NULL!	#NULL!	4=khong ro	0		0	0	0	0	0	0	0		cefuroxim 750mg	750	3	magne b6	1v	2	salbutamol 4mg
58	2014-04-18	2015-09-09	1=nam	67	0				1947		170	40	015/II/14-MDR		Già	Bình Định	2=tai phat	1=phoi			#NULL!	#NULL!	#NULL!				#NULL!	#NULL!	#NULL!	#NULL!	#NULL!	4=khong ro	0		0	0	0	0	0	0	0		cefuroxim 750mg	750	3	magne b6	1v	2	salbutamol 4mg
58	2014-04-18	2015-10-09	1=nam	67	0				1947		170	40	015/II/14-MDR		Già	Bình Định	2=tai phat	1=phoi			#NULL!	#NULL!	#NULL!				#NULL!	#NULL!	#NULL!	#NULL!	#NULL!	4=khong ro	0		0	0	0	0	0	0	0		cefuroxim 750mg	750	3	magne b6	1v	2	salbutamol 4mg
58	2014-04-18	2015-11-05	1=nam	67	0				1947		170	40	015/II/14-MDR		Già	Bình Định	2=tai phat	1=phoi			#NULL!	#NULL!	#NULL!				#NULL!	#NULL!	#NULL!	#NULL!	#NULL!	4=khong ro	0		0	0	0	0	0	0	0		cefuroxim 750mg	750	3	magne b6	1v	2	salbutamol 4mg
59	2014-05-14	2014-06-10	1=nam	69	0				1945		155	40	017/II/14-MDR		già	Bình Định	2=tai phat	1=phoi			#NULL!	#NULL!	#NULL!				#NULL!	#NULL!	#NULL!	#NULL!	#NULL!	4=khong ro	0		0	0	0	0	0	0	0		amoxicillin/clavulanic 625mg	625	2	salbutamol 4mg	4	2	bromhexin 8mg
59	2014-05-14	2014-12-22	1=nam	69	0				1945		155	40	017/II/14-MDR		già	Bình Định	2=tai phat	1=phoi			#NULL!	#NULL!	#NULL!				#NULL!	#NULL!	#NULL!	#NULL!	#NULL!	4=khong ro	0		0	0	0	0	0	0	0		amoxicillin/clavulanic 625mg	625	2	salbutamol 4mg	4	2	bromhexin 8mg
59	2014-05-14	2015-03-30	1=nam	69	0				1945		155	40	017/II/14-MDR		già	Bình Định	2=tai phat	1=phoi			#NULL!	#NULL!	#NULL!				#NULL!	#NULL!	#NULL!	#NULL!	#NULL!	4=khong ro	0		0	0	0	0	0	0	0		amoxicillin/clavulanic 625mg	625	2	salbutamol 4mg	4	2	bromhexin 8mg
59	2014-05-14	2015-04-10	1=nam	69	0				1945		155	40	017/II/14-MDR		già	Bình Định	2=tai phat	1=phoi			#NULL!	#NULL!	#NULL!				#NULL!	#NULL!	#NULL!	#NULL!	#NULL!	4=khong ro	0		0	0	0	0	0	0	0		amoxicillin/clavulanic 625mg	625	2	salbutamol 4mg	4	2	bromhexin 8mg
59	2014-05-14	2015-09-05	1=nam	69	0				1945		155	40	017/II/14-MDR		già	Bình Định	2=tai phat	1=phoi			#NULL!	#NULL!	#NULL!				#NULL!	#NULL!	#NULL!	#NULL!	#NULL!	4=khong ro	0		0	0	0	0	0	0	0		amoxicillin/clavulanic 625mg	625	2	salbutamol 4mg	4	2	bromhexin 8mg
59	2014-05-14	2015-09-10	1=nam	69	0				1945		155	40	017/II/14-MDR		già	Bình Định	2=tai phat	1=phoi			#NULL!	#NULL!	#NULL!				#NULL!	#NULL!	#NULL!	#NULL!	#NULL!	4=khong ro	0		0	0	0	0	0	0	0		amoxicillin/clavulanic 625mg	625	2	salbutamol 4mg	4	2	bromhexin 8mg
59	2014-05-14	2015-09-29	1=nam	69	0				1945		155	40	017/II/14-MDR		già	Bình Định	2=tai phat	1=phoi			#NULL!	#NULL!	#NULL!				#NULL!	#NULL!	#NULL!	#NULL!	#NULL!	4=khong ro	0		0	0	0	0	0	0	0		amoxicillin/clavulanic 625mg	625	2	salbutamol 4mg	4	2	bromhexin 8mg
59	2014-05-14	2015-10-23	1=nam	69	0				1945		155	40	017/II/14-MDR		già	Bình Định	2=tai phat	1=phoi			#NULL!	#NULL!	#NULL!				#NULL!	#NULL!	#NULL!	#NULL!	#NULL!	4=khong ro	0		0	0	0	0	0	0	0		amoxicillin/clavulanic 625mg	625	2	salbutamol 4mg	4	2	bromhexin 8mg
59	2014-05-14	2015-11-19	1=nam	69	0				1945		155	40	017/II/14-MDR		già	Bình Định	2=tai phat	1=phoi			#NULL!	#NULL!	#NULL!				#NULL!	#NULL!	#NULL!	#NULL!	#NULL!	4=khong ro	0		0	0	0	0	0	0	0		amoxicillin/clavulanic 625mg	625	2	salbutamol 4mg	4	2	bromhexin 8mg
59	2014-05-14	2015-12-15	1=nam	69	0				1945		155	40	017/II/14-MDR		già	Bình Định	2=tai phat	1=phoi			#NULL!	#NULL!	#NULL!				#NULL!	#NULL!	#NULL!	#NULL!	#NULL!	4=khong ro	0		0	0	0	0	0	0	0		amoxicillin/clavulanic 625mg	625	2	salbutamol 4mg	4	2	bromhexin 8mg
60	2014-04-29	2014-05-29	2=nu	15	0				1999		165	50	016/II/14-MDR		Học sinh	Bình Định	6=chuyen den	3=ca hai			#NULL!	#NULL!	#NULL!				#NULL!	#NULL!	#NULL!	#NULL!	#NULL!	4=khong ro	0		0	0	0	0	0	0	0	tsozinamid
60	2014-04-29	2014-06-10	2=nu	15	0				1999		165	50	016/II/14-MDR		Học sinh	Bình Định	6=chuyen den	3=ca hai			#NULL!	#NULL!	#NULL!				#NULL!	#NULL!	#NULL!	#NULL!	#NULL!	4=khong ro	0		0	0	0	0	0	0	0	tsozinamid
60	2014-04-29	2014-06-27	2=nu	15	0				1999		165	50	016/II/14-MDR		Học sinh	Bình Định	6=chuyen den	3=ca hai			#NULL!	#NULL!	#NULL!				#NULL!	#NULL!	#NULL!	#NULL!	#NULL!	4=khong ro	0		0	0	0	0	0	0	0	tsozinamid
60	2014-04-29	2014-07-29	2=nu	15	0				1999		165	50	016/II/14-MDR		Học sinh	Bình Định	6=chuyen den	3=ca hai			#NULL!	#NULL!	#NULL!				#NULL!	#NULL!	#NULL!	#NULL!	#NULL!	4=khong ro	0		0	0	0	0	0	0	0	tsozinamid
60	2014-04-29	2014-09-29	2=nu	15	0				1999		165	50	016/II/14-MDR		Học sinh	Bình Định	6=chuyen den	3=ca hai			#NULL!	#NULL!	#NULL!				#NULL!	#NULL!	#NULL!	#NULL!	#NULL!	4=khong ro	0		0	0	0	0	0	0	0	tsozinamid
60	2014-04-29	2014-10-28	2=nu	15	0				1999		165	50	016/II/14-MDR		Học sinh	Bình Định	6=chuyen den	3=ca hai			#NULL!	#NULL!	#NULL!				#NULL!	#NULL!	#NULL!	#NULL!	#NULL!	4=khong ro	0		0	0	0	0	0	0	0	tsozinamid
60	2014-04-29	2014-11-28	2=nu	15	0				1999		165	50	016/II/14-MDR		Học sinh	Bình Định	6=chuyen den	3=ca hai			#NULL!	#NULL!	#NULL!				#NULL!	#NULL!	#NULL!	#NULL!	#NULL!	4=khong ro	0		0	0	0	0	0	0	0	tsozinamid
60	2014-04-29	2014-12-24	2=nu	15	0				1999		165	50	016/II/14-MDR		Học sinh	Bình Định	6=chuyen den	3=ca hai			#NULL!	#NULL!	#NULL!				#NULL!	#NULL!	#NULL!	#NULL!	#NULL!	4=khong ro	0		0	0	0	0	0	0	0	tsozinamid
60	2014-04-29	2015-01-25	2=nu	15	0				1999		165	50	016/II/14-MDR		Học sinh	Bình Định	6=chuyen den	3=ca hai			#NULL!	#NULL!	#NULL!				#NULL!	#NULL!	#NULL!	#NULL!	#NULL!	4=khong ro	0		0	0	0	0	0	0	0	tsozinamid
60	2014-04-29	2015-02-27	2=nu	15	0				1999		165	50	016/II/14-MDR		Học sinh	Bình Định	6=chuyen den	3=ca hai			#NULL!	#NULL!	#NULL!				#NULL!	#NULL!	#NULL!	#NULL!	#NULL!	4=khong ro	0		0	0	0	0	0	0	0	tsozinamid
60	2014-04-29	2015-03-30	2=nu	15	0				1999		165	50	016/II/14-MDR		Học sinh	Bình Định	6=chuyen den	3=ca hai			#NULL!	#NULL!	#NULL!				#NULL!	#NULL!	#NULL!	#NULL!	#NULL!	4=khong ro	0		0	0	0	0	0	0	0	tsozinamid
60	2014-04-29	2015-05-04	2=nu	15	0				1999		165	50	016/II/14-MDR		Học sinh	Bình Định	6=chuyen den	3=ca hai			#NULL!	#NULL!	#NULL!				#NULL!	#NULL!	#NULL!	#NULL!	#NULL!	4=khong ro	0		0	0	0	0	0	0	0	tsozinamid
60	2014-04-29	2015-05-29	2=nu	15	0				1999		165	50	016/II/14-MDR		Học sinh	Bình Định	6=chuyen den	3=ca hai			#NULL!	#NULL!	#NULL!				#NULL!	#NULL!	#NULL!	#NULL!	#NULL!	4=khong ro	0		0	0	0	0	0	0	0	tsozinamid
60	2014-04-29	2015-06-30	2=nu	15	0				1999		165	50	016/II/14-MDR		Học sinh	Bình Định	6=chuyen den	3=ca hai			#NULL!	#NULL!	#NULL!				#NULL!	#NULL!	#NULL!	#NULL!	#NULL!	4=khong ro	0		0	0	0	0	0	0	0	tsozinamid
60	2014-04-29	2015-07-28	2=nu	15	0				1999		165	50	016/II/14-MDR		Học sinh	Bình Định	6=chuyen den	3=ca hai			#NULL!	#NULL!	#NULL!				#NULL!	#NULL!	#NULL!	#NULL!	#NULL!	4=khong ro	0		0	0	0	0	0	0	0	tsozinamid
60	2014-04-29	2015-08-28	2=nu	15	0				1999		165	50	016/II/14-MDR		Học sinh	Bình Định	6=chuyen den	3=ca hai			#NULL!	#NULL!	#NULL!				#NULL!	#NULL!	#NULL!	#NULL!	#NULL!	4=khong ro	0		0	0	0	0	0	0	0	tsozinamid
60	2014-04-29	2015-09-29	2=nu	15	0				1999		165	50	016/II/14-MDR		Học sinh	Bình Định	6=chuyen den	3=ca hai			#NULL!	#NULL!	#NULL!				#NULL!	#NULL!	#NULL!	#NULL!	#NULL!	4=khong ro	0		0	0	0	0	0	0	0	tsozinamid
60	2014-04-29	2015-10-28	2=nu	15	0				1999		165	50	016/II/14-MDR		Học sinh	Bình Định	6=chuyen den	3=ca hai			#NULL!	#NULL!	#NULL!				#NULL!	#NULL!	#NULL!	#NULL!	#NULL!	4=khong ro	0		0	0	0	0	0	0	0	tsozinamid
60	2014-04-29	2015-11-30	2=nu	15	0				1999		165	50	016/II/14-MDR		Học sinh	Bình Định	6=chuyen den	3=ca hai			#NULL!	#NULL!	#NULL!				#NULL!	#NULL!	#NULL!	#NULL!	#NULL!	4=khong ro	0		0	0	0	0	0	0	0	tsozinamid
60	2014-04-29	2015-12-16	2=nu	15	0				1999		165	50	016/II/14-MDR		Học sinh	Bình Định	6=chuyen den	3=ca hai			#NULL!	#NULL!	#NULL!				#NULL!	#NULL!	#NULL!	#NULL!	#NULL!	4=khong ro	0		0	0	0	0	0	0	0	tsozinamid
61	2014-06-02	2014-10-22	1=nam	74	0				1940		162	35	019/II/14-MDR		già	Bình ĐỊnh	2=tai phat	1=phoi	5=suy kiet		#NULL!	#NULL!	#NULL!	9=benh thinh giac			#NULL!	#NULL!	#NULL!	#NULL!	#NULL!	4=khong ro	0		0	0	0	0	0	0	0		ceftazidim 1g	2000	2	alpha chymotrypsin	2v	2	terpin codein
61	2014-06-02	2014-11-25	1=nam	74	0				1940		162	35	019/II/14-MDR		già	Bình ĐỊnh	2=tai phat	1=phoi	5=suy kiet		#NULL!	#NULL!	#NULL!	9=benh thinh giac			#NULL!	#NULL!	#NULL!	#NULL!	#NULL!	4=khong ro	0		0	0	0	0	0	0	0		ceftazidim 1g	2000	2	alpha chymotrypsin	2v	2	terpin codein
61	2014-06-02	2014-12-31	1=nam	74	0				1940		162	35	019/II/14-MDR		già	Bình ĐỊnh	2=tai phat	1=phoi	5=suy kiet		#NULL!	#NULL!	#NULL!	9=benh thinh giac			#NULL!	#NULL!	#NULL!	#NULL!	#NULL!	4=khong ro	0		0	0	0	0	0	0	0		ceftazidim 1g	2000	2	alpha chymotrypsin	2v	2	terpin codein
61	2014-06-02	2015-01-21	1=nam	74	0				1940		162	35	019/II/14-MDR		già	Bình ĐỊnh	2=tai phat	1=phoi	5=suy kiet		#NULL!	#NULL!	#NULL!	9=benh thinh giac			#NULL!	#NULL!	#NULL!	#NULL!	#NULL!	4=khong ro	0		0	0	0	0	0	0	0		ceftazidim 1g	2000	2	alpha chymotrypsin	2v	2	terpin codein
61	2014-06-02	2015-02-27	1=nam	74	0				1940		162	35	019/II/14-MDR		già	Bình ĐỊnh	2=tai phat	1=phoi	5=suy kiet		#NULL!	#NULL!	#NULL!	9=benh thinh giac			#NULL!	#NULL!	#NULL!	#NULL!	#NULL!	4=khong ro	0		0	0	0	0	0	0	0		ceftazidim 1g	2000	2	alpha chymotrypsin	2v	2	terpin codein
61	2014-06-02	2015-04-18	1=nam	74	0				1940		162	35	019/II/14-MDR		già	Bình ĐỊnh	2=tai phat	1=phoi	5=suy kiet		#NULL!	#NULL!	#NULL!	9=benh thinh giac			#NULL!	#NULL!	#NULL!	#NULL!	#NULL!	4=khong ro	0		0	0	0	0	0	0	0		ceftazidim 1g	2000	2	alpha chymotrypsin	2v	2	terpin codein
61	2014-06-02	2015-06-05	1=nam	74	0				1940		162	35	019/II/14-MDR		già	Bình ĐỊnh	2=tai phat	1=phoi	5=suy kiet		#NULL!	#NULL!	#NULL!	9=benh thinh giac			#NULL!	#NULL!	#NULL!	#NULL!	#NULL!	4=khong ro	0		0	0	0	0	0	0	0		ceftazidim 1g	2000	2	alpha chymotrypsin	2v	2	terpin codein
61	2014-06-02	2015-09-05	1=nam	74	0				1940		162	35	019/II/14-MDR		già	Bình ĐỊnh	2=tai phat	1=phoi	5=suy kiet		#NULL!	#NULL!	#NULL!	9=benh thinh giac			#NULL!	#NULL!	#NULL!	#NULL!	#NULL!	4=khong ro	0		0	0	0	0	0	0	0		ceftazidim 1g	2000	2	alpha chymotrypsin	2v	2	terpin codein
61	2014-06-02	2015-10-13	1=nam	74	0				1940		162	35	019/II/14-MDR		già	Bình ĐỊnh	2=tai phat	1=phoi	5=suy kiet		#NULL!	#NULL!	#NULL!	9=benh thinh giac			#NULL!	#NULL!	#NULL!	#NULL!	#NULL!	4=khong ro	0		0	0	0	0	0	0	0		ceftazidim 1g	2000	2	alpha chymotrypsin	2v	2	terpin codein
61	2014-06-02	2015-11-20	1=nam	74	0				1940		162	35	019/II/14-MDR		già	Bình ĐỊnh	2=tai phat	1=phoi	5=suy kiet		#NULL!	#NULL!	#NULL!	9=benh thinh giac			#NULL!	#NULL!	#NULL!	#NULL!	#NULL!	4=khong ro	0		0	0	0	0	0	0	0		ceftazidim 1g	2000	2	alpha chymotrypsin	2v	2	terpin codein
61	2014-06-02	2015-12-07	1=nam	74	0				1940		162	35	019/II/14-MDR		già	Bình ĐỊnh	2=tai phat	1=phoi	5=suy kiet		#NULL!	#NULL!	#NULL!	9=benh thinh giac			#NULL!	#NULL!	#NULL!	#NULL!	#NULL!	4=khong ro	0		0	0	0	0	0	0	0		ceftazidim 1g	2000	2	alpha chymotrypsin	2v	2	terpin codein
62	2014-06-18	2014-06-19	2=nu	30	0				1984		160	48	020/II/14-MDR		Nội trợ	Bình Định	1=moi	1=phoi			#NULL!	#NULL!	#NULL!				#NULL!	#NULL!	#NULL!	#NULL!	#NULL!	4=khong ro	0		0	0	0	0	0	0	0		terpin codein	220	2	clopheniramin	2v	2	magne b6
62	2014-06-18	2014-08-01	2=nu	30	0				1984		160	48	020/II/14-MDR		Nội trợ	Bình Định	1=moi	1=phoi			#NULL!	#NULL!	#NULL!				#NULL!	#NULL!	#NULL!	#NULL!	#NULL!	4=khong ro	0		0	0	0	0	0	0	0		terpin codein	220	2	clopheniramin	2v	2	magne b6
62	2014-06-18	2014-09-30	2=nu	30	0				1984		160	48	020/II/14-MDR		Nội trợ	Bình Định	1=moi	1=phoi			#NULL!	#NULL!	#NULL!				#NULL!	#NULL!	#NULL!	#NULL!	#NULL!	4=khong ro	0		0	0	0	0	0	0	0		terpin codein	220	2	clopheniramin	2v	2	magne b6
62	2014-06-18	2014-10-31	2=nu	30	0				1984		160	48	020/II/14-MDR		Nội trợ	Bình Định	1=moi	1=phoi			#NULL!	#NULL!	#NULL!				#NULL!	#NULL!	#NULL!	#NULL!	#NULL!	4=khong ro	0		0	0	0	0	0	0	0		terpin codein	220	2	clopheniramin	2v	2	magne b6
62	2014-06-18	2014-11-28	2=nu	30	0				1984		160	48	020/II/14-MDR		Nội trợ	Bình Định	1=moi	1=phoi			#NULL!	#NULL!	#NULL!				#NULL!	#NULL!	#NULL!	#NULL!	#NULL!	4=khong ro	0		0	0	0	0	0	0	0		terpin codein	220	2	clopheniramin	2v	2	magne b6
62	2014-06-18	2014-12-30	2=nu	30	0				1984		160	48	020/II/14-MDR		Nội trợ	Bình Định	1=moi	1=phoi			#NULL!	#NULL!	#NULL!				#NULL!	#NULL!	#NULL!	#NULL!	#NULL!	4=khong ro	0		0	0	0	0	0	0	0		terpin codein	220	2	clopheniramin	2v	2	magne b6
62	2014-06-18	2015-01-30	2=nu	30	0				1984		160	48	020/II/14-MDR		Nội trợ	Bình Định	1=moi	1=phoi			#NULL!	#NULL!	#NULL!				#NULL!	#NULL!	#NULL!	#NULL!	#NULL!	4=khong ro	0		0	0	0	0	0	0	0		terpin codein	220	2	clopheniramin	2v	2	magne b6
62	2014-06-18	2015-03-02	2=nu	30	0				1984		160	48	020/II/14-MDR		Nội trợ	Bình Định	1=moi	1=phoi			#NULL!	#NULL!	#NULL!				#NULL!	#NULL!	#NULL!	#NULL!	#NULL!	4=khong ro	0		0	0	0	0	0	0	0		terpin codein	220	2	clopheniramin	2v	2	magne b6
62	2014-06-18	2015-04-06	2=nu	30	0				1984		160	48	020/II/14-MDR		Nội trợ	Bình Định	1=moi	1=phoi			#NULL!	#NULL!	#NULL!				#NULL!	#NULL!	#NULL!	#NULL!	#NULL!	4=khong ro	0		0	0	0	0	0	0	0		terpin codein	220	2	clopheniramin	2v	2	magne b6
62	2014-06-18	2015-05-07	2=nu	30	0				1984		160	48	020/II/14-MDR		Nội trợ	Bình Định	1=moi	1=phoi			#NULL!	#NULL!	#NULL!				#NULL!	#NULL!	#NULL!	#NULL!	#NULL!	4=khong ro	0		0	0	0	0	0	0	0		terpin codein	220	2	clopheniramin	2v	2	magne b6
62	2014-06-18	2015-06-05	2=nu	30	0				1984		160	48	020/II/14-MDR		Nội trợ	Bình Định	1=moi	1=phoi			#NULL!	#NULL!	#NULL!				#NULL!	#NULL!	#NULL!	#NULL!	#NULL!	4=khong ro	0		0	0	0	0	0	0	0		terpin codein	220	2	clopheniramin	2v	2	magne b6
62	2014-06-18	2015-07-10	2=nu	30	0				1984		160	48	020/II/14-MDR		Nội trợ	Bình Định	1=moi	1=phoi			#NULL!	#NULL!	#NULL!				#NULL!	#NULL!	#NULL!	#NULL!	#NULL!	4=khong ro	0		0	0	0	0	0	0	0		terpin codein	220	2	clopheniramin	2v	2	magne b6
62	2014-06-18	2015-09-10	2=nu	30	0				1984		160	48	020/II/14-MDR		Nội trợ	Bình Định	1=moi	1=phoi			#NULL!	#NULL!	#NULL!				#NULL!	#NULL!	#NULL!	#NULL!	#NULL!	4=khong ro	0		0	0	0	0	0	0	0		terpin codein	220	2	clopheniramin	2v	2	magne b6
62	2014-06-18	2015-10-09	2=nu	30	0				1984		160	48	020/II/14-MDR		Nội trợ	Bình Định	1=moi	1=phoi			#NULL!	#NULL!	#NULL!				#NULL!	#NULL!	#NULL!	#NULL!	#NULL!	4=khong ro	0		0	0	0	0	0	0	0		terpin codein	220	2	clopheniramin	2v	2	magne b6
62	2014-06-18	2015-11-11	2=nu	30	0				1984		160	48	020/II/14-MDR		Nội trợ	Bình Định	1=moi	1=phoi			#NULL!	#NULL!	#NULL!				#NULL!	#NULL!	#NULL!	#NULL!	#NULL!	4=khong ro	0		0	0	0	0	0	0	0		terpin codein	220	2	clopheniramin	2v	2	magne b6
62	2014-06-18	2015-12-23	2=nu	30	0				1984		160	48	020/II/14-MDR		Nội trợ	Bình Định	1=moi	1=phoi			#NULL!	#NULL!	#NULL!				#NULL!	#NULL!	#NULL!	#NULL!	#NULL!	4=khong ro	0		0	0	0	0	0	0	0		terpin codein	220	2	clopheniramin	2v	2	magne b6
62	2014-06-18	2016-03-05	2=nu	30	0				1984		160	48	020/II/14-MDR		Nội trợ	Bình Định	1=moi	1=phoi			#NULL!	#NULL!	#NULL!				#NULL!	#NULL!	#NULL!	#NULL!	#NULL!	4=khong ro	0		0	0	0	0	0	0	0		terpin codein	220	2	clopheniramin	2v	2	magne b6
63	2014-06-13	2014-07-11	1=nam	60	0				1954		160	54	021/II/14-MDR		Già	Bình ĐỊnh	4=that bai II	1=phoi			#NULL!	#NULL!	#NULL!				#NULL!	#NULL!	#NULL!	#NULL!	#NULL!	4=khong ro	0		0	0	0	0	0	0	0		alpha Chymotrypsin	2v	2	magne B6	1v	2	clopheniramin
63	2014-06-13	2014-08-08	1=nam	60	0				1954		160	54	021/II/14-MDR		Già	Bình ĐỊnh	4=that bai II	1=phoi			#NULL!	#NULL!	#NULL!				#NULL!	#NULL!	#NULL!	#NULL!	#NULL!	4=khong ro	0		0	0	0	0	0	0	0		alpha Chymotrypsin	2v	2	magne B6	1v	2	clopheniramin
63	2014-06-13	2014-09-05	1=nam	60	0				1954		160	54	021/II/14-MDR		Già	Bình ĐỊnh	4=that bai II	1=phoi			#NULL!	#NULL!	#NULL!				#NULL!	#NULL!	#NULL!	#NULL!	#NULL!	4=khong ro	0		0	0	0	0	0	0	0		alpha Chymotrypsin	2v	2	magne B6	1v	2	clopheniramin
63	2014-06-13	2014-10-01	1=nam	60	0				1954		160	54	021/II/14-MDR		Già	Bình ĐỊnh	4=that bai II	1=phoi			#NULL!	#NULL!	#NULL!				#NULL!	#NULL!	#NULL!	#NULL!	#NULL!	4=khong ro	0		0	0	0	0	0	0	0		alpha Chymotrypsin	2v	2	magne B6	1v	2	clopheniramin
63	2014-06-13	2014-11-03	1=nam	60	0				1954		160	54	021/II/14-MDR		Già	Bình ĐỊnh	4=that bai II	1=phoi			#NULL!	#NULL!	#NULL!				#NULL!	#NULL!	#NULL!	#NULL!	#NULL!	4=khong ro	0		0	0	0	0	0	0	0		alpha Chymotrypsin	2v	2	magne B6	1v	2	clopheniramin
63	2014-06-13	2014-12-02	1=nam	60	0				1954		160	54	021/II/14-MDR		Già	Bình ĐỊnh	4=that bai II	1=phoi			#NULL!	#NULL!	#NULL!				#NULL!	#NULL!	#NULL!	#NULL!	#NULL!	4=khong ro	0		0	0	0	0	0	0	0		alpha Chymotrypsin	2v	2	magne B6	1v	2	clopheniramin
63	2014-06-13	2014-12-30	1=nam	60	0				1954		160	54	021/II/14-MDR		Già	Bình ĐỊnh	4=that bai II	1=phoi			#NULL!	#NULL!	#NULL!				#NULL!	#NULL!	#NULL!	#NULL!	#NULL!	4=khong ro	0		0	0	0	0	0	0	0		alpha Chymotrypsin	2v	2	magne B6	1v	2	clopheniramin
63	2014-06-13	2015-01-30	1=nam	60	0				1954		160	54	021/II/14-MDR		Già	Bình ĐỊnh	4=that bai II	1=phoi			#NULL!	#NULL!	#NULL!				#NULL!	#NULL!	#NULL!	#NULL!	#NULL!	4=khong ro	0		0	0	0	0	0	0	0		alpha Chymotrypsin	2v	2	magne B6	1v	2	clopheniramin
63	2014-06-13	2015-03-06	1=nam	60	0				1954		160	54	021/II/14-MDR		Già	Bình ĐỊnh	4=that bai II	1=phoi			#NULL!	#NULL!	#NULL!				#NULL!	#NULL!	#NULL!	#NULL!	#NULL!	4=khong ro	0		0	0	0	0	0	0	0		alpha Chymotrypsin	2v	2	magne B6	1v	2	clopheniramin
63	2014-06-13	2015-04-06	1=nam	60	0				1954		160	54	021/II/14-MDR		Già	Bình ĐỊnh	4=that bai II	1=phoi			#NULL!	#NULL!	#NULL!				#NULL!	#NULL!	#NULL!	#NULL!	#NULL!	4=khong ro	0		0	0	0	0	0	0	0		alpha Chymotrypsin	2v	2	magne B6	1v	2	clopheniramin
63	2014-06-13	2015-05-07	1=nam	60	0				1954		160	54	021/II/14-MDR		Già	Bình ĐỊnh	4=that bai II	1=phoi			#NULL!	#NULL!	#NULL!				#NULL!	#NULL!	#NULL!	#NULL!	#NULL!	4=khong ro	0		0	0	0	0	0	0	0		alpha Chymotrypsin	2v	2	magne B6	1v	2	clopheniramin
63	2014-06-13	2015-06-04	1=nam	60	0				1954		160	54	021/II/14-MDR		Già	Bình ĐỊnh	4=that bai II	1=phoi			#NULL!	#NULL!	#NULL!				#NULL!	#NULL!	#NULL!	#NULL!	#NULL!	4=khong ro	0		0	0	0	0	0	0	0		alpha Chymotrypsin	2v	2	magne B6	1v	2	clopheniramin
63	2014-06-13	2015-07-06	1=nam	60	0				1954		160	54	021/II/14-MDR		Già	Bình ĐỊnh	4=that bai II	1=phoi			#NULL!	#NULL!	#NULL!				#NULL!	#NULL!	#NULL!	#NULL!	#NULL!	4=khong ro	0		0	0	0	0	0	0	0		alpha Chymotrypsin	2v	2	magne B6	1v	2	clopheniramin
63	2014-06-13	2015-08-05	1=nam	60	0				1954		160	54	021/II/14-MDR		Già	Bình ĐỊnh	4=that bai II	1=phoi			#NULL!	#NULL!	#NULL!				#NULL!	#NULL!	#NULL!	#NULL!	#NULL!	4=khong ro	0		0	0	0	0	0	0	0		alpha Chymotrypsin	2v	2	magne B6	1v	2	clopheniramin
63	2014-06-13	2015-09-04	1=nam	60	0				1954		160	54	021/II/14-MDR		Già	Bình ĐỊnh	4=that bai II	1=phoi			#NULL!	#NULL!	#NULL!				#NULL!	#NULL!	#NULL!	#NULL!	#NULL!	4=khong ro	0		0	0	0	0	0	0	0		alpha Chymotrypsin	2v	2	magne B6	1v	2	clopheniramin
63	2014-06-13	2015-10-06	1=nam	60	0				1954		160	54	021/II/14-MDR		Già	Bình ĐỊnh	4=that bai II	1=phoi			#NULL!	#NULL!	#NULL!				#NULL!	#NULL!	#NULL!	#NULL!	#NULL!	4=khong ro	0		0	0	0	0	0	0	0		alpha Chymotrypsin	2v	2	magne B6	1v	2	clopheniramin
63	2014-06-13	2015-11-04	1=nam	60	0				1954		160	54	021/II/14-MDR		Già	Bình ĐỊnh	4=that bai II	1=phoi			#NULL!	#NULL!	#NULL!				#NULL!	#NULL!	#NULL!	#NULL!	#NULL!	4=khong ro	0		0	0	0	0	0	0	0		alpha Chymotrypsin	2v	2	magne B6	1v	2	clopheniramin
63	2014-06-13	2016-01-03	1=nam	60	0				1954		160	54	021/II/14-MDR		Già	Bình ĐỊnh	4=that bai II	1=phoi			#NULL!	#NULL!	#NULL!				#NULL!	#NULL!	#NULL!	#NULL!	#NULL!	4=khong ro	0		0	0	0	0	0	0	0		alpha Chymotrypsin	2v	2	magne B6	1v	2	clopheniramin
64	2014-07-09	2014-08-08	1=nam	31	0				1983		165	42	022/III/14-MBR		Lao động	Bình Định	1=moi	1=phoi			#NULL!	#NULL!	#NULL!				#NULL!	#NULL!	#NULL!	#NULL!	#NULL!	4=khong ro	0		0	0	0	0	0	0	0		ceftazidime 1g	2000	2	alpha chymotrypsin 5mg	10	2	magne B6
64	2014-07-09	2014-09-10	1=nam	31	0				1983		165	42	022/III/14-MBR		Lao động	Bình Định	1=moi	1=phoi			#NULL!	#NULL!	#NULL!				#NULL!	#NULL!	#NULL!	#NULL!	#NULL!	4=khong ro	0		0	0	0	0	0	0	0		ceftazidime 1g	2000	2	alpha chymotrypsin 5mg	10	2	magne B6
64	2014-07-09	2014-10-13	1=nam	31	0				1983		165	42	022/III/14-MBR		Lao động	Bình Định	1=moi	1=phoi			#NULL!	#NULL!	#NULL!				#NULL!	#NULL!	#NULL!	#NULL!	#NULL!	4=khong ro	0		0	0	0	0	0	0	0		ceftazidime 1g	2000	2	alpha chymotrypsin 5mg	10	2	magne B6
64	2014-07-09	2015-01-15	1=nam	31	0				1983		165	42	022/III/14-MBR		Lao động	Bình Định	1=moi	1=phoi			#NULL!	#NULL!	#NULL!				#NULL!	#NULL!	#NULL!	#NULL!	#NULL!	4=khong ro	0		0	0	0	0	0	0	0		ceftazidime 1g	2000	2	alpha chymotrypsin 5mg	10	2	magne B6
64	2014-07-09	2015-09-05	1=nam	31	0				1983		165	42	022/III/14-MBR		Lao động	Bình Định	1=moi	1=phoi			#NULL!	#NULL!	#NULL!				#NULL!	#NULL!	#NULL!	#NULL!	#NULL!	4=khong ro	0		0	0	0	0	0	0	0		ceftazidime 1g	2000	2	alpha chymotrypsin 5mg	10	2	magne B6
64	2014-07-09	2015-11-23	1=nam	31	0				1983		165	42	022/III/14-MBR		Lao động	Bình Định	1=moi	1=phoi			#NULL!	#NULL!	#NULL!				#NULL!	#NULL!	#NULL!	#NULL!	#NULL!	4=khong ro	0		0	0	0	0	0	0	0		ceftazidime 1g	2000	2	alpha chymotrypsin 5mg	10	2	magne B6
64	2014-07-09	2015-12-25	1=nam	31	0				1983		165	42	022/III/14-MBR		Lao động	Bình Định	1=moi	1=phoi			#NULL!	#NULL!	#NULL!				#NULL!	#NULL!	#NULL!	#NULL!	#NULL!	4=khong ro	0		0	0	0	0	0	0	0		ceftazidime 1g	2000	2	alpha chymotrypsin 5mg	10	2	magne B6
64	2014-07-09	2016-01-28	1=nam	31	0				1983		165	42	022/III/14-MBR		Lao động	Bình Định	1=moi	1=phoi			#NULL!	#NULL!	#NULL!				#NULL!	#NULL!	#NULL!	#NULL!	#NULL!	4=khong ro	0		0	0	0	0	0	0	0		ceftazidime 1g	2000	2	alpha chymotrypsin 5mg	10	2	magne B6
64	2014-07-09	2016-03-05	1=nam	31	0				1983		165	42	022/III/14-MBR		Lao động	Bình Định	1=moi	1=phoi			#NULL!	#NULL!	#NULL!				#NULL!	#NULL!	#NULL!	#NULL!	#NULL!	4=khong ro	0		0	0	0	0	0	0	0		ceftazidime 1g	2000	2	alpha chymotrypsin 5mg	10	2	magne B6
65	2014-07-17	2015-04-10	1=nam	53	0				1961		168	61	023/III/14-MDR		Lao động	Bình Định	4=that bai II	1=phoi			#NULL!	#NULL!	#NULL!				#NULL!	#NULL!	#NULL!	#NULL!	#NULL!	3=HIV am tinh	0		0	0	0	0	0	0	0		amoxicillin/clavulanic 625mg	625	2	alpha chymotrypsin	2v	2	magne B6
65	2014-07-17	2015-09-05	1=nam	53	0				1961		168	61	023/III/14-MDR		Lao động	Bình Định	4=that bai II	1=phoi			#NULL!	#NULL!	#NULL!				#NULL!	#NULL!	#NULL!	#NULL!	#NULL!	3=HIV am tinh	0		0	0	0	0	0	0	0		amoxicillin/clavulanic 625mg	625	2	alpha chymotrypsin	2v	2	magne B6
65	2014-07-17	2015-09-28	1=nam	53	0				1961		168	61	023/III/14-MDR		Lao động	Bình Định	4=that bai II	1=phoi			#NULL!	#NULL!	#NULL!				#NULL!	#NULL!	#NULL!	#NULL!	#NULL!	3=HIV am tinh	0		0	0	0	0	0	0	0		amoxicillin/clavulanic 625mg	625	2	alpha chymotrypsin	2v	2	magne B6
65	2014-07-17	2015-10-10	1=nam	53	0				1961		168	61	023/III/14-MDR		Lao động	Bình Định	4=that bai II	1=phoi			#NULL!	#NULL!	#NULL!				#NULL!	#NULL!	#NULL!	#NULL!	#NULL!	3=HIV am tinh	0		0	0	0	0	0	0	0		amoxicillin/clavulanic 625mg	625	2	alpha chymotrypsin	2v	2	magne B6
65	2014-07-17	2015-11-18	1=nam	53	0				1961		168	61	023/III/14-MDR		Lao động	Bình Định	4=that bai II	1=phoi			#NULL!	#NULL!	#NULL!				#NULL!	#NULL!	#NULL!	#NULL!	#NULL!	3=HIV am tinh	0		0	0	0	0	0	0	0		amoxicillin/clavulanic 625mg	625	2	alpha chymotrypsin	2v	2	magne B6
65	2014-07-17	2015-12-25	1=nam	53	0				1961		168	61	023/III/14-MDR		Lao động	Bình Định	4=that bai II	1=phoi			#NULL!	#NULL!	#NULL!				#NULL!	#NULL!	#NULL!	#NULL!	#NULL!	3=HIV am tinh	0		0	0	0	0	0	0	0		amoxicillin/clavulanic 625mg	625	2	alpha chymotrypsin	2v	2	magne B6
66	2014-07-17	2014-08-01	1=nam	45	0				1969		158	40	024/III/14-MDR		Lao động	Bình Định	2=tai phat	1=phoi			#NULL!	#NULL!	#NULL!	4=dai thao duong			#NULL!	#NULL!	#NULL!	#NULL!	#NULL!	4=khong ro	0		0	0	0	0	0	0	0		insulin 20 UI	20/80	2	bromhexin 8mg	16	2	magne B6
66	2014-07-17	2014-09-15	1=nam	45	0				1969		158	40	024/III/14-MDR		Lao động	Bình Định	2=tai phat	1=phoi			#NULL!	#NULL!	#NULL!	4=dai thao duong			#NULL!	#NULL!	#NULL!	#NULL!	#NULL!	4=khong ro	0		0	0	0	0	0	0	0		insulin 20 UI	20/80	2	bromhexin 8mg	16	2	magne B6
66	2014-07-17	2014-10-15	1=nam	45	0				1969		158	40	024/III/14-MDR		Lao động	Bình Định	2=tai phat	1=phoi			#NULL!	#NULL!	#NULL!	4=dai thao duong			#NULL!	#NULL!	#NULL!	#NULL!	#NULL!	4=khong ro	0		0	0	0	0	0	0	0		insulin 20 UI	20/80	2	bromhexin 8mg	16	2	magne B6
66	2014-07-17	2014-11-10	1=nam	45	0				1969		158	40	024/III/14-MDR		Lao động	Bình Định	2=tai phat	1=phoi			#NULL!	#NULL!	#NULL!	4=dai thao duong			#NULL!	#NULL!	#NULL!	#NULL!	#NULL!	4=khong ro	0		0	0	0	0	0	0	0		insulin 20 UI	20/80	2	bromhexin 8mg	16	2	magne B6
66	2014-07-17	2014-12-12	1=nam	45	0				1969		158	40	024/III/14-MDR		Lao động	Bình Định	2=tai phat	1=phoi			#NULL!	#NULL!	#NULL!	4=dai thao duong			#NULL!	#NULL!	#NULL!	#NULL!	#NULL!	4=khong ro	0		0	0	0	0	0	0	0		insulin 20 UI	20/80	2	bromhexin 8mg	16	2	magne B6
66	2014-07-17	2015-01-13	1=nam	45	0				1969		158	40	024/III/14-MDR		Lao động	Bình Định	2=tai phat	1=phoi			#NULL!	#NULL!	#NULL!	4=dai thao duong			#NULL!	#NULL!	#NULL!	#NULL!	#NULL!	4=khong ro	0		0	0	0	0	0	0	0		insulin 20 UI	20/80	2	bromhexin 8mg	16	2	magne B6
66	2014-07-17	2015-03-13	1=nam	45	0				1969		158	40	024/III/14-MDR		Lao động	Bình Định	2=tai phat	1=phoi			#NULL!	#NULL!	#NULL!	4=dai thao duong			#NULL!	#NULL!	#NULL!	#NULL!	#NULL!	4=khong ro	0		0	0	0	0	0	0	0		insulin 20 UI	20/80	2	bromhexin 8mg	16	2	magne B6
66	2014-07-17	2015-04-15	1=nam	45	0				1969		158	40	024/III/14-MDR		Lao động	Bình Định	2=tai phat	1=phoi			#NULL!	#NULL!	#NULL!	4=dai thao duong			#NULL!	#NULL!	#NULL!	#NULL!	#NULL!	4=khong ro	0		0	0	0	0	0	0	0		insulin 20 UI	20/80	2	bromhexin 8mg	16	2	magne B6
66	2014-07-17	2015-05-13	1=nam	45	0				1969		158	40	024/III/14-MDR		Lao động	Bình Định	2=tai phat	1=phoi			#NULL!	#NULL!	#NULL!	4=dai thao duong			#NULL!	#NULL!	#NULL!	#NULL!	#NULL!	4=khong ro	0		0	0	0	0	0	0	0		insulin 20 UI	20/80	2	bromhexin 8mg	16	2	magne B6
66	2014-07-17	2015-06-12	1=nam	45	0				1969		158	40	024/III/14-MDR		Lao động	Bình Định	2=tai phat	1=phoi			#NULL!	#NULL!	#NULL!	4=dai thao duong			#NULL!	#NULL!	#NULL!	#NULL!	#NULL!	4=khong ro	0		0	0	0	0	0	0	0		insulin 20 UI	20/80	2	bromhexin 8mg	16	2	magne B6
66	2014-07-17	2015-07-13	1=nam	45	0				1969		158	40	024/III/14-MDR		Lao động	Bình Định	2=tai phat	1=phoi			#NULL!	#NULL!	#NULL!	4=dai thao duong			#NULL!	#NULL!	#NULL!	#NULL!	#NULL!	4=khong ro	0		0	0	0	0	0	0	0		insulin 20 UI	20/80	2	bromhexin 8mg	16	2	magne B6
66	2014-07-17	2015-08-12	1=nam	45	0				1969		158	40	024/III/14-MDR		Lao động	Bình Định	2=tai phat	1=phoi			#NULL!	#NULL!	#NULL!	4=dai thao duong			#NULL!	#NULL!	#NULL!	#NULL!	#NULL!	4=khong ro	0		0	0	0	0	0	0	0		insulin 20 UI	20/80	2	bromhexin 8mg	16	2	magne B6
66	2014-07-17	2015-09-14	1=nam	45	0				1969		158	40	024/III/14-MDR		Lao động	Bình Định	2=tai phat	1=phoi			#NULL!	#NULL!	#NULL!	4=dai thao duong			#NULL!	#NULL!	#NULL!	#NULL!	#NULL!	4=khong ro	0		0	0	0	0	0	0	0		insulin 20 UI	20/80	2	bromhexin 8mg	16	2	magne B6
66	2014-07-17	2015-10-14	1=nam	45	0				1969		158	40	024/III/14-MDR		Lao động	Bình Định	2=tai phat	1=phoi			#NULL!	#NULL!	#NULL!	4=dai thao duong			#NULL!	#NULL!	#NULL!	#NULL!	#NULL!	4=khong ro	0		0	0	0	0	0	0	0		insulin 20 UI	20/80	2	bromhexin 8mg	16	2	magne B6
66	2014-07-17	2015-11-13	1=nam	45	0				1969		158	40	024/III/14-MDR		Lao động	Bình Định	2=tai phat	1=phoi			#NULL!	#NULL!	#NULL!	4=dai thao duong			#NULL!	#NULL!	#NULL!	#NULL!	#NULL!	4=khong ro	0		0	0	0	0	0	0	0		insulin 20 UI	20/80	2	bromhexin 8mg	16	2	magne B6
66	2014-07-17	2015-12-14	1=nam	45	0				1969		158	40	024/III/14-MDR		Lao động	Bình Định	2=tai phat	1=phoi			#NULL!	#NULL!	#NULL!	4=dai thao duong			#NULL!	#NULL!	#NULL!	#NULL!	#NULL!	4=khong ro	0		0	0	0	0	0	0	0		insulin 20 UI	20/80	2	bromhexin 8mg	16	2	magne B6
66	2014-07-17	2016-01-13	1=nam	45	0				1969		158	40	024/III/14-MDR		Lao động	Bình Định	2=tai phat	1=phoi			#NULL!	#NULL!	#NULL!	4=dai thao duong			#NULL!	#NULL!	#NULL!	#NULL!	#NULL!	4=khong ro	0		0	0	0	0	0	0	0		insulin 20 UI	20/80	2	bromhexin 8mg	16	2	magne B6
66	2014-07-17	2016-02-17	1=nam	45	0				1969		158	40	024/III/14-MDR		Lao động	Bình Định	2=tai phat	1=phoi			#NULL!	#NULL!	#NULL!	4=dai thao duong			#NULL!	#NULL!	#NULL!	#NULL!	#NULL!	4=khong ro	0		0	0	0	0	0	0	0		insulin 20 UI	20/80	2	bromhexin 8mg	16	2	magne B6
67	2014-07-17	2014-07-25	1=nam	43	0				1971		175	70	025/III/14-MDR			Bình Định	1=moi	3=ca hai			#NULL!	#NULL!	#NULL!	10=benh co xuong khop			#NULL!	#NULL!	#NULL!	#NULL!	#NULL!	4=khong ro	0		0	0	0	0	0	0	0		amoxicillin/clavulanic 625mg	625	2	alpha chymotrypsin	10	2	terpin codein
67	2014-07-17	2014-09-15	1=nam	43	0				1971		175	70	025/III/14-MDR			Bình Định	1=moi	3=ca hai			#NULL!	#NULL!	#NULL!	10=benh co xuong khop			#NULL!	#NULL!	#NULL!	#NULL!	#NULL!	4=khong ro	0		0	0	0	0	0	0	0		amoxicillin/clavulanic 625mg	625	2	alpha chymotrypsin	10	2	terpin codein
67	2014-07-17	2014-10-15	1=nam	43	0				1971		175	70	025/III/14-MDR			Bình Định	1=moi	3=ca hai			#NULL!	#NULL!	#NULL!	10=benh co xuong khop			#NULL!	#NULL!	#NULL!	#NULL!	#NULL!	4=khong ro	0		0	0	0	0	0	0	0		amoxicillin/clavulanic 625mg	625	2	alpha chymotrypsin	10	2	terpin codein
67	2014-07-17	2014-11-10	1=nam	43	0				1971		175	70	025/III/14-MDR			Bình Định	1=moi	3=ca hai			#NULL!	#NULL!	#NULL!	10=benh co xuong khop			#NULL!	#NULL!	#NULL!	#NULL!	#NULL!	4=khong ro	0		0	0	0	0	0	0	0		amoxicillin/clavulanic 625mg	625	2	alpha chymotrypsin	10	2	terpin codein
67	2014-07-17	2014-12-10	1=nam	43	0				1971		175	70	025/III/14-MDR			Bình Định	1=moi	3=ca hai			#NULL!	#NULL!	#NULL!	10=benh co xuong khop			#NULL!	#NULL!	#NULL!	#NULL!	#NULL!	4=khong ro	0		0	0	0	0	0	0	0		amoxicillin/clavulanic 625mg	625	2	alpha chymotrypsin	10	2	terpin codein
67	2014-07-17	2014-12-25	1=nam	43	0				1971		175	70	025/III/14-MDR			Bình Định	1=moi	3=ca hai			#NULL!	#NULL!	#NULL!	10=benh co xuong khop			#NULL!	#NULL!	#NULL!	#NULL!	#NULL!	4=khong ro	0		0	0	0	0	0	0	0		amoxicillin/clavulanic 625mg	625	2	alpha chymotrypsin	10	2	terpin codein
67	2014-07-17	2015-02-10	1=nam	43	0				1971		175	70	025/III/14-MDR			Bình Định	1=moi	3=ca hai			#NULL!	#NULL!	#NULL!	10=benh co xuong khop			#NULL!	#NULL!	#NULL!	#NULL!	#NULL!	4=khong ro	0		0	0	0	0	0	0	0		amoxicillin/clavulanic 625mg	625	2	alpha chymotrypsin	10	2	terpin codein
67	2014-07-17	2015-03-10	1=nam	43	0				1971		175	70	025/III/14-MDR			Bình Định	1=moi	3=ca hai			#NULL!	#NULL!	#NULL!	10=benh co xuong khop			#NULL!	#NULL!	#NULL!	#NULL!	#NULL!	4=khong ro	0		0	0	0	0	0	0	0		amoxicillin/clavulanic 625mg	625	2	alpha chymotrypsin	10	2	terpin codein
67	2014-07-17	2015-03-10	1=nam	43	0				1971		175	70	025/III/14-MDR			Bình Định	1=moi	3=ca hai			#NULL!	#NULL!	#NULL!	10=benh co xuong khop			#NULL!	#NULL!	#NULL!	#NULL!	#NULL!	4=khong ro	0		0	0	0	0	0	0	0		amoxicillin/clavulanic 625mg	625	2	alpha chymotrypsin	10	2	terpin codein
67	2014-07-17	2015-04-10	1=nam	43	0				1971		175	70	025/III/14-MDR			Bình Định	1=moi	3=ca hai			#NULL!	#NULL!	#NULL!	10=benh co xuong khop			#NULL!	#NULL!	#NULL!	#NULL!	#NULL!	4=khong ro	0		0	0	0	0	0	0	0		amoxicillin/clavulanic 625mg	625	2	alpha chymotrypsin	10	2	terpin codein
67	2014-07-17	2015-05-11	1=nam	43	0				1971		175	70	025/III/14-MDR			Bình Định	1=moi	3=ca hai			#NULL!	#NULL!	#NULL!	10=benh co xuong khop			#NULL!	#NULL!	#NULL!	#NULL!	#NULL!	4=khong ro	0		0	0	0	0	0	0	0		amoxicillin/clavulanic 625mg	625	2	alpha chymotrypsin	10	2	terpin codein
67	2014-07-17	2015-06-09	1=nam	43	0				1971		175	70	025/III/14-MDR			Bình Định	1=moi	3=ca hai			#NULL!	#NULL!	#NULL!	10=benh co xuong khop			#NULL!	#NULL!	#NULL!	#NULL!	#NULL!	4=khong ro	0		0	0	0	0	0	0	0		amoxicillin/clavulanic 625mg	625	2	alpha chymotrypsin	10	2	terpin codein
67	2014-07-17	2015-07-09	1=nam	43	0				1971		175	70	025/III/14-MDR			Bình Định	1=moi	3=ca hai			#NULL!	#NULL!	#NULL!	10=benh co xuong khop			#NULL!	#NULL!	#NULL!	#NULL!	#NULL!	4=khong ro	0		0	0	0	0	0	0	0		amoxicillin/clavulanic 625mg	625	2	alpha chymotrypsin	10	2	terpin codein
67	2014-07-17	2015-08-11	1=nam	43	0				1971		175	70	025/III/14-MDR			Bình Định	1=moi	3=ca hai			#NULL!	#NULL!	#NULL!	10=benh co xuong khop			#NULL!	#NULL!	#NULL!	#NULL!	#NULL!	4=khong ro	0		0	0	0	0	0	0	0		amoxicillin/clavulanic 625mg	625	2	alpha chymotrypsin	10	2	terpin codein
67	2014-07-17	2015-09-11	1=nam	43	0				1971		175	70	025/III/14-MDR			Bình Định	1=moi	3=ca hai			#NULL!	#NULL!	#NULL!	10=benh co xuong khop			#NULL!	#NULL!	#NULL!	#NULL!	#NULL!	4=khong ro	0		0	0	0	0	0	0	0		amoxicillin/clavulanic 625mg	625	2	alpha chymotrypsin	10	2	terpin codein
67	2014-07-17	2015-10-01	1=nam	43	0				1971		175	70	025/III/14-MDR			Bình Định	1=moi	3=ca hai			#NULL!	#NULL!	#NULL!	10=benh co xuong khop			#NULL!	#NULL!	#NULL!	#NULL!	#NULL!	4=khong ro	0		0	0	0	0	0	0	0		amoxicillin/clavulanic 625mg	625	2	alpha chymotrypsin	10	2	terpin codein
67	2014-07-17	2015-11-13	1=nam	43	0				1971		175	70	025/III/14-MDR			Bình Định	1=moi	3=ca hai			#NULL!	#NULL!	#NULL!	10=benh co xuong khop			#NULL!	#NULL!	#NULL!	#NULL!	#NULL!	4=khong ro	0		0	0	0	0	0	0	0		amoxicillin/clavulanic 625mg	625	2	alpha chymotrypsin	10	2	terpin codein
67	2014-07-17	2015-12-09	1=nam	43	0				1971		175	70	025/III/14-MDR			Bình Định	1=moi	3=ca hai			#NULL!	#NULL!	#NULL!	10=benh co xuong khop			#NULL!	#NULL!	#NULL!	#NULL!	#NULL!	4=khong ro	0		0	0	0	0	0	0	0		amoxicillin/clavulanic 625mg	625	2	alpha chymotrypsin	10	2	terpin codein
67	2014-07-17	2016-01-05	1=nam	43	0				1971		175	70	025/III/14-MDR			Bình Định	1=moi	3=ca hai			#NULL!	#NULL!	#NULL!	10=benh co xuong khop			#NULL!	#NULL!	#NULL!	#NULL!	#NULL!	4=khong ro	0		0	0	0	0	0	0	0		amoxicillin/clavulanic 625mg	625	2	alpha chymotrypsin	10	2	terpin codein
67	2014-07-17	2016-03-05	1=nam	43	0				1971		175	70	025/III/14-MDR			Bình Định	1=moi	3=ca hai			#NULL!	#NULL!	#NULL!	10=benh co xuong khop			#NULL!	#NULL!	#NULL!	#NULL!	#NULL!	4=khong ro	0		0	0	0	0	0	0	0		amoxicillin/clavulanic 625mg	625	2	alpha chymotrypsin	10	2	terpin codein
68	2014-07-24	2014-07-30	1=nam	46	0				1968		156	39	không rõ		Nông	Bình Định	5=sau bo tri	1=phoi	5=suy kiet		#NULL!	#NULL!	#NULL!				#NULL!	#NULL!	#NULL!	#NULL!	#NULL!	4=khong ro	0		0	0	0	0	0	0	0	ampicillin, cefotaxim	ceftazidim 1g	3000	3	ciprofloxacin 0.2g	200	3	metronidazole 0.5g
68	2014-07-24	2014-08-04	1=nam	46	0				1968		156	39	không rõ		Nông	Bình Định	5=sau bo tri	1=phoi	5=suy kiet		#NULL!	#NULL!	#NULL!				#NULL!	#NULL!	#NULL!	#NULL!	#NULL!	4=khong ro	0		0	0	0	0	0	0	0	ampicillin, cefotaxim	ceftazidim 1g	3000	3	ciprofloxacin 0.2g	200	3	metronidazole 0.5g
68	2014-07-24	2014-10-02	1=nam	46	0				1968		156	39	không rõ		Nông	Bình Định	5=sau bo tri	1=phoi	5=suy kiet		#NULL!	#NULL!	#NULL!				#NULL!	#NULL!	#NULL!	#NULL!	#NULL!	4=khong ro	0		0	0	0	0	0	0	0	ampicillin, cefotaxim	ceftazidim 1g	3000	3	ciprofloxacin 0.2g	200	3	metronidazole 0.5g
68	2014-07-24	2014-11-06	1=nam	46	0				1968		156	39	không rõ		Nông	Bình Định	5=sau bo tri	1=phoi	5=suy kiet		#NULL!	#NULL!	#NULL!				#NULL!	#NULL!	#NULL!	#NULL!	#NULL!	4=khong ro	0		0	0	0	0	0	0	0	ampicillin, cefotaxim	ceftazidim 1g	3000	3	ciprofloxacin 0.2g	200	3	metronidazole 0.5g
68	2014-07-24	2014-12-03	1=nam	46	0				1968		156	39	không rõ		Nông	Bình Định	5=sau bo tri	1=phoi	5=suy kiet		#NULL!	#NULL!	#NULL!				#NULL!	#NULL!	#NULL!	#NULL!	#NULL!	4=khong ro	0		0	0	0	0	0	0	0	ampicillin, cefotaxim	ceftazidim 1g	3000	3	ciprofloxacin 0.2g	200	3	metronidazole 0.5g
68	2014-07-24	2015-04-06	1=nam	46	0				1968		156	39	không rõ		Nông	Bình Định	5=sau bo tri	1=phoi	5=suy kiet		#NULL!	#NULL!	#NULL!				#NULL!	#NULL!	#NULL!	#NULL!	#NULL!	4=khong ro	0		0	0	0	0	0	0	0	ampicillin, cefotaxim	ceftazidim 1g	3000	3	ciprofloxacin 0.2g	200	3	metronidazole 0.5g
68	2014-07-24	2015-10-12	1=nam	46	0				1968		156	39	không rõ		Nông	Bình Định	5=sau bo tri	1=phoi	5=suy kiet		#NULL!	#NULL!	#NULL!				#NULL!	#NULL!	#NULL!	#NULL!	#NULL!	4=khong ro	0		0	0	0	0	0	0	0	ampicillin, cefotaxim	ceftazidim 1g	3000	3	ciprofloxacin 0.2g	200	3	metronidazole 0.5g
68	2014-07-24	2015-11-20	1=nam	46	0				1968		156	39	không rõ		Nông	Bình Định	5=sau bo tri	1=phoi	5=suy kiet		#NULL!	#NULL!	#NULL!				#NULL!	#NULL!	#NULL!	#NULL!	#NULL!	4=khong ro	0		0	0	0	0	0	0	0	ampicillin, cefotaxim	ceftazidim 1g	3000	3	ciprofloxacin 0.2g	200	3	metronidazole 0.5g
68	2014-07-24	2015-12-10	1=nam	46	0				1968		156	39	không rõ		Nông	Bình Định	5=sau bo tri	1=phoi	5=suy kiet		#NULL!	#NULL!	#NULL!				#NULL!	#NULL!	#NULL!	#NULL!	#NULL!	4=khong ro	0		0	0	0	0	0	0	0	ampicillin, cefotaxim	ceftazidim 1g	3000	3	ciprofloxacin 0.2g	200	3	metronidazole 0.5g
68	2014-07-24	2016-01-29	1=nam	46	0				1968		156	39	không rõ		Nông	Bình Định	5=sau bo tri	1=phoi	5=suy kiet		#NULL!	#NULL!	#NULL!				#NULL!	#NULL!	#NULL!	#NULL!	#NULL!	4=khong ro	0		0	0	0	0	0	0	0	ampicillin, cefotaxim	ceftazidim 1g	3000	3	ciprofloxacin 0.2g	200	3	metronidazole 0.5g
68	2014-07-24	2016-05-20	1=nam	46	0				1968		156	39	không rõ		Nông	Bình Định	5=sau bo tri	1=phoi	5=suy kiet		#NULL!	#NULL!	#NULL!				#NULL!	#NULL!	#NULL!	#NULL!	#NULL!	4=khong ro	0		0	0	0	0	0	0	0	ampicillin, cefotaxim	ceftazidim 1g	3000	3	ciprofloxacin 0.2g	200	3	metronidazole 0.5g
69	2014-04-05	2014-04-14	1=nam	55	0				1959		163	49	231	151298833	Nông dân	BV 74 Trung ương	4=that bai II	1=phoi			#NULL!	#NULL!	#NULL!	0=khong co BMK			#NULL!	#NULL!	#NULL!	#NULL!	#NULL!	3=HIV am tinh	0		1	1	0	0	0	0	0		Cepodoxim	200	2	Terpin codein	2 viên	2	Biphenyl Dimethyl Dicarboxylate
69	2014-04-05	2014-04-14	1=nam	55	0				1959		163	49	231	151298833	Nông dân	BV 74 Trung ương	4=that bai II	1=phoi			#NULL!	#NULL!	#NULL!	0=khong co BMK			#NULL!	#NULL!	#NULL!	#NULL!	#NULL!	3=HIV am tinh	0		1	1	0	0	0	0	0		Cepodoxim	200	2	Terpin codein	2 viên	2	Biphenyl Dimethyl Dicarboxylate
69	2014-04-05	2014-04-15	1=nam	55	0				1959		163	49	231	151298833	Nông dân	BV 74 Trung ương	4=that bai II	1=phoi			#NULL!	#NULL!	#NULL!	0=khong co BMK			#NULL!	#NULL!	#NULL!	#NULL!	#NULL!	3=HIV am tinh	0		1	1	0	0	0	0	0		Cepodoxim	200	2	Terpin codein	2 viên	2	Biphenyl Dimethyl Dicarboxylate
69	2014-04-05	2014-04-15	1=nam	55	0				1959		163	49	231	151298833	Nông dân	BV 74 Trung ương	4=that bai II	1=phoi			#NULL!	#NULL!	#NULL!	0=khong co BMK			#NULL!	#NULL!	#NULL!	#NULL!	#NULL!	3=HIV am tinh	0		1	1	0	0	0	0	0		Cepodoxim	200	2	Terpin codein	2 viên	2	Biphenyl Dimethyl Dicarboxylate
69	2014-04-05	2014-04-20	1=nam	55	0				1959		163	49	231	151298833	Nông dân	BV 74 Trung ương	4=that bai II	1=phoi			#NULL!	#NULL!	#NULL!	0=khong co BMK			#NULL!	#NULL!	#NULL!	#NULL!	#NULL!	3=HIV am tinh	0		1	1	0	0	0	0	0		Cepodoxim	200	2	Terpin codein	2 viên	2	Biphenyl Dimethyl Dicarboxylate
69	2014-04-05	2014-04-20	1=nam	55	0				1959		163	49	231	151298833	Nông dân	BV 74 Trung ương	4=that bai II	1=phoi			#NULL!	#NULL!	#NULL!	0=khong co BMK			#NULL!	#NULL!	#NULL!	#NULL!	#NULL!	3=HIV am tinh	0		1	1	0	0	0	0	0		Cepodoxim	200	2	Terpin codein	2 viên	2	Biphenyl Dimethyl Dicarboxylate
69	2014-04-05	2014-04-24	1=nam	55	0				1959		163	49	231	151298833	Nông dân	BV 74 Trung ương	4=that bai II	1=phoi			#NULL!	#NULL!	#NULL!	0=khong co BMK			#NULL!	#NULL!	#NULL!	#NULL!	#NULL!	3=HIV am tinh	0		1	1	0	0	0	0	0		Cepodoxim	200	2	Terpin codein	2 viên	2	Biphenyl Dimethyl Dicarboxylate
70	2014-04-16	2014-04-18	1=nam	25	0				1989		168	48	232	121806596	Nông dân	BV 74 Trung ương	1=moi	1=phoi			#NULL!	#NULL!	#NULL!	0=khong co BMK			#NULL!	#NULL!	#NULL!	#NULL!	#NULL!	3=HIV am tinh	0		0	0	0	0	0	0	0		Ceftizoxime	1000	2	Acid tranexamin	1000	2	Terpin codein
70	2014-04-16	2014-04-18	1=nam	25	0				1989		168	48	232	121806596	Nông dân	BV 74 Trung ương	1=moi	1=phoi			#NULL!	#NULL!	#NULL!	0=khong co BMK			#NULL!	#NULL!	#NULL!	#NULL!	#NULL!	3=HIV am tinh	0		0	0	0	0	0	0	0		Ceftizoxime	1000	2	Acid tranexamin	1000	2	Terpin codein
70	2014-04-16	2014-05-20	1=nam	25	0				1989		168	48	232	121806596	Nông dân	BV 74 Trung ương	1=moi	1=phoi			#NULL!	#NULL!	#NULL!	0=khong co BMK			#NULL!	#NULL!	#NULL!	#NULL!	#NULL!	3=HIV am tinh	0		0	0	0	0	0	0	0		Ceftizoxime	1000	2	Acid tranexamin	1000	2	Terpin codein
70	2014-04-16	2014-05-20	1=nam	25	0				1989		168	48	232	121806596	Nông dân	BV 74 Trung ương	1=moi	1=phoi			#NULL!	#NULL!	#NULL!	0=khong co BMK			#NULL!	#NULL!	#NULL!	#NULL!	#NULL!	3=HIV am tinh	0		0	0	0	0	0	0	0		Ceftizoxime	1000	2	Acid tranexamin	1000	2	Terpin codein
70	2014-04-16	2014-06-04	1=nam	25	0				1989		168	48	232	121806596	Nông dân	BV 74 Trung ương	1=moi	1=phoi			#NULL!	#NULL!	#NULL!	0=khong co BMK			#NULL!	#NULL!	#NULL!	#NULL!	#NULL!	3=HIV am tinh	0		0	0	0	0	0	0	0		Ceftizoxime	1000	2	Acid tranexamin	1000	2	Terpin codein
70	2014-04-16	2014-06-12	1=nam	25	0				1989		168	48	232	121806596	Nông dân	BV 74 Trung ương	1=moi	1=phoi			#NULL!	#NULL!	#NULL!	0=khong co BMK			#NULL!	#NULL!	#NULL!	#NULL!	#NULL!	3=HIV am tinh	0		0	0	0	0	0	0	0		Ceftizoxime	1000	2	Acid tranexamin	1000	2	Terpin codein
70	2014-04-16	2014-06-12	1=nam	25	0				1989		168	48	232	121806596	Nông dân	BV 74 Trung ương	1=moi	1=phoi			#NULL!	#NULL!	#NULL!	0=khong co BMK			#NULL!	#NULL!	#NULL!	#NULL!	#NULL!	3=HIV am tinh	0		0	0	0	0	0	0	0		Ceftizoxime	1000	2	Acid tranexamin	1000	2	Terpin codein
70	2014-04-16	2014-06-14	1=nam	25	0				1989		168	48	232	121806596	Nông dân	BV 74 Trung ương	1=moi	1=phoi			#NULL!	#NULL!	#NULL!	0=khong co BMK			#NULL!	#NULL!	#NULL!	#NULL!	#NULL!	3=HIV am tinh	0		0	0	0	0	0	0	0		Ceftizoxime	1000	2	Acid tranexamin	1000	2	Terpin codein
70	2014-04-16	2014-06-15	1=nam	25	0				1989		168	48	232	121806596	Nông dân	BV 74 Trung ương	1=moi	1=phoi			#NULL!	#NULL!	#NULL!	0=khong co BMK			#NULL!	#NULL!	#NULL!	#NULL!	#NULL!	3=HIV am tinh	0		0	0	0	0	0	0	0		Ceftizoxime	1000	2	Acid tranexamin	1000	2	Terpin codein
70	2014-04-16	2014-06-20	1=nam	25	0				1989		168	48	232	121806596	Nông dân	BV 74 Trung ương	1=moi	1=phoi			#NULL!	#NULL!	#NULL!	0=khong co BMK			#NULL!	#NULL!	#NULL!	#NULL!	#NULL!	3=HIV am tinh	0		0	0	0	0	0	0	0		Ceftizoxime	1000	2	Acid tranexamin	1000	2	Terpin codein
70	2014-04-16	2014-06-20	1=nam	25	0				1989		168	48	232	121806596	Nông dân	BV 74 Trung ương	1=moi	1=phoi			#NULL!	#NULL!	#NULL!	0=khong co BMK			#NULL!	#NULL!	#NULL!	#NULL!	#NULL!	3=HIV am tinh	0		0	0	0	0	0	0	0		Ceftizoxime	1000	2	Acid tranexamin	1000	2	Terpin codein
70	2014-04-16	2014-07-01	1=nam	25	0				1989		168	48	232	121806596	Nông dân	BV 74 Trung ương	1=moi	1=phoi			#NULL!	#NULL!	#NULL!	0=khong co BMK			#NULL!	#NULL!	#NULL!	#NULL!	#NULL!	3=HIV am tinh	0		0	0	0	0	0	0	0		Ceftizoxime	1000	2	Acid tranexamin	1000	2	Terpin codein
70	2014-04-16	2014-07-01	1=nam	25	0				1989		168	48	232	121806596	Nông dân	BV 74 Trung ương	1=moi	1=phoi			#NULL!	#NULL!	#NULL!	0=khong co BMK			#NULL!	#NULL!	#NULL!	#NULL!	#NULL!	3=HIV am tinh	0		0	0	0	0	0	0	0		Ceftizoxime	1000	2	Acid tranexamin	1000	2	Terpin codein
70	2014-04-16	2014-07-10	1=nam	25	0				1989		168	48	232	121806596	Nông dân	BV 74 Trung ương	1=moi	1=phoi			#NULL!	#NULL!	#NULL!	0=khong co BMK			#NULL!	#NULL!	#NULL!	#NULL!	#NULL!	3=HIV am tinh	0		0	0	0	0	0	0	0		Ceftizoxime	1000	2	Acid tranexamin	1000	2	Terpin codein
70	2014-04-16	2014-07-10	1=nam	25	0				1989		168	48	232	121806596	Nông dân	BV 74 Trung ương	1=moi	1=phoi			#NULL!	#NULL!	#NULL!	0=khong co BMK			#NULL!	#NULL!	#NULL!	#NULL!	#NULL!	3=HIV am tinh	0		0	0	0	0	0	0	0		Ceftizoxime	1000	2	Acid tranexamin	1000	2	Terpin codein
70	2014-04-16	2014-07-26	1=nam	25	0				1989		168	48	232	121806596	Nông dân	BV 74 Trung ương	1=moi	1=phoi			#NULL!	#NULL!	#NULL!	0=khong co BMK			#NULL!	#NULL!	#NULL!	#NULL!	#NULL!	3=HIV am tinh	0		0	0	0	0	0	0	0		Ceftizoxime	1000	2	Acid tranexamin	1000	2	Terpin codein
70	2014-04-16	2014-07-26	1=nam	25	0				1989		168	48	232	121806596	Nông dân	BV 74 Trung ương	1=moi	1=phoi			#NULL!	#NULL!	#NULL!	0=khong co BMK			#NULL!	#NULL!	#NULL!	#NULL!	#NULL!	3=HIV am tinh	0		0	0	0	0	0	0	0		Ceftizoxime	1000	2	Acid tranexamin	1000	2	Terpin codein
70	2014-04-16	2014-09-04	1=nam	25	0				1989		168	48	232	121806596	Nông dân	BV 74 Trung ương	1=moi	1=phoi			#NULL!	#NULL!	#NULL!	0=khong co BMK			#NULL!	#NULL!	#NULL!	#NULL!	#NULL!	3=HIV am tinh	0		0	0	0	0	0	0	0		Ceftizoxime	1000	2	Acid tranexamin	1000	2	Terpin codein
70	2014-04-16	2014-09-21	1=nam	25	0				1989		168	48	232	121806596	Nông dân	BV 74 Trung ương	1=moi	1=phoi			#NULL!	#NULL!	#NULL!	0=khong co BMK			#NULL!	#NULL!	#NULL!	#NULL!	#NULL!	3=HIV am tinh	0		0	0	0	0	0	0	0		Ceftizoxime	1000	2	Acid tranexamin	1000	2	Terpin codein
70	2014-04-16	2014-09-26	1=nam	25	0				1989		168	48	232	121806596	Nông dân	BV 74 Trung ương	1=moi	1=phoi			#NULL!	#NULL!	#NULL!	0=khong co BMK			#NULL!	#NULL!	#NULL!	#NULL!	#NULL!	3=HIV am tinh	0		0	0	0	0	0	0	0		Ceftizoxime	1000	2	Acid tranexamin	1000	2	Terpin codein
70	2014-04-16	2014-10-06	1=nam	25	0				1989		168	48	232	121806596	Nông dân	BV 74 Trung ương	1=moi	1=phoi			#NULL!	#NULL!	#NULL!	0=khong co BMK			#NULL!	#NULL!	#NULL!	#NULL!	#NULL!	3=HIV am tinh	0		0	0	0	0	0	0	0		Ceftizoxime	1000	2	Acid tranexamin	1000	2	Terpin codein
70	2014-04-16	2014-11-15	1=nam	25	0				1989		168	48	232	121806596	Nông dân	BV 74 Trung ương	1=moi	1=phoi			#NULL!	#NULL!	#NULL!	0=khong co BMK			#NULL!	#NULL!	#NULL!	#NULL!	#NULL!	3=HIV am tinh	0		0	0	0	0	0	0	0		Ceftizoxime	1000	2	Acid tranexamin	1000	2	Terpin codein
70	2014-04-16	2014-11-19	1=nam	25	0				1989		168	48	232	121806596	Nông dân	BV 74 Trung ương	1=moi	1=phoi			#NULL!	#NULL!	#NULL!	0=khong co BMK			#NULL!	#NULL!	#NULL!	#NULL!	#NULL!	3=HIV am tinh	0		0	0	0	0	0	0	0		Ceftizoxime	1000	2	Acid tranexamin	1000	2	Terpin codein
70	2014-04-16	2014-11-25	1=nam	25	0				1989		168	48	232	121806596	Nông dân	BV 74 Trung ương	1=moi	1=phoi			#NULL!	#NULL!	#NULL!	0=khong co BMK			#NULL!	#NULL!	#NULL!	#NULL!	#NULL!	3=HIV am tinh	0		0	0	0	0	0	0	0		Ceftizoxime	1000	2	Acid tranexamin	1000	2	Terpin codein
70	2014-04-16	2014-12-03	1=nam	25	0				1989		168	48	232	121806596	Nông dân	BV 74 Trung ương	1=moi	1=phoi			#NULL!	#NULL!	#NULL!	0=khong co BMK			#NULL!	#NULL!	#NULL!	#NULL!	#NULL!	3=HIV am tinh	0		0	0	0	0	0	0	0		Ceftizoxime	1000	2	Acid tranexamin	1000	2	Terpin codein
70	2014-04-16	2015-01-07	1=nam	25	0				1989		168	48	232	121806596	Nông dân	BV 74 Trung ương	1=moi	1=phoi			#NULL!	#NULL!	#NULL!	0=khong co BMK			#NULL!	#NULL!	#NULL!	#NULL!	#NULL!	3=HIV am tinh	0		0	0	0	0	0	0	0		Ceftizoxime	1000	2	Acid tranexamin	1000	2	Terpin codein
70	2014-04-16	2015-01-20	1=nam	25	0				1989		168	48	232	121806596	Nông dân	BV 74 Trung ương	1=moi	1=phoi			#NULL!	#NULL!	#NULL!	0=khong co BMK			#NULL!	#NULL!	#NULL!	#NULL!	#NULL!	3=HIV am tinh	0		0	0	0	0	0	0	0		Ceftizoxime	1000	2	Acid tranexamin	1000	2	Terpin codein
70	2014-04-16	2015-02-03	1=nam	25	0				1989		168	48	232	121806596	Nông dân	BV 74 Trung ương	1=moi	1=phoi			#NULL!	#NULL!	#NULL!	0=khong co BMK			#NULL!	#NULL!	#NULL!	#NULL!	#NULL!	3=HIV am tinh	0		0	0	0	0	0	0	0		Ceftizoxime	1000	2	Acid tranexamin	1000	2	Terpin codein
70	2014-04-16	2015-02-05	1=nam	25	0				1989		168	48	232	121806596	Nông dân	BV 74 Trung ương	1=moi	1=phoi			#NULL!	#NULL!	#NULL!	0=khong co BMK			#NULL!	#NULL!	#NULL!	#NULL!	#NULL!	3=HIV am tinh	0		0	0	0	0	0	0	0		Ceftizoxime	1000	2	Acid tranexamin	1000	2	Terpin codein
70	2014-04-16	2015-02-10	1=nam	25	0				1989		168	48	232	121806596	Nông dân	BV 74 Trung ương	1=moi	1=phoi			#NULL!	#NULL!	#NULL!	0=khong co BMK			#NULL!	#NULL!	#NULL!	#NULL!	#NULL!	3=HIV am tinh	0		0	0	0	0	0	0	0		Ceftizoxime	1000	2	Acid tranexamin	1000	2	Terpin codein
70	2014-04-16	2015-02-15	1=nam	25	0				1989		168	48	232	121806596	Nông dân	BV 74 Trung ương	1=moi	1=phoi			#NULL!	#NULL!	#NULL!	0=khong co BMK			#NULL!	#NULL!	#NULL!	#NULL!	#NULL!	3=HIV am tinh	0		0	0	0	0	0	0	0		Ceftizoxime	1000	2	Acid tranexamin	1000	2	Terpin codein
70	2014-04-16	2015-02-24	1=nam	25	0				1989		168	48	232	121806596	Nông dân	BV 74 Trung ương	1=moi	1=phoi			#NULL!	#NULL!	#NULL!	0=khong co BMK			#NULL!	#NULL!	#NULL!	#NULL!	#NULL!	3=HIV am tinh	0		0	0	0	0	0	0	0		Ceftizoxime	1000	2	Acid tranexamin	1000	2	Terpin codein
70	2014-04-16	2015-03-07	1=nam	25	0				1989		168	48	232	121806596	Nông dân	BV 74 Trung ương	1=moi	1=phoi			#NULL!	#NULL!	#NULL!	0=khong co BMK			#NULL!	#NULL!	#NULL!	#NULL!	#NULL!	3=HIV am tinh	0		0	0	0	0	0	0	0		Ceftizoxime	1000	2	Acid tranexamin	1000	2	Terpin codein
70	2014-04-16	2015-04-09	1=nam	25	0				1989		168	48	232	121806596	Nông dân	BV 74 Trung ương	1=moi	1=phoi			#NULL!	#NULL!	#NULL!	0=khong co BMK			#NULL!	#NULL!	#NULL!	#NULL!	#NULL!	3=HIV am tinh	0		0	0	0	0	0	0	0		Ceftizoxime	1000	2	Acid tranexamin	1000	2	Terpin codein
70	2014-04-16	2015-04-10	1=nam	25	0				1989		168	48	232	121806596	Nông dân	BV 74 Trung ương	1=moi	1=phoi			#NULL!	#NULL!	#NULL!	0=khong co BMK			#NULL!	#NULL!	#NULL!	#NULL!	#NULL!	3=HIV am tinh	0		0	0	0	0	0	0	0		Ceftizoxime	1000	2	Acid tranexamin	1000	2	Terpin codein
70	2014-04-16	2015-04-17	1=nam	25	0				1989		168	48	232	121806596	Nông dân	BV 74 Trung ương	1=moi	1=phoi			#NULL!	#NULL!	#NULL!	0=khong co BMK			#NULL!	#NULL!	#NULL!	#NULL!	#NULL!	3=HIV am tinh	0		0	0	0	0	0	0	0		Ceftizoxime	1000	2	Acid tranexamin	1000	2	Terpin codein
70	2014-04-16	2015-04-23	1=nam	25	0				1989		168	48	232	121806596	Nông dân	BV 74 Trung ương	1=moi	1=phoi			#NULL!	#NULL!	#NULL!	0=khong co BMK			#NULL!	#NULL!	#NULL!	#NULL!	#NULL!	3=HIV am tinh	0		0	0	0	0	0	0	0		Ceftizoxime	1000	2	Acid tranexamin	1000	2	Terpin codein
70	2014-04-16	2015-04-27	1=nam	25	0				1989		168	48	232	121806596	Nông dân	BV 74 Trung ương	1=moi	1=phoi			#NULL!	#NULL!	#NULL!	0=khong co BMK			#NULL!	#NULL!	#NULL!	#NULL!	#NULL!	3=HIV am tinh	0		0	0	0	0	0	0	0		Ceftizoxime	1000	2	Acid tranexamin	1000	2	Terpin codein
70	2014-04-16	2015-05-02	1=nam	25	0				1989		168	48	232	121806596	Nông dân	BV 74 Trung ương	1=moi	1=phoi			#NULL!	#NULL!	#NULL!	0=khong co BMK			#NULL!	#NULL!	#NULL!	#NULL!	#NULL!	3=HIV am tinh	0		0	0	0	0	0	0	0		Ceftizoxime	1000	2	Acid tranexamin	1000	2	Terpin codein
70	2014-04-16	2015-05-11	1=nam	25	0				1989		168	48	232	121806596	Nông dân	BV 74 Trung ương	1=moi	1=phoi			#NULL!	#NULL!	#NULL!	0=khong co BMK			#NULL!	#NULL!	#NULL!	#NULL!	#NULL!	3=HIV am tinh	0		0	0	0	0	0	0	0		Ceftizoxime	1000	2	Acid tranexamin	1000	2	Terpin codein
70	2014-04-16	2015-05-14	1=nam	25	0				1989		168	48	232	121806596	Nông dân	BV 74 Trung ương	1=moi	1=phoi			#NULL!	#NULL!	#NULL!	0=khong co BMK			#NULL!	#NULL!	#NULL!	#NULL!	#NULL!	3=HIV am tinh	0		0	0	0	0	0	0	0		Ceftizoxime	1000	2	Acid tranexamin	1000	2	Terpin codein
70	2014-04-16	2015-06-18	1=nam	25	0				1989		168	48	232	121806596	Nông dân	BV 74 Trung ương	1=moi	1=phoi			#NULL!	#NULL!	#NULL!	0=khong co BMK			#NULL!	#NULL!	#NULL!	#NULL!	#NULL!	3=HIV am tinh	0		0	0	0	0	0	0	0		Ceftizoxime	1000	2	Acid tranexamin	1000	2	Terpin codein
70	2014-04-16	2015-06-23	1=nam	25	0				1989		168	48	232	121806596	Nông dân	BV 74 Trung ương	1=moi	1=phoi			#NULL!	#NULL!	#NULL!	0=khong co BMK			#NULL!	#NULL!	#NULL!	#NULL!	#NULL!	3=HIV am tinh	0		0	0	0	0	0	0	0		Ceftizoxime	1000	2	Acid tranexamin	1000	2	Terpin codein
70	2014-04-16	2015-07-23	1=nam	25	0				1989		168	48	232	121806596	Nông dân	BV 74 Trung ương	1=moi	1=phoi			#NULL!	#NULL!	#NULL!	0=khong co BMK			#NULL!	#NULL!	#NULL!	#NULL!	#NULL!	3=HIV am tinh	0		0	0	0	0	0	0	0		Ceftizoxime	1000	2	Acid tranexamin	1000	2	Terpin codein
70	2014-04-16	2015-08-13	1=nam	25	0				1989		168	48	232	121806596	Nông dân	BV 74 Trung ương	1=moi	1=phoi			#NULL!	#NULL!	#NULL!	0=khong co BMK			#NULL!	#NULL!	#NULL!	#NULL!	#NULL!	3=HIV am tinh	0		0	0	0	0	0	0	0		Ceftizoxime	1000	2	Acid tranexamin	1000	2	Terpin codein
70	2014-04-16	2015-08-25	1=nam	25	0				1989		168	48	232	121806596	Nông dân	BV 74 Trung ương	1=moi	1=phoi			#NULL!	#NULL!	#NULL!	0=khong co BMK			#NULL!	#NULL!	#NULL!	#NULL!	#NULL!	3=HIV am tinh	0		0	0	0	0	0	0	0		Ceftizoxime	1000	2	Acid tranexamin	1000	2	Terpin codein
70	2014-04-16	2015-09-25	1=nam	25	0				1989		168	48	232	121806596	Nông dân	BV 74 Trung ương	1=moi	1=phoi			#NULL!	#NULL!	#NULL!	0=khong co BMK			#NULL!	#NULL!	#NULL!	#NULL!	#NULL!	3=HIV am tinh	0		0	0	0	0	0	0	0		Ceftizoxime	1000	2	Acid tranexamin	1000	2	Terpin codein
70	2014-04-16	2015-10-30	1=nam	25	0				1989		168	48	232	121806596	Nông dân	BV 74 Trung ương	1=moi	1=phoi			#NULL!	#NULL!	#NULL!	0=khong co BMK			#NULL!	#NULL!	#NULL!	#NULL!	#NULL!	3=HIV am tinh	0		0	0	0	0	0	0	0		Ceftizoxime	1000	2	Acid tranexamin	1000	2	Terpin codein
70	2014-04-16	2015-11-10	1=nam	25	0				1989		168	48	232	121806596	Nông dân	BV 74 Trung ương	1=moi	1=phoi			#NULL!	#NULL!	#NULL!	0=khong co BMK			#NULL!	#NULL!	#NULL!	#NULL!	#NULL!	3=HIV am tinh	0		0	0	0	0	0	0	0		Ceftizoxime	1000	2	Acid tranexamin	1000	2	Terpin codein
70	2014-04-16	2015-11-19	1=nam	25	0				1989		168	48	232	121806596	Nông dân	BV 74 Trung ương	1=moi	1=phoi			#NULL!	#NULL!	#NULL!	0=khong co BMK			#NULL!	#NULL!	#NULL!	#NULL!	#NULL!	3=HIV am tinh	0		0	0	0	0	0	0	0		Ceftizoxime	1000	2	Acid tranexamin	1000	2	Terpin codein
70	2014-04-16	2015-12-06	1=nam	25	0				1989		168	48	232	121806596	Nông dân	BV 74 Trung ương	1=moi	1=phoi			#NULL!	#NULL!	#NULL!	0=khong co BMK			#NULL!	#NULL!	#NULL!	#NULL!	#NULL!	3=HIV am tinh	0		0	0	0	0	0	0	0		Ceftizoxime	1000	2	Acid tranexamin	1000	2	Terpin codein
71	2014-04-16	2014-04-16	1=nam	61	0				1953		167	42	233	090231851	Nông dân	BV 74 Trung ương	4=that bai II	1=phoi			#NULL!	#NULL!	#NULL!	0=khong co BMK			#NULL!	#NULL!	#NULL!	#NULL!	#NULL!	3=HIV am tinh	0		0	0	0	0	0	0	0		Eiroti	1000	2	Terpin codein	2 viên	2	Multivitamin
71	2014-04-16	2014-04-28	1=nam	61	0				1953		167	42	233	090231851	Nông dân	BV 74 Trung ương	4=that bai II	1=phoi			#NULL!	#NULL!	#NULL!	0=khong co BMK			#NULL!	#NULL!	#NULL!	#NULL!	#NULL!	3=HIV am tinh	0		0	0	0	0	0	0	0		Eiroti	1000	2	Terpin codein	2 viên	2	Multivitamin
71	2014-04-16	2014-05-03	1=nam	61	0				1953		167	42	233	090231851	Nông dân	BV 74 Trung ương	4=that bai II	1=phoi			#NULL!	#NULL!	#NULL!	0=khong co BMK			#NULL!	#NULL!	#NULL!	#NULL!	#NULL!	3=HIV am tinh	0		0	0	0	0	0	0	0		Eiroti	1000	2	Terpin codein	2 viên	2	Multivitamin
71	2014-04-16	2014-05-19	1=nam	61	0				1953		167	42	233	090231851	Nông dân	BV 74 Trung ương	4=that bai II	1=phoi			#NULL!	#NULL!	#NULL!	0=khong co BMK			#NULL!	#NULL!	#NULL!	#NULL!	#NULL!	3=HIV am tinh	0		0	0	0	0	0	0	0		Eiroti	1000	2	Terpin codein	2 viên	2	Multivitamin
71	2014-04-16	2014-05-27	1=nam	61	0				1953		167	42	233	090231851	Nông dân	BV 74 Trung ương	4=that bai II	1=phoi			#NULL!	#NULL!	#NULL!	0=khong co BMK			#NULL!	#NULL!	#NULL!	#NULL!	#NULL!	3=HIV am tinh	0		0	0	0	0	0	0	0		Eiroti	1000	2	Terpin codein	2 viên	2	Multivitamin
71	2014-04-16	2014-05-30	1=nam	61	0				1953		167	42	233	090231851	Nông dân	BV 74 Trung ương	4=that bai II	1=phoi			#NULL!	#NULL!	#NULL!	0=khong co BMK			#NULL!	#NULL!	#NULL!	#NULL!	#NULL!	3=HIV am tinh	0		0	0	0	0	0	0	0		Eiroti	1000	2	Terpin codein	2 viên	2	Multivitamin
71	2014-04-16	2014-06-02	1=nam	61	0				1953		167	42	233	090231851	Nông dân	BV 74 Trung ương	4=that bai II	1=phoi			#NULL!	#NULL!	#NULL!	0=khong co BMK			#NULL!	#NULL!	#NULL!	#NULL!	#NULL!	3=HIV am tinh	0		0	0	0	0	0	0	0		Eiroti	1000	2	Terpin codein	2 viên	2	Multivitamin
72	2014-04-16	2014-04-17	1=nam	60	0				1954		170	76	234	121192481	Nông dân	BV 74 Trung ương	4=that bai II	1=phoi			#NULL!	#NULL!	#NULL!	0=khong co BMK			#NULL!	#NULL!	#NULL!	#NULL!	#NULL!	3=HIV am tinh	0		0	0	0	0	0	0	0		Cefpodoxim	200	2	acetyl cystein	400	2	Multivitamin
72	2014-04-16	2014-04-25	1=nam	60	0				1954		170	76	234	121192481	Nông dân	BV 74 Trung ương	4=that bai II	1=phoi			#NULL!	#NULL!	#NULL!	0=khong co BMK			#NULL!	#NULL!	#NULL!	#NULL!	#NULL!	3=HIV am tinh	0		0	0	0	0	0	0	0		Cefpodoxim	200	2	acetyl cystein	400	2	Multivitamin
72	2014-04-16	2014-04-30	1=nam	60	0				1954		170	76	234	121192481	Nông dân	BV 74 Trung ương	4=that bai II	1=phoi			#NULL!	#NULL!	#NULL!	0=khong co BMK			#NULL!	#NULL!	#NULL!	#NULL!	#NULL!	3=HIV am tinh	0		0	0	0	0	0	0	0		Cefpodoxim	200	2	acetyl cystein	400	2	Multivitamin
72	2014-04-16	2014-05-05	1=nam	60	0				1954		170	76	234	121192481	Nông dân	BV 74 Trung ương	4=that bai II	1=phoi			#NULL!	#NULL!	#NULL!	0=khong co BMK			#NULL!	#NULL!	#NULL!	#NULL!	#NULL!	3=HIV am tinh	0		0	0	0	0	0	0	0		Cefpodoxim	200	2	acetyl cystein	400	2	Multivitamin
72	2014-04-16	2014-05-18	1=nam	60	0				1954		170	76	234	121192481	Nông dân	BV 74 Trung ương	4=that bai II	1=phoi			#NULL!	#NULL!	#NULL!	0=khong co BMK			#NULL!	#NULL!	#NULL!	#NULL!	#NULL!	3=HIV am tinh	0		0	0	0	0	0	0	0		Cefpodoxim	200	2	acetyl cystein	400	2	Multivitamin
72	2014-04-16	2014-06-04	1=nam	60	0				1954		170	76	234	121192481	Nông dân	BV 74 Trung ương	4=that bai II	1=phoi			#NULL!	#NULL!	#NULL!	0=khong co BMK			#NULL!	#NULL!	#NULL!	#NULL!	#NULL!	3=HIV am tinh	0		0	0	0	0	0	0	0		Cefpodoxim	200	2	acetyl cystein	400	2	Multivitamin
72	2014-04-16	2014-06-11	1=nam	60	0				1954		170	76	234	121192481	Nông dân	BV 74 Trung ương	4=that bai II	1=phoi			#NULL!	#NULL!	#NULL!	0=khong co BMK			#NULL!	#NULL!	#NULL!	#NULL!	#NULL!	3=HIV am tinh	0		0	0	0	0	0	0	0		Cefpodoxim	200	2	acetyl cystein	400	2	Multivitamin
72	2014-04-16	2014-06-21	1=nam	60	0				1954		170	76	234	121192481	Nông dân	BV 74 Trung ương	4=that bai II	1=phoi			#NULL!	#NULL!	#NULL!	0=khong co BMK			#NULL!	#NULL!	#NULL!	#NULL!	#NULL!	3=HIV am tinh	0		0	0	0	0	0	0	0		Cefpodoxim	200	2	acetyl cystein	400	2	Multivitamin
72	2014-04-16	2014-06-30	1=nam	60	0				1954		170	76	234	121192481	Nông dân	BV 74 Trung ương	4=that bai II	1=phoi			#NULL!	#NULL!	#NULL!	0=khong co BMK			#NULL!	#NULL!	#NULL!	#NULL!	#NULL!	3=HIV am tinh	0		0	0	0	0	0	0	0		Cefpodoxim	200	2	acetyl cystein	400	2	Multivitamin
72	2014-04-16	2014-07-04	1=nam	60	0				1954		170	76	234	121192481	Nông dân	BV 74 Trung ương	4=that bai II	1=phoi			#NULL!	#NULL!	#NULL!	0=khong co BMK			#NULL!	#NULL!	#NULL!	#NULL!	#NULL!	3=HIV am tinh	0		0	0	0	0	0	0	0		Cefpodoxim	200	2	acetyl cystein	400	2	Multivitamin
72	2014-04-16	2014-07-05	1=nam	60	0				1954		170	76	234	121192481	Nông dân	BV 74 Trung ương	4=that bai II	1=phoi			#NULL!	#NULL!	#NULL!	0=khong co BMK			#NULL!	#NULL!	#NULL!	#NULL!	#NULL!	3=HIV am tinh	0		0	0	0	0	0	0	0		Cefpodoxim	200	2	acetyl cystein	400	2	Multivitamin
72	2014-04-16	2014-07-07	1=nam	60	0				1954		170	76	234	121192481	Nông dân	BV 74 Trung ương	4=that bai II	1=phoi			#NULL!	#NULL!	#NULL!	0=khong co BMK			#NULL!	#NULL!	#NULL!	#NULL!	#NULL!	3=HIV am tinh	0		0	0	0	0	0	0	0		Cefpodoxim	200	2	acetyl cystein	400	2	Multivitamin
72	2014-04-16	2014-07-10	1=nam	60	0				1954		170	76	234	121192481	Nông dân	BV 74 Trung ương	4=that bai II	1=phoi			#NULL!	#NULL!	#NULL!	0=khong co BMK			#NULL!	#NULL!	#NULL!	#NULL!	#NULL!	3=HIV am tinh	0		0	0	0	0	0	0	0		Cefpodoxim	200	2	acetyl cystein	400	2	Multivitamin
72	2014-04-16	2014-07-14	1=nam	60	0				1954		170	76	234	121192481	Nông dân	BV 74 Trung ương	4=that bai II	1=phoi			#NULL!	#NULL!	#NULL!	0=khong co BMK			#NULL!	#NULL!	#NULL!	#NULL!	#NULL!	3=HIV am tinh	0		0	0	0	0	0	0	0		Cefpodoxim	200	2	acetyl cystein	400	2	Multivitamin
72	2014-04-16	2014-07-18	1=nam	60	0				1954		170	76	234	121192481	Nông dân	BV 74 Trung ương	4=that bai II	1=phoi			#NULL!	#NULL!	#NULL!	0=khong co BMK			#NULL!	#NULL!	#NULL!	#NULL!	#NULL!	3=HIV am tinh	0		0	0	0	0	0	0	0		Cefpodoxim	200	2	acetyl cystein	400	2	Multivitamin
72	2014-04-16	2014-07-20	1=nam	60	0				1954		170	76	234	121192481	Nông dân	BV 74 Trung ương	4=that bai II	1=phoi			#NULL!	#NULL!	#NULL!	0=khong co BMK			#NULL!	#NULL!	#NULL!	#NULL!	#NULL!	3=HIV am tinh	0		0	0	0	0	0	0	0		Cefpodoxim	200	2	acetyl cystein	400	2	Multivitamin
72	2014-04-16	2014-07-25	1=nam	60	0				1954		170	76	234	121192481	Nông dân	BV 74 Trung ương	4=that bai II	1=phoi			#NULL!	#NULL!	#NULL!	0=khong co BMK			#NULL!	#NULL!	#NULL!	#NULL!	#NULL!	3=HIV am tinh	0		0	0	0	0	0	0	0		Cefpodoxim	200	2	acetyl cystein	400	2	Multivitamin
72	2014-04-16	2014-07-29	1=nam	60	0				1954		170	76	234	121192481	Nông dân	BV 74 Trung ương	4=that bai II	1=phoi			#NULL!	#NULL!	#NULL!	0=khong co BMK			#NULL!	#NULL!	#NULL!	#NULL!	#NULL!	3=HIV am tinh	0		0	0	0	0	0	0	0		Cefpodoxim	200	2	acetyl cystein	400	2	Multivitamin
72	2014-04-16	2014-07-30	1=nam	60	0				1954		170	76	234	121192481	Nông dân	BV 74 Trung ương	4=that bai II	1=phoi			#NULL!	#NULL!	#NULL!	0=khong co BMK			#NULL!	#NULL!	#NULL!	#NULL!	#NULL!	3=HIV am tinh	0		0	0	0	0	0	0	0		Cefpodoxim	200	2	acetyl cystein	400	2	Multivitamin
72	2014-04-16	2014-08-17	1=nam	60	0				1954		170	76	234	121192481	Nông dân	BV 74 Trung ương	4=that bai II	1=phoi			#NULL!	#NULL!	#NULL!	0=khong co BMK			#NULL!	#NULL!	#NULL!	#NULL!	#NULL!	3=HIV am tinh	0		0	0	0	0	0	0	0		Cefpodoxim	200	2	acetyl cystein	400	2	Multivitamin
72	2014-04-16	2014-08-26	1=nam	60	0				1954		170	76	234	121192481	Nông dân	BV 74 Trung ương	4=that bai II	1=phoi			#NULL!	#NULL!	#NULL!	0=khong co BMK			#NULL!	#NULL!	#NULL!	#NULL!	#NULL!	3=HIV am tinh	0		0	0	0	0	0	0	0		Cefpodoxim	200	2	acetyl cystein	400	2	Multivitamin
72	2014-04-16	2014-09-04	1=nam	60	0				1954		170	76	234	121192481	Nông dân	BV 74 Trung ương	4=that bai II	1=phoi			#NULL!	#NULL!	#NULL!	0=khong co BMK			#NULL!	#NULL!	#NULL!	#NULL!	#NULL!	3=HIV am tinh	0		0	0	0	0	0	0	0		Cefpodoxim	200	2	acetyl cystein	400	2	Multivitamin
72	2014-04-16	2014-09-16	1=nam	60	0				1954		170	76	234	121192481	Nông dân	BV 74 Trung ương	4=that bai II	1=phoi			#NULL!	#NULL!	#NULL!	0=khong co BMK			#NULL!	#NULL!	#NULL!	#NULL!	#NULL!	3=HIV am tinh	0		0	0	0	0	0	0	0		Cefpodoxim	200	2	acetyl cystein	400	2	Multivitamin
72	2014-04-16	2014-09-20	1=nam	60	0				1954		170	76	234	121192481	Nông dân	BV 74 Trung ương	4=that bai II	1=phoi			#NULL!	#NULL!	#NULL!	0=khong co BMK			#NULL!	#NULL!	#NULL!	#NULL!	#NULL!	3=HIV am tinh	0		0	0	0	0	0	0	0		Cefpodoxim	200	2	acetyl cystein	400	2	Multivitamin
72	2014-04-16	2014-09-22	1=nam	60	0				1954		170	76	234	121192481	Nông dân	BV 74 Trung ương	4=that bai II	1=phoi			#NULL!	#NULL!	#NULL!	0=khong co BMK			#NULL!	#NULL!	#NULL!	#NULL!	#NULL!	3=HIV am tinh	0		0	0	0	0	0	0	0		Cefpodoxim	200	2	acetyl cystein	400	2	Multivitamin
72	2014-04-16	2014-09-25	1=nam	60	0				1954		170	76	234	121192481	Nông dân	BV 74 Trung ương	4=that bai II	1=phoi			#NULL!	#NULL!	#NULL!	0=khong co BMK			#NULL!	#NULL!	#NULL!	#NULL!	#NULL!	3=HIV am tinh	0		0	0	0	0	0	0	0		Cefpodoxim	200	2	acetyl cystein	400	2	Multivitamin
72	2014-04-16	2014-10-02	1=nam	60	0				1954		170	76	234	121192481	Nông dân	BV 74 Trung ương	4=that bai II	1=phoi			#NULL!	#NULL!	#NULL!	0=khong co BMK			#NULL!	#NULL!	#NULL!	#NULL!	#NULL!	3=HIV am tinh	0		0	0	0	0	0	0	0		Cefpodoxim	200	2	acetyl cystein	400	2	Multivitamin
72	2014-04-16	2014-10-04	1=nam	60	0				1954		170	76	234	121192481	Nông dân	BV 74 Trung ương	4=that bai II	1=phoi			#NULL!	#NULL!	#NULL!	0=khong co BMK			#NULL!	#NULL!	#NULL!	#NULL!	#NULL!	3=HIV am tinh	0		0	0	0	0	0	0	0		Cefpodoxim	200	2	acetyl cystein	400	2	Multivitamin
72	2014-04-16	2014-10-18	1=nam	60	0				1954		170	76	234	121192481	Nông dân	BV 74 Trung ương	4=that bai II	1=phoi			#NULL!	#NULL!	#NULL!	0=khong co BMK			#NULL!	#NULL!	#NULL!	#NULL!	#NULL!	3=HIV am tinh	0		0	0	0	0	0	0	0		Cefpodoxim	200	2	acetyl cystein	400	2	Multivitamin
72	2014-04-16	2014-10-23	1=nam	60	0				1954		170	76	234	121192481	Nông dân	BV 74 Trung ương	4=that bai II	1=phoi			#NULL!	#NULL!	#NULL!	0=khong co BMK			#NULL!	#NULL!	#NULL!	#NULL!	#NULL!	3=HIV am tinh	0		0	0	0	0	0	0	0		Cefpodoxim	200	2	acetyl cystein	400	2	Multivitamin
72	2014-04-16	2014-11-02	1=nam	60	0				1954		170	76	234	121192481	Nông dân	BV 74 Trung ương	4=that bai II	1=phoi			#NULL!	#NULL!	#NULL!	0=khong co BMK			#NULL!	#NULL!	#NULL!	#NULL!	#NULL!	3=HIV am tinh	0		0	0	0	0	0	0	0		Cefpodoxim	200	2	acetyl cystein	400	2	Multivitamin
72	2014-04-16	2014-11-09	1=nam	60	0				1954		170	76	234	121192481	Nông dân	BV 74 Trung ương	4=that bai II	1=phoi			#NULL!	#NULL!	#NULL!	0=khong co BMK			#NULL!	#NULL!	#NULL!	#NULL!	#NULL!	3=HIV am tinh	0		0	0	0	0	0	0	0		Cefpodoxim	200	2	acetyl cystein	400	2	Multivitamin
72	2014-04-16	2014-11-16	1=nam	60	0				1954		170	76	234	121192481	Nông dân	BV 74 Trung ương	4=that bai II	1=phoi			#NULL!	#NULL!	#NULL!	0=khong co BMK			#NULL!	#NULL!	#NULL!	#NULL!	#NULL!	3=HIV am tinh	0		0	0	0	0	0	0	0		Cefpodoxim	200	2	acetyl cystein	400	2	Multivitamin
72	2014-04-16	2014-12-07	1=nam	60	0				1954		170	76	234	121192481	Nông dân	BV 74 Trung ương	4=that bai II	1=phoi			#NULL!	#NULL!	#NULL!	0=khong co BMK			#NULL!	#NULL!	#NULL!	#NULL!	#NULL!	3=HIV am tinh	0		0	0	0	0	0	0	0		Cefpodoxim	200	2	acetyl cystein	400	2	Multivitamin
72	2014-04-16	2014-12-10	1=nam	60	0				1954		170	76	234	121192481	Nông dân	BV 74 Trung ương	4=that bai II	1=phoi			#NULL!	#NULL!	#NULL!	0=khong co BMK			#NULL!	#NULL!	#NULL!	#NULL!	#NULL!	3=HIV am tinh	0		0	0	0	0	0	0	0		Cefpodoxim	200	2	acetyl cystein	400	2	Multivitamin
72	2014-04-16	2014-12-13	1=nam	60	0				1954		170	76	234	121192481	Nông dân	BV 74 Trung ương	4=that bai II	1=phoi			#NULL!	#NULL!	#NULL!	0=khong co BMK			#NULL!	#NULL!	#NULL!	#NULL!	#NULL!	3=HIV am tinh	0		0	0	0	0	0	0	0		Cefpodoxim	200	2	acetyl cystein	400	2	Multivitamin
72	2014-04-16	2014-12-15	1=nam	60	0				1954		170	76	234	121192481	Nông dân	BV 74 Trung ương	4=that bai II	1=phoi			#NULL!	#NULL!	#NULL!	0=khong co BMK			#NULL!	#NULL!	#NULL!	#NULL!	#NULL!	3=HIV am tinh	0		0	0	0	0	0	0	0		Cefpodoxim	200	2	acetyl cystein	400	2	Multivitamin
72	2014-04-16	2015-01-01	1=nam	60	0				1954		170	76	234	121192481	Nông dân	BV 74 Trung ương	4=that bai II	1=phoi			#NULL!	#NULL!	#NULL!	0=khong co BMK			#NULL!	#NULL!	#NULL!	#NULL!	#NULL!	3=HIV am tinh	0		0	0	0	0	0	0	0		Cefpodoxim	200	2	acetyl cystein	400	2	Multivitamin
72	2014-04-16	2015-01-13	1=nam	60	0				1954		170	76	234	121192481	Nông dân	BV 74 Trung ương	4=that bai II	1=phoi			#NULL!	#NULL!	#NULL!	0=khong co BMK			#NULL!	#NULL!	#NULL!	#NULL!	#NULL!	3=HIV am tinh	0		0	0	0	0	0	0	0		Cefpodoxim	200	2	acetyl cystein	400	2	Multivitamin
72	2014-04-16	2015-01-14	1=nam	60	0				1954		170	76	234	121192481	Nông dân	BV 74 Trung ương	4=that bai II	1=phoi			#NULL!	#NULL!	#NULL!	0=khong co BMK			#NULL!	#NULL!	#NULL!	#NULL!	#NULL!	3=HIV am tinh	0		0	0	0	0	0	0	0		Cefpodoxim	200	2	acetyl cystein	400	2	Multivitamin
72	2014-04-16	2015-01-15	1=nam	60	0				1954		170	76	234	121192481	Nông dân	BV 74 Trung ương	4=that bai II	1=phoi			#NULL!	#NULL!	#NULL!	0=khong co BMK			#NULL!	#NULL!	#NULL!	#NULL!	#NULL!	3=HIV am tinh	0		0	0	0	0	0	0	0		Cefpodoxim	200	2	acetyl cystein	400	2	Multivitamin
72	2014-04-16	2015-02-02	1=nam	60	0				1954		170	76	234	121192481	Nông dân	BV 74 Trung ương	4=that bai II	1=phoi			#NULL!	#NULL!	#NULL!	0=khong co BMK			#NULL!	#NULL!	#NULL!	#NULL!	#NULL!	3=HIV am tinh	0		0	0	0	0	0	0	0		Cefpodoxim	200	2	acetyl cystein	400	2	Multivitamin
72	2014-04-16	2015-02-05	1=nam	60	0				1954		170	76	234	121192481	Nông dân	BV 74 Trung ương	4=that bai II	1=phoi			#NULL!	#NULL!	#NULL!	0=khong co BMK			#NULL!	#NULL!	#NULL!	#NULL!	#NULL!	3=HIV am tinh	0		0	0	0	0	0	0	0		Cefpodoxim	200	2	acetyl cystein	400	2	Multivitamin
72	2014-04-16	2015-02-12	1=nam	60	0				1954		170	76	234	121192481	Nông dân	BV 74 Trung ương	4=that bai II	1=phoi			#NULL!	#NULL!	#NULL!	0=khong co BMK			#NULL!	#NULL!	#NULL!	#NULL!	#NULL!	3=HIV am tinh	0		0	0	0	0	0	0	0		Cefpodoxim	200	2	acetyl cystein	400	2	Multivitamin
72	2014-04-16	2015-02-13	1=nam	60	0				1954		170	76	234	121192481	Nông dân	BV 74 Trung ương	4=that bai II	1=phoi			#NULL!	#NULL!	#NULL!	0=khong co BMK			#NULL!	#NULL!	#NULL!	#NULL!	#NULL!	3=HIV am tinh	0		0	0	0	0	0	0	0		Cefpodoxim	200	2	acetyl cystein	400	2	Multivitamin
72	2014-04-16	2015-03-01	1=nam	60	0				1954		170	76	234	121192481	Nông dân	BV 74 Trung ương	4=that bai II	1=phoi			#NULL!	#NULL!	#NULL!	0=khong co BMK			#NULL!	#NULL!	#NULL!	#NULL!	#NULL!	3=HIV am tinh	0		0	0	0	0	0	0	0		Cefpodoxim	200	2	acetyl cystein	400	2	Multivitamin
72	2014-04-16	2015-03-05	1=nam	60	0				1954		170	76	234	121192481	Nông dân	BV 74 Trung ương	4=that bai II	1=phoi			#NULL!	#NULL!	#NULL!	0=khong co BMK			#NULL!	#NULL!	#NULL!	#NULL!	#NULL!	3=HIV am tinh	0		0	0	0	0	0	0	0		Cefpodoxim	200	2	acetyl cystein	400	2	Multivitamin
72	2014-04-16	2015-03-16	1=nam	60	0				1954		170	76	234	121192481	Nông dân	BV 74 Trung ương	4=that bai II	1=phoi			#NULL!	#NULL!	#NULL!	0=khong co BMK			#NULL!	#NULL!	#NULL!	#NULL!	#NULL!	3=HIV am tinh	0		0	0	0	0	0	0	0		Cefpodoxim	200	2	acetyl cystein	400	2	Multivitamin
72	2014-04-16	2015-04-09	1=nam	60	0				1954		170	76	234	121192481	Nông dân	BV 74 Trung ương	4=that bai II	1=phoi			#NULL!	#NULL!	#NULL!	0=khong co BMK			#NULL!	#NULL!	#NULL!	#NULL!	#NULL!	3=HIV am tinh	0		0	0	0	0	0	0	0		Cefpodoxim	200	2	acetyl cystein	400	2	Multivitamin
72	2014-04-16	2015-04-17	1=nam	60	0				1954		170	76	234	121192481	Nông dân	BV 74 Trung ương	4=that bai II	1=phoi			#NULL!	#NULL!	#NULL!	0=khong co BMK			#NULL!	#NULL!	#NULL!	#NULL!	#NULL!	3=HIV am tinh	0		0	0	0	0	0	0	0		Cefpodoxim	200	2	acetyl cystein	400	2	Multivitamin
72	2014-04-16	2015-04-24	1=nam	60	0				1954		170	76	234	121192481	Nông dân	BV 74 Trung ương	4=that bai II	1=phoi			#NULL!	#NULL!	#NULL!	0=khong co BMK			#NULL!	#NULL!	#NULL!	#NULL!	#NULL!	3=HIV am tinh	0		0	0	0	0	0	0	0		Cefpodoxim	200	2	acetyl cystein	400	2	Multivitamin
72	2014-04-16	2015-05-01	1=nam	60	0				1954		170	76	234	121192481	Nông dân	BV 74 Trung ương	4=that bai II	1=phoi			#NULL!	#NULL!	#NULL!	0=khong co BMK			#NULL!	#NULL!	#NULL!	#NULL!	#NULL!	3=HIV am tinh	0		0	0	0	0	0	0	0		Cefpodoxim	200	2	acetyl cystein	400	2	Multivitamin
72	2014-04-16	2015-05-13	1=nam	60	0				1954		170	76	234	121192481	Nông dân	BV 74 Trung ương	4=that bai II	1=phoi			#NULL!	#NULL!	#NULL!	0=khong co BMK			#NULL!	#NULL!	#NULL!	#NULL!	#NULL!	3=HIV am tinh	0		0	0	0	0	0	0	0		Cefpodoxim	200	2	acetyl cystein	400	2	Multivitamin
72	2014-04-16	2015-05-16	1=nam	60	0				1954		170	76	234	121192481	Nông dân	BV 74 Trung ương	4=that bai II	1=phoi			#NULL!	#NULL!	#NULL!	0=khong co BMK			#NULL!	#NULL!	#NULL!	#NULL!	#NULL!	3=HIV am tinh	0		0	0	0	0	0	0	0		Cefpodoxim	200	2	acetyl cystein	400	2	Multivitamin
72	2014-04-16	2015-06-01	1=nam	60	0				1954		170	76	234	121192481	Nông dân	BV 74 Trung ương	4=that bai II	1=phoi			#NULL!	#NULL!	#NULL!	0=khong co BMK			#NULL!	#NULL!	#NULL!	#NULL!	#NULL!	3=HIV am tinh	0		0	0	0	0	0	0	0		Cefpodoxim	200	2	acetyl cystein	400	2	Multivitamin
72	2014-04-16	2015-06-02	1=nam	60	0				1954		170	76	234	121192481	Nông dân	BV 74 Trung ương	4=that bai II	1=phoi			#NULL!	#NULL!	#NULL!	0=khong co BMK			#NULL!	#NULL!	#NULL!	#NULL!	#NULL!	3=HIV am tinh	0		0	0	0	0	0	0	0		Cefpodoxim	200	2	acetyl cystein	400	2	Multivitamin
72	2014-04-16	2015-06-04	1=nam	60	0				1954		170	76	234	121192481	Nông dân	BV 74 Trung ương	4=that bai II	1=phoi			#NULL!	#NULL!	#NULL!	0=khong co BMK			#NULL!	#NULL!	#NULL!	#NULL!	#NULL!	3=HIV am tinh	0		0	0	0	0	0	0	0		Cefpodoxim	200	2	acetyl cystein	400	2	Multivitamin
72	2014-04-16	2015-06-18	1=nam	60	0				1954		170	76	234	121192481	Nông dân	BV 74 Trung ương	4=that bai II	1=phoi			#NULL!	#NULL!	#NULL!	0=khong co BMK			#NULL!	#NULL!	#NULL!	#NULL!	#NULL!	3=HIV am tinh	0		0	0	0	0	0	0	0		Cefpodoxim	200	2	acetyl cystein	400	2	Multivitamin
72	2014-04-16	2015-07-01	1=nam	60	0				1954		170	76	234	121192481	Nông dân	BV 74 Trung ương	4=that bai II	1=phoi			#NULL!	#NULL!	#NULL!	0=khong co BMK			#NULL!	#NULL!	#NULL!	#NULL!	#NULL!	3=HIV am tinh	0		0	0	0	0	0	0	0		Cefpodoxim	200	2	acetyl cystein	400	2	Multivitamin
72	2014-04-16	2015-07-03	1=nam	60	0				1954		170	76	234	121192481	Nông dân	BV 74 Trung ương	4=that bai II	1=phoi			#NULL!	#NULL!	#NULL!	0=khong co BMK			#NULL!	#NULL!	#NULL!	#NULL!	#NULL!	3=HIV am tinh	0		0	0	0	0	0	0	0		Cefpodoxim	200	2	acetyl cystein	400	2	Multivitamin
72	2014-04-16	2015-07-04	1=nam	60	0				1954		170	76	234	121192481	Nông dân	BV 74 Trung ương	4=that bai II	1=phoi			#NULL!	#NULL!	#NULL!	0=khong co BMK			#NULL!	#NULL!	#NULL!	#NULL!	#NULL!	3=HIV am tinh	0		0	0	0	0	0	0	0		Cefpodoxim	200	2	acetyl cystein	400	2	Multivitamin
72	2014-04-16	2015-07-18	1=nam	60	0				1954		170	76	234	121192481	Nông dân	BV 74 Trung ương	4=that bai II	1=phoi			#NULL!	#NULL!	#NULL!	0=khong co BMK			#NULL!	#NULL!	#NULL!	#NULL!	#NULL!	3=HIV am tinh	0		0	0	0	0	0	0	0		Cefpodoxim	200	2	acetyl cystein	400	2	Multivitamin
72	2014-04-16	2015-07-23	1=nam	60	0				1954		170	76	234	121192481	Nông dân	BV 74 Trung ương	4=that bai II	1=phoi			#NULL!	#NULL!	#NULL!	0=khong co BMK			#NULL!	#NULL!	#NULL!	#NULL!	#NULL!	3=HIV am tinh	0		0	0	0	0	0	0	0		Cefpodoxim	200	2	acetyl cystein	400	2	Multivitamin
72	2014-04-16	2015-07-24	1=nam	60	0				1954		170	76	234	121192481	Nông dân	BV 74 Trung ương	4=that bai II	1=phoi			#NULL!	#NULL!	#NULL!	0=khong co BMK			#NULL!	#NULL!	#NULL!	#NULL!	#NULL!	3=HIV am tinh	0		0	0	0	0	0	0	0		Cefpodoxim	200	2	acetyl cystein	400	2	Multivitamin
72	2014-04-16	2015-08-01	1=nam	60	0				1954		170	76	234	121192481	Nông dân	BV 74 Trung ương	4=that bai II	1=phoi			#NULL!	#NULL!	#NULL!	0=khong co BMK			#NULL!	#NULL!	#NULL!	#NULL!	#NULL!	3=HIV am tinh	0		0	0	0	0	0	0	0		Cefpodoxim	200	2	acetyl cystein	400	2	Multivitamin
72	2014-04-16	2015-08-07	1=nam	60	0				1954		170	76	234	121192481	Nông dân	BV 74 Trung ương	4=that bai II	1=phoi			#NULL!	#NULL!	#NULL!	0=khong co BMK			#NULL!	#NULL!	#NULL!	#NULL!	#NULL!	3=HIV am tinh	0		0	0	0	0	0	0	0		Cefpodoxim	200	2	acetyl cystein	400	2	Multivitamin
72	2014-04-16	2015-08-12	1=nam	60	0				1954		170	76	234	121192481	Nông dân	BV 74 Trung ương	4=that bai II	1=phoi			#NULL!	#NULL!	#NULL!	0=khong co BMK			#NULL!	#NULL!	#NULL!	#NULL!	#NULL!	3=HIV am tinh	0		0	0	0	0	0	0	0		Cefpodoxim	200	2	acetyl cystein	400	2	Multivitamin
72	2014-04-16	2015-08-25	1=nam	60	0				1954		170	76	234	121192481	Nông dân	BV 74 Trung ương	4=that bai II	1=phoi			#NULL!	#NULL!	#NULL!	0=khong co BMK			#NULL!	#NULL!	#NULL!	#NULL!	#NULL!	3=HIV am tinh	0		0	0	0	0	0	0	0		Cefpodoxim	200	2	acetyl cystein	400	2	Multivitamin
72	2014-04-16	2015-09-01	1=nam	60	0				1954		170	76	234	121192481	Nông dân	BV 74 Trung ương	4=that bai II	1=phoi			#NULL!	#NULL!	#NULL!	0=khong co BMK			#NULL!	#NULL!	#NULL!	#NULL!	#NULL!	3=HIV am tinh	0		0	0	0	0	0	0	0		Cefpodoxim	200	2	acetyl cystein	400	2	Multivitamin
72	2014-04-16	2015-09-07	1=nam	60	0				1954		170	76	234	121192481	Nông dân	BV 74 Trung ương	4=that bai II	1=phoi			#NULL!	#NULL!	#NULL!	0=khong co BMK			#NULL!	#NULL!	#NULL!	#NULL!	#NULL!	3=HIV am tinh	0		0	0	0	0	0	0	0		Cefpodoxim	200	2	acetyl cystein	400	2	Multivitamin
72	2014-04-16	2015-09-16	1=nam	60	0				1954		170	76	234	121192481	Nông dân	BV 74 Trung ương	4=that bai II	1=phoi			#NULL!	#NULL!	#NULL!	0=khong co BMK			#NULL!	#NULL!	#NULL!	#NULL!	#NULL!	3=HIV am tinh	0		0	0	0	0	0	0	0		Cefpodoxim	200	2	acetyl cystein	400	2	Multivitamin
72	2014-04-16	2015-09-17	1=nam	60	0				1954		170	76	234	121192481	Nông dân	BV 74 Trung ương	4=that bai II	1=phoi			#NULL!	#NULL!	#NULL!	0=khong co BMK			#NULL!	#NULL!	#NULL!	#NULL!	#NULL!	3=HIV am tinh	0		0	0	0	0	0	0	0		Cefpodoxim	200	2	acetyl cystein	400	2	Multivitamin
72	2014-04-16	2015-09-23	1=nam	60	0				1954		170	76	234	121192481	Nông dân	BV 74 Trung ương	4=that bai II	1=phoi			#NULL!	#NULL!	#NULL!	0=khong co BMK			#NULL!	#NULL!	#NULL!	#NULL!	#NULL!	3=HIV am tinh	0		0	0	0	0	0	0	0		Cefpodoxim	200	2	acetyl cystein	400	2	Multivitamin
72	2014-04-16	2015-10-01	1=nam	60	0				1954		170	76	234	121192481	Nông dân	BV 74 Trung ương	4=that bai II	1=phoi			#NULL!	#NULL!	#NULL!	0=khong co BMK			#NULL!	#NULL!	#NULL!	#NULL!	#NULL!	3=HIV am tinh	0		0	0	0	0	0	0	0		Cefpodoxim	200	2	acetyl cystein	400	2	Multivitamin
72	2014-04-16	2015-10-27	1=nam	60	0				1954		170	76	234	121192481	Nông dân	BV 74 Trung ương	4=that bai II	1=phoi			#NULL!	#NULL!	#NULL!	0=khong co BMK			#NULL!	#NULL!	#NULL!	#NULL!	#NULL!	3=HIV am tinh	0		0	0	0	0	0	0	0		Cefpodoxim	200	2	acetyl cystein	400	2	Multivitamin
73	2014-04-17	2014-04-21	1=nam	69	0				1945		168	41	235		Nông dân	BV 74 Trung ương	1=moi	1=phoi	3=nghien ruou		#NULL!	#NULL!	#NULL!	0=khong co BMK			#NULL!	#NULL!	#NULL!	#NULL!	#NULL!	3=HIV am tinh	0		0	0	0	0	0	0	0
73	2014-04-17	2014-04-28	1=nam	69	0				1945		168	41	235		Nông dân	BV 74 Trung ương	1=moi	1=phoi	3=nghien ruou		#NULL!	#NULL!	#NULL!	0=khong co BMK			#NULL!	#NULL!	#NULL!	#NULL!	#NULL!	3=HIV am tinh	0		0	0	0	0	0	0	0
73	2014-04-17	2014-05-08	1=nam	69	0				1945		168	41	235		Nông dân	BV 74 Trung ương	1=moi	1=phoi	3=nghien ruou		#NULL!	#NULL!	#NULL!	0=khong co BMK			#NULL!	#NULL!	#NULL!	#NULL!	#NULL!	3=HIV am tinh	0		0	0	0	0	0	0	0
74	2014-04-08	2014-04-11	1=nam	31	0				1983		170	40	236	090880032	Buôn bán	BV 74 Trung ương	99=	1=phoi	4=nghien ma tuy		#NULL!	#NULL!	#NULL!	0=khong co BMK			#NULL!	#NULL!	#NULL!	#NULL!	#NULL!	3=HIV am tinh	0		0	0	0	0	0	0	0		Salbutamol	8	2	Multivitamin	1 viên	2	Trimetazidine
74	2014-04-08	2014-04-18	1=nam	31	0				1983		170	40	236	090880032	Buôn bán	BV 74 Trung ương	99=	1=phoi	4=nghien ma tuy		#NULL!	#NULL!	#NULL!	0=khong co BMK			#NULL!	#NULL!	#NULL!	#NULL!	#NULL!	3=HIV am tinh	0		0	0	0	0	0	0	0		Salbutamol	8	2	Multivitamin	1 viên	2	Trimetazidine
74	2014-04-08	2014-05-09	1=nam	31	0				1983		170	40	236	090880032	Buôn bán	BV 74 Trung ương	99=	1=phoi	4=nghien ma tuy		#NULL!	#NULL!	#NULL!	0=khong co BMK			#NULL!	#NULL!	#NULL!	#NULL!	#NULL!	3=HIV am tinh	0		0	0	0	0	0	0	0		Salbutamol	8	2	Multivitamin	1 viên	2	Trimetazidine
74	2014-04-08	2014-05-20	1=nam	31	0				1983		170	40	236	090880032	Buôn bán	BV 74 Trung ương	99=	1=phoi	4=nghien ma tuy		#NULL!	#NULL!	#NULL!	0=khong co BMK			#NULL!	#NULL!	#NULL!	#NULL!	#NULL!	3=HIV am tinh	0		0	0	0	0	0	0	0		Salbutamol	8	2	Multivitamin	1 viên	2	Trimetazidine
74	2014-04-08	2014-06-05	1=nam	31	0				1983		170	40	236	090880032	Buôn bán	BV 74 Trung ương	99=	1=phoi	4=nghien ma tuy		#NULL!	#NULL!	#NULL!	0=khong co BMK			#NULL!	#NULL!	#NULL!	#NULL!	#NULL!	3=HIV am tinh	0		0	0	0	0	0	0	0		Salbutamol	8	2	Multivitamin	1 viên	2	Trimetazidine
74	2014-04-08	2014-06-08	1=nam	31	0				1983		170	40	236	090880032	Buôn bán	BV 74 Trung ương	99=	1=phoi	4=nghien ma tuy		#NULL!	#NULL!	#NULL!	0=khong co BMK			#NULL!	#NULL!	#NULL!	#NULL!	#NULL!	3=HIV am tinh	0		0	0	0	0	0	0	0		Salbutamol	8	2	Multivitamin	1 viên	2	Trimetazidine
74	2014-04-08	2014-06-23	1=nam	31	0				1983		170	40	236	090880032	Buôn bán	BV 74 Trung ương	99=	1=phoi	4=nghien ma tuy		#NULL!	#NULL!	#NULL!	0=khong co BMK			#NULL!	#NULL!	#NULL!	#NULL!	#NULL!	3=HIV am tinh	0		0	0	0	0	0	0	0		Salbutamol	8	2	Multivitamin	1 viên	2	Trimetazidine
74	2014-04-08	2014-07-07	1=nam	31	0				1983		170	40	236	090880032	Buôn bán	BV 74 Trung ương	99=	1=phoi	4=nghien ma tuy		#NULL!	#NULL!	#NULL!	0=khong co BMK			#NULL!	#NULL!	#NULL!	#NULL!	#NULL!	3=HIV am tinh	0		0	0	0	0	0	0	0		Salbutamol	8	2	Multivitamin	1 viên	2	Trimetazidine
74	2014-04-08	2014-07-10	1=nam	31	0				1983		170	40	236	090880032	Buôn bán	BV 74 Trung ương	99=	1=phoi	4=nghien ma tuy		#NULL!	#NULL!	#NULL!	0=khong co BMK			#NULL!	#NULL!	#NULL!	#NULL!	#NULL!	3=HIV am tinh	0		0	0	0	0	0	0	0		Salbutamol	8	2	Multivitamin	1 viên	2	Trimetazidine
74	2014-04-08	2014-07-17	1=nam	31	0				1983		170	40	236	090880032	Buôn bán	BV 74 Trung ương	99=	1=phoi	4=nghien ma tuy		#NULL!	#NULL!	#NULL!	0=khong co BMK			#NULL!	#NULL!	#NULL!	#NULL!	#NULL!	3=HIV am tinh	0		0	0	0	0	0	0	0		Salbutamol	8	2	Multivitamin	1 viên	2	Trimetazidine
74	2014-04-08	2014-07-21	1=nam	31	0				1983		170	40	236	090880032	Buôn bán	BV 74 Trung ương	99=	1=phoi	4=nghien ma tuy		#NULL!	#NULL!	#NULL!	0=khong co BMK			#NULL!	#NULL!	#NULL!	#NULL!	#NULL!	3=HIV am tinh	0		0	0	0	0	0	0	0		Salbutamol	8	2	Multivitamin	1 viên	2	Trimetazidine
74	2014-04-08	2014-07-24	1=nam	31	0				1983		170	40	236	090880032	Buôn bán	BV 74 Trung ương	99=	1=phoi	4=nghien ma tuy		#NULL!	#NULL!	#NULL!	0=khong co BMK			#NULL!	#NULL!	#NULL!	#NULL!	#NULL!	3=HIV am tinh	0		0	0	0	0	0	0	0		Salbutamol	8	2	Multivitamin	1 viên	2	Trimetazidine
74	2014-04-08	2014-07-25	1=nam	31	0				1983		170	40	236	090880032	Buôn bán	BV 74 Trung ương	99=	1=phoi	4=nghien ma tuy		#NULL!	#NULL!	#NULL!	0=khong co BMK			#NULL!	#NULL!	#NULL!	#NULL!	#NULL!	3=HIV am tinh	0		0	0	0	0	0	0	0		Salbutamol	8	2	Multivitamin	1 viên	2	Trimetazidine
74	2014-04-08	2014-07-30	1=nam	31	0				1983		170	40	236	090880032	Buôn bán	BV 74 Trung ương	99=	1=phoi	4=nghien ma tuy		#NULL!	#NULL!	#NULL!	0=khong co BMK			#NULL!	#NULL!	#NULL!	#NULL!	#NULL!	3=HIV am tinh	0		0	0	0	0	0	0	0		Salbutamol	8	2	Multivitamin	1 viên	2	Trimetazidine
74	2014-04-08	2014-09-04	1=nam	31	0				1983		170	40	236	090880032	Buôn bán	BV 74 Trung ương	99=	1=phoi	4=nghien ma tuy		#NULL!	#NULL!	#NULL!	0=khong co BMK			#NULL!	#NULL!	#NULL!	#NULL!	#NULL!	3=HIV am tinh	0		0	0	0	0	0	0	0		Salbutamol	8	2	Multivitamin	1 viên	2	Trimetazidine
74	2014-04-08	2014-09-05	1=nam	31	0				1983		170	40	236	090880032	Buôn bán	BV 74 Trung ương	99=	1=phoi	4=nghien ma tuy		#NULL!	#NULL!	#NULL!	0=khong co BMK			#NULL!	#NULL!	#NULL!	#NULL!	#NULL!	3=HIV am tinh	0		0	0	0	0	0	0	0		Salbutamol	8	2	Multivitamin	1 viên	2	Trimetazidine
74	2014-04-08	2014-09-11	1=nam	31	0				1983		170	40	236	090880032	Buôn bán	BV 74 Trung ương	99=	1=phoi	4=nghien ma tuy		#NULL!	#NULL!	#NULL!	0=khong co BMK			#NULL!	#NULL!	#NULL!	#NULL!	#NULL!	3=HIV am tinh	0		0	0	0	0	0	0	0		Salbutamol	8	2	Multivitamin	1 viên	2	Trimetazidine
74	2014-04-08	2014-09-20	1=nam	31	0				1983		170	40	236	090880032	Buôn bán	BV 74 Trung ương	99=	1=phoi	4=nghien ma tuy		#NULL!	#NULL!	#NULL!	0=khong co BMK			#NULL!	#NULL!	#NULL!	#NULL!	#NULL!	3=HIV am tinh	0		0	0	0	0	0	0	0		Salbutamol	8	2	Multivitamin	1 viên	2	Trimetazidine
74	2014-04-08	2014-10-03	1=nam	31	0				1983		170	40	236	090880032	Buôn bán	BV 74 Trung ương	99=	1=phoi	4=nghien ma tuy		#NULL!	#NULL!	#NULL!	0=khong co BMK			#NULL!	#NULL!	#NULL!	#NULL!	#NULL!	3=HIV am tinh	0		0	0	0	0	0	0	0		Salbutamol	8	2	Multivitamin	1 viên	2	Trimetazidine
74	2014-04-08	2014-10-10	1=nam	31	0				1983		170	40	236	090880032	Buôn bán	BV 74 Trung ương	99=	1=phoi	4=nghien ma tuy		#NULL!	#NULL!	#NULL!	0=khong co BMK			#NULL!	#NULL!	#NULL!	#NULL!	#NULL!	3=HIV am tinh	0		0	0	0	0	0	0	0		Salbutamol	8	2	Multivitamin	1 viên	2	Trimetazidine
74	2014-04-08	2014-10-20	1=nam	31	0				1983		170	40	236	090880032	Buôn bán	BV 74 Trung ương	99=	1=phoi	4=nghien ma tuy		#NULL!	#NULL!	#NULL!	0=khong co BMK			#NULL!	#NULL!	#NULL!	#NULL!	#NULL!	3=HIV am tinh	0		0	0	0	0	0	0	0		Salbutamol	8	2	Multivitamin	1 viên	2	Trimetazidine
74	2014-04-08	2014-10-25	1=nam	31	0				1983		170	40	236	090880032	Buôn bán	BV 74 Trung ương	99=	1=phoi	4=nghien ma tuy		#NULL!	#NULL!	#NULL!	0=khong co BMK			#NULL!	#NULL!	#NULL!	#NULL!	#NULL!	3=HIV am tinh	0		0	0	0	0	0	0	0		Salbutamol	8	2	Multivitamin	1 viên	2	Trimetazidine
74	2014-04-08	2014-11-02	1=nam	31	0				1983		170	40	236	090880032	Buôn bán	BV 74 Trung ương	99=	1=phoi	4=nghien ma tuy		#NULL!	#NULL!	#NULL!	0=khong co BMK			#NULL!	#NULL!	#NULL!	#NULL!	#NULL!	3=HIV am tinh	0		0	0	0	0	0	0	0		Salbutamol	8	2	Multivitamin	1 viên	2	Trimetazidine
74	2014-04-08	2014-11-08	1=nam	31	0				1983		170	40	236	090880032	Buôn bán	BV 74 Trung ương	99=	1=phoi	4=nghien ma tuy		#NULL!	#NULL!	#NULL!	0=khong co BMK			#NULL!	#NULL!	#NULL!	#NULL!	#NULL!	3=HIV am tinh	0		0	0	0	0	0	0	0		Salbutamol	8	2	Multivitamin	1 viên	2	Trimetazidine
74	2014-04-08	2014-11-13	1=nam	31	0				1983		170	40	236	090880032	Buôn bán	BV 74 Trung ương	99=	1=phoi	4=nghien ma tuy		#NULL!	#NULL!	#NULL!	0=khong co BMK			#NULL!	#NULL!	#NULL!	#NULL!	#NULL!	3=HIV am tinh	0		0	0	0	0	0	0	0		Salbutamol	8	2	Multivitamin	1 viên	2	Trimetazidine
74	2014-04-08	2014-11-20	1=nam	31	0				1983		170	40	236	090880032	Buôn bán	BV 74 Trung ương	99=	1=phoi	4=nghien ma tuy		#NULL!	#NULL!	#NULL!	0=khong co BMK			#NULL!	#NULL!	#NULL!	#NULL!	#NULL!	3=HIV am tinh	0		0	0	0	0	0	0	0		Salbutamol	8	2	Multivitamin	1 viên	2	Trimetazidine
74	2014-04-08	2014-11-28	1=nam	31	0				1983		170	40	236	090880032	Buôn bán	BV 74 Trung ương	99=	1=phoi	4=nghien ma tuy		#NULL!	#NULL!	#NULL!	0=khong co BMK			#NULL!	#NULL!	#NULL!	#NULL!	#NULL!	3=HIV am tinh	0		0	0	0	0	0	0	0		Salbutamol	8	2	Multivitamin	1 viên	2	Trimetazidine
74	2014-04-08	2014-12-04	1=nam	31	0				1983		170	40	236	090880032	Buôn bán	BV 74 Trung ương	99=	1=phoi	4=nghien ma tuy		#NULL!	#NULL!	#NULL!	0=khong co BMK			#NULL!	#NULL!	#NULL!	#NULL!	#NULL!	3=HIV am tinh	0		0	0	0	0	0	0	0		Salbutamol	8	2	Multivitamin	1 viên	2	Trimetazidine
74	2014-04-08	2014-12-05	1=nam	31	0				1983		170	40	236	090880032	Buôn bán	BV 74 Trung ương	99=	1=phoi	4=nghien ma tuy		#NULL!	#NULL!	#NULL!	0=khong co BMK			#NULL!	#NULL!	#NULL!	#NULL!	#NULL!	3=HIV am tinh	0		0	0	0	0	0	0	0		Salbutamol	8	2	Multivitamin	1 viên	2	Trimetazidine
74	2014-04-08	2014-12-14	1=nam	31	0				1983		170	40	236	090880032	Buôn bán	BV 74 Trung ương	99=	1=phoi	4=nghien ma tuy		#NULL!	#NULL!	#NULL!	0=khong co BMK			#NULL!	#NULL!	#NULL!	#NULL!	#NULL!	3=HIV am tinh	0		0	0	0	0	0	0	0		Salbutamol	8	2	Multivitamin	1 viên	2	Trimetazidine
74	2014-04-08	2014-12-17	1=nam	31	0				1983		170	40	236	090880032	Buôn bán	BV 74 Trung ương	99=	1=phoi	4=nghien ma tuy		#NULL!	#NULL!	#NULL!	0=khong co BMK			#NULL!	#NULL!	#NULL!	#NULL!	#NULL!	3=HIV am tinh	0		0	0	0	0	0	0	0		Salbutamol	8	2	Multivitamin	1 viên	2	Trimetazidine
74	2014-04-08	2015-01-05	1=nam	31	0				1983		170	40	236	090880032	Buôn bán	BV 74 Trung ương	99=	1=phoi	4=nghien ma tuy		#NULL!	#NULL!	#NULL!	0=khong co BMK			#NULL!	#NULL!	#NULL!	#NULL!	#NULL!	3=HIV am tinh	0		0	0	0	0	0	0	0		Salbutamol	8	2	Multivitamin	1 viên	2	Trimetazidine
74	2014-04-08	2015-01-15	1=nam	31	0				1983		170	40	236	090880032	Buôn bán	BV 74 Trung ương	99=	1=phoi	4=nghien ma tuy		#NULL!	#NULL!	#NULL!	0=khong co BMK			#NULL!	#NULL!	#NULL!	#NULL!	#NULL!	3=HIV am tinh	0		0	0	0	0	0	0	0		Salbutamol	8	2	Multivitamin	1 viên	2	Trimetazidine
74	2014-04-08	2015-01-28	1=nam	31	0				1983		170	40	236	090880032	Buôn bán	BV 74 Trung ương	99=	1=phoi	4=nghien ma tuy		#NULL!	#NULL!	#NULL!	0=khong co BMK			#NULL!	#NULL!	#NULL!	#NULL!	#NULL!	3=HIV am tinh	0		0	0	0	0	0	0	0		Salbutamol	8	2	Multivitamin	1 viên	2	Trimetazidine
74	2014-04-08	2015-02-08	1=nam	31	0				1983		170	40	236	090880032	Buôn bán	BV 74 Trung ương	99=	1=phoi	4=nghien ma tuy		#NULL!	#NULL!	#NULL!	0=khong co BMK			#NULL!	#NULL!	#NULL!	#NULL!	#NULL!	3=HIV am tinh	0		0	0	0	0	0	0	0		Salbutamol	8	2	Multivitamin	1 viên	2	Trimetazidine
74	2014-04-08	2015-02-17	1=nam	31	0				1983		170	40	236	090880032	Buôn bán	BV 74 Trung ương	99=	1=phoi	4=nghien ma tuy		#NULL!	#NULL!	#NULL!	0=khong co BMK			#NULL!	#NULL!	#NULL!	#NULL!	#NULL!	3=HIV am tinh	0		0	0	0	0	0	0	0		Salbutamol	8	2	Multivitamin	1 viên	2	Trimetazidine
74	2014-04-08	2015-02-23	1=nam	31	0				1983		170	40	236	090880032	Buôn bán	BV 74 Trung ương	99=	1=phoi	4=nghien ma tuy		#NULL!	#NULL!	#NULL!	0=khong co BMK			#NULL!	#NULL!	#NULL!	#NULL!	#NULL!	3=HIV am tinh	0		0	0	0	0	0	0	0		Salbutamol	8	2	Multivitamin	1 viên	2	Trimetazidine
74	2014-04-08	2015-02-25	1=nam	31	0				1983		170	40	236	090880032	Buôn bán	BV 74 Trung ương	99=	1=phoi	4=nghien ma tuy		#NULL!	#NULL!	#NULL!	0=khong co BMK			#NULL!	#NULL!	#NULL!	#NULL!	#NULL!	3=HIV am tinh	0		0	0	0	0	0	0	0		Salbutamol	8	2	Multivitamin	1 viên	2	Trimetazidine
74	2014-04-08	2015-03-08	1=nam	31	0				1983		170	40	236	090880032	Buôn bán	BV 74 Trung ương	99=	1=phoi	4=nghien ma tuy		#NULL!	#NULL!	#NULL!	0=khong co BMK			#NULL!	#NULL!	#NULL!	#NULL!	#NULL!	3=HIV am tinh	0		0	0	0	0	0	0	0		Salbutamol	8	2	Multivitamin	1 viên	2	Trimetazidine
74	2014-04-08	2015-03-15	1=nam	31	0				1983		170	40	236	090880032	Buôn bán	BV 74 Trung ương	99=	1=phoi	4=nghien ma tuy		#NULL!	#NULL!	#NULL!	0=khong co BMK			#NULL!	#NULL!	#NULL!	#NULL!	#NULL!	3=HIV am tinh	0		0	0	0	0	0	0	0		Salbutamol	8	2	Multivitamin	1 viên	2	Trimetazidine
74	2014-04-08	2015-04-03	1=nam	31	0				1983		170	40	236	090880032	Buôn bán	BV 74 Trung ương	99=	1=phoi	4=nghien ma tuy		#NULL!	#NULL!	#NULL!	0=khong co BMK			#NULL!	#NULL!	#NULL!	#NULL!	#NULL!	3=HIV am tinh	0		0	0	0	0	0	0	0		Salbutamol	8	2	Multivitamin	1 viên	2	Trimetazidine
74	2014-04-08	2015-04-08	1=nam	31	0				1983		170	40	236	090880032	Buôn bán	BV 74 Trung ương	99=	1=phoi	4=nghien ma tuy		#NULL!	#NULL!	#NULL!	0=khong co BMK			#NULL!	#NULL!	#NULL!	#NULL!	#NULL!	3=HIV am tinh	0		0	0	0	0	0	0	0		Salbutamol	8	2	Multivitamin	1 viên	2	Trimetazidine
75	2014-04-19	2014-04-25	1=nam	29	0				1985		166	54	237	070697367	Công nhân	BV 74 Trung ương	4=that bai II	1=phoi			#NULL!	#NULL!	#NULL!	0=khong co BMK			#NULL!	#NULL!	#NULL!	#NULL!	#NULL!	3=HIV am tinh	0		0	0	0	0	0	0	0		Alphachymotrypsin	2 viên	2	Biphenyl dimethyl dicarbonxylate	50	2	Multivitamin
75	2014-04-19	2014-05-05	1=nam	29	0				1985		166	54	237	070697367	Công nhân	BV 74 Trung ương	4=that bai II	1=phoi			#NULL!	#NULL!	#NULL!	0=khong co BMK			#NULL!	#NULL!	#NULL!	#NULL!	#NULL!	3=HIV am tinh	0		0	0	0	0	0	0	0		Alphachymotrypsin	2 viên	2	Biphenyl dimethyl dicarbonxylate	50	2	Multivitamin
75	2014-04-19	2014-05-09	1=nam	29	0				1985		166	54	237	070697367	Công nhân	BV 74 Trung ương	4=that bai II	1=phoi			#NULL!	#NULL!	#NULL!	0=khong co BMK			#NULL!	#NULL!	#NULL!	#NULL!	#NULL!	3=HIV am tinh	0		0	0	0	0	0	0	0		Alphachymotrypsin	2 viên	2	Biphenyl dimethyl dicarbonxylate	50	2	Multivitamin
75	2014-04-19	2014-05-20	1=nam	29	0				1985		166	54	237	070697367	Công nhân	BV 74 Trung ương	4=that bai II	1=phoi			#NULL!	#NULL!	#NULL!	0=khong co BMK			#NULL!	#NULL!	#NULL!	#NULL!	#NULL!	3=HIV am tinh	0		0	0	0	0	0	0	0		Alphachymotrypsin	2 viên	2	Biphenyl dimethyl dicarbonxylate	50	2	Multivitamin
75	2014-04-19	2014-06-02	1=nam	29	0				1985		166	54	237	070697367	Công nhân	BV 74 Trung ương	4=that bai II	1=phoi			#NULL!	#NULL!	#NULL!	0=khong co BMK			#NULL!	#NULL!	#NULL!	#NULL!	#NULL!	3=HIV am tinh	0		0	0	0	0	0	0	0		Alphachymotrypsin	2 viên	2	Biphenyl dimethyl dicarbonxylate	50	2	Multivitamin
75	2014-04-19	2014-06-22	1=nam	29	0				1985		166	54	237	070697367	Công nhân	BV 74 Trung ương	4=that bai II	1=phoi			#NULL!	#NULL!	#NULL!	0=khong co BMK			#NULL!	#NULL!	#NULL!	#NULL!	#NULL!	3=HIV am tinh	0		0	0	0	0	0	0	0		Alphachymotrypsin	2 viên	2	Biphenyl dimethyl dicarbonxylate	50	2	Multivitamin
75	2014-04-19	2014-06-30	1=nam	29	0				1985		166	54	237	070697367	Công nhân	BV 74 Trung ương	4=that bai II	1=phoi			#NULL!	#NULL!	#NULL!	0=khong co BMK			#NULL!	#NULL!	#NULL!	#NULL!	#NULL!	3=HIV am tinh	0		0	0	0	0	0	0	0		Alphachymotrypsin	2 viên	2	Biphenyl dimethyl dicarbonxylate	50	2	Multivitamin
75	2014-04-19	2014-07-05	1=nam	29	0				1985		166	54	237	070697367	Công nhân	BV 74 Trung ương	4=that bai II	1=phoi			#NULL!	#NULL!	#NULL!	0=khong co BMK			#NULL!	#NULL!	#NULL!	#NULL!	#NULL!	3=HIV am tinh	0		0	0	0	0	0	0	0		Alphachymotrypsin	2 viên	2	Biphenyl dimethyl dicarbonxylate	50	2	Multivitamin
75	2014-04-19	2014-07-09	1=nam	29	0				1985		166	54	237	070697367	Công nhân	BV 74 Trung ương	4=that bai II	1=phoi			#NULL!	#NULL!	#NULL!	0=khong co BMK			#NULL!	#NULL!	#NULL!	#NULL!	#NULL!	3=HIV am tinh	0		0	0	0	0	0	0	0		Alphachymotrypsin	2 viên	2	Biphenyl dimethyl dicarbonxylate	50	2	Multivitamin
75	2014-04-19	2014-07-17	1=nam	29	0				1985		166	54	237	070697367	Công nhân	BV 74 Trung ương	4=that bai II	1=phoi			#NULL!	#NULL!	#NULL!	0=khong co BMK			#NULL!	#NULL!	#NULL!	#NULL!	#NULL!	3=HIV am tinh	0		0	0	0	0	0	0	0		Alphachymotrypsin	2 viên	2	Biphenyl dimethyl dicarbonxylate	50	2	Multivitamin
75	2014-04-19	2014-07-23	1=nam	29	0				1985		166	54	237	070697367	Công nhân	BV 74 Trung ương	4=that bai II	1=phoi			#NULL!	#NULL!	#NULL!	0=khong co BMK			#NULL!	#NULL!	#NULL!	#NULL!	#NULL!	3=HIV am tinh	0		0	0	0	0	0	0	0		Alphachymotrypsin	2 viên	2	Biphenyl dimethyl dicarbonxylate	50	2	Multivitamin
75	2014-04-19	2014-08-05	1=nam	29	0				1985		166	54	237	070697367	Công nhân	BV 74 Trung ương	4=that bai II	1=phoi			#NULL!	#NULL!	#NULL!	0=khong co BMK			#NULL!	#NULL!	#NULL!	#NULL!	#NULL!	3=HIV am tinh	0		0	0	0	0	0	0	0		Alphachymotrypsin	2 viên	2	Biphenyl dimethyl dicarbonxylate	50	2	Multivitamin
75	2014-04-19	2014-08-28	1=nam	29	0				1985		166	54	237	070697367	Công nhân	BV 74 Trung ương	4=that bai II	1=phoi			#NULL!	#NULL!	#NULL!	0=khong co BMK			#NULL!	#NULL!	#NULL!	#NULL!	#NULL!	3=HIV am tinh	0		0	0	0	0	0	0	0		Alphachymotrypsin	2 viên	2	Biphenyl dimethyl dicarbonxylate	50	2	Multivitamin
75	2014-04-19	2014-09-08	1=nam	29	0				1985		166	54	237	070697367	Công nhân	BV 74 Trung ương	4=that bai II	1=phoi			#NULL!	#NULL!	#NULL!	0=khong co BMK			#NULL!	#NULL!	#NULL!	#NULL!	#NULL!	3=HIV am tinh	0		0	0	0	0	0	0	0		Alphachymotrypsin	2 viên	2	Biphenyl dimethyl dicarbonxylate	50	2	Multivitamin
75	2014-04-19	2014-09-18	1=nam	29	0				1985		166	54	237	070697367	Công nhân	BV 74 Trung ương	4=that bai II	1=phoi			#NULL!	#NULL!	#NULL!	0=khong co BMK			#NULL!	#NULL!	#NULL!	#NULL!	#NULL!	3=HIV am tinh	0		0	0	0	0	0	0	0		Alphachymotrypsin	2 viên	2	Biphenyl dimethyl dicarbonxylate	50	2	Multivitamin
75	2014-04-19	2014-09-22	1=nam	29	0				1985		166	54	237	070697367	Công nhân	BV 74 Trung ương	4=that bai II	1=phoi			#NULL!	#NULL!	#NULL!	0=khong co BMK			#NULL!	#NULL!	#NULL!	#NULL!	#NULL!	3=HIV am tinh	0		0	0	0	0	0	0	0		Alphachymotrypsin	2 viên	2	Biphenyl dimethyl dicarbonxylate	50	2	Multivitamin
75	2014-04-19	2014-10-30	1=nam	29	0				1985		166	54	237	070697367	Công nhân	BV 74 Trung ương	4=that bai II	1=phoi			#NULL!	#NULL!	#NULL!	0=khong co BMK			#NULL!	#NULL!	#NULL!	#NULL!	#NULL!	3=HIV am tinh	0		0	0	0	0	0	0	0		Alphachymotrypsin	2 viên	2	Biphenyl dimethyl dicarbonxylate	50	2	Multivitamin
75	2014-04-19	2014-11-04	1=nam	29	0				1985		166	54	237	070697367	Công nhân	BV 74 Trung ương	4=that bai II	1=phoi			#NULL!	#NULL!	#NULL!	0=khong co BMK			#NULL!	#NULL!	#NULL!	#NULL!	#NULL!	3=HIV am tinh	0		0	0	0	0	0	0	0		Alphachymotrypsin	2 viên	2	Biphenyl dimethyl dicarbonxylate	50	2	Multivitamin
75	2014-04-19	2014-11-15	1=nam	29	0				1985		166	54	237	070697367	Công nhân	BV 74 Trung ương	4=that bai II	1=phoi			#NULL!	#NULL!	#NULL!	0=khong co BMK			#NULL!	#NULL!	#NULL!	#NULL!	#NULL!	3=HIV am tinh	0		0	0	0	0	0	0	0		Alphachymotrypsin	2 viên	2	Biphenyl dimethyl dicarbonxylate	50	2	Multivitamin
75	2014-04-19	2014-11-20	1=nam	29	0				1985		166	54	237	070697367	Công nhân	BV 74 Trung ương	4=that bai II	1=phoi			#NULL!	#NULL!	#NULL!	0=khong co BMK			#NULL!	#NULL!	#NULL!	#NULL!	#NULL!	3=HIV am tinh	0		0	0	0	0	0	0	0		Alphachymotrypsin	2 viên	2	Biphenyl dimethyl dicarbonxylate	50	2	Multivitamin
75	2014-04-19	2014-11-23	1=nam	29	0				1985		166	54	237	070697367	Công nhân	BV 74 Trung ương	4=that bai II	1=phoi			#NULL!	#NULL!	#NULL!	0=khong co BMK			#NULL!	#NULL!	#NULL!	#NULL!	#NULL!	3=HIV am tinh	0		0	0	0	0	0	0	0		Alphachymotrypsin	2 viên	2	Biphenyl dimethyl dicarbonxylate	50	2	Multivitamin
75	2014-04-19	2015-01-05	1=nam	29	0				1985		166	54	237	070697367	Công nhân	BV 74 Trung ương	4=that bai II	1=phoi			#NULL!	#NULL!	#NULL!	0=khong co BMK			#NULL!	#NULL!	#NULL!	#NULL!	#NULL!	3=HIV am tinh	0		0	0	0	0	0	0	0		Alphachymotrypsin	2 viên	2	Biphenyl dimethyl dicarbonxylate	50	2	Multivitamin
75	2014-04-19	2015-02-02	1=nam	29	0				1985		166	54	237	070697367	Công nhân	BV 74 Trung ương	4=that bai II	1=phoi			#NULL!	#NULL!	#NULL!	0=khong co BMK			#NULL!	#NULL!	#NULL!	#NULL!	#NULL!	3=HIV am tinh	0		0	0	0	0	0	0	0		Alphachymotrypsin	2 viên	2	Biphenyl dimethyl dicarbonxylate	50	2	Multivitamin
75	2014-04-19	2015-02-06	1=nam	29	0				1985		166	54	237	070697367	Công nhân	BV 74 Trung ương	4=that bai II	1=phoi			#NULL!	#NULL!	#NULL!	0=khong co BMK			#NULL!	#NULL!	#NULL!	#NULL!	#NULL!	3=HIV am tinh	0		0	0	0	0	0	0	0		Alphachymotrypsin	2 viên	2	Biphenyl dimethyl dicarbonxylate	50	2	Multivitamin
75	2014-04-19	2015-02-09	1=nam	29	0				1985		166	54	237	070697367	Công nhân	BV 74 Trung ương	4=that bai II	1=phoi			#NULL!	#NULL!	#NULL!	0=khong co BMK			#NULL!	#NULL!	#NULL!	#NULL!	#NULL!	3=HIV am tinh	0		0	0	0	0	0	0	0		Alphachymotrypsin	2 viên	2	Biphenyl dimethyl dicarbonxylate	50	2	Multivitamin
75	2014-04-19	2015-03-05	1=nam	29	0				1985		166	54	237	070697367	Công nhân	BV 74 Trung ương	4=that bai II	1=phoi			#NULL!	#NULL!	#NULL!	0=khong co BMK			#NULL!	#NULL!	#NULL!	#NULL!	#NULL!	3=HIV am tinh	0		0	0	0	0	0	0	0		Alphachymotrypsin	2 viên	2	Biphenyl dimethyl dicarbonxylate	50	2	Multivitamin
75	2014-04-19	2015-03-24	1=nam	29	0				1985		166	54	237	070697367	Công nhân	BV 74 Trung ương	4=that bai II	1=phoi			#NULL!	#NULL!	#NULL!	0=khong co BMK			#NULL!	#NULL!	#NULL!	#NULL!	#NULL!	3=HIV am tinh	0		0	0	0	0	0	0	0		Alphachymotrypsin	2 viên	2	Biphenyl dimethyl dicarbonxylate	50	2	Multivitamin
75	2014-04-19	2015-04-10	1=nam	29	0				1985		166	54	237	070697367	Công nhân	BV 74 Trung ương	4=that bai II	1=phoi			#NULL!	#NULL!	#NULL!	0=khong co BMK			#NULL!	#NULL!	#NULL!	#NULL!	#NULL!	3=HIV am tinh	0		0	0	0	0	0	0	0		Alphachymotrypsin	2 viên	2	Biphenyl dimethyl dicarbonxylate	50	2	Multivitamin
75	2014-04-19	2015-04-17	1=nam	29	0				1985		166	54	237	070697367	Công nhân	BV 74 Trung ương	4=that bai II	1=phoi			#NULL!	#NULL!	#NULL!	0=khong co BMK			#NULL!	#NULL!	#NULL!	#NULL!	#NULL!	3=HIV am tinh	0		0	0	0	0	0	0	0		Alphachymotrypsin	2 viên	2	Biphenyl dimethyl dicarbonxylate	50	2	Multivitamin
75	2014-04-19	2015-04-23	1=nam	29	0				1985		166	54	237	070697367	Công nhân	BV 74 Trung ương	4=that bai II	1=phoi			#NULL!	#NULL!	#NULL!	0=khong co BMK			#NULL!	#NULL!	#NULL!	#NULL!	#NULL!	3=HIV am tinh	0		0	0	0	0	0	0	0		Alphachymotrypsin	2 viên	2	Biphenyl dimethyl dicarbonxylate	50	2	Multivitamin
75	2014-04-19	2015-05-02	1=nam	29	0				1985		166	54	237	070697367	Công nhân	BV 74 Trung ương	4=that bai II	1=phoi			#NULL!	#NULL!	#NULL!	0=khong co BMK			#NULL!	#NULL!	#NULL!	#NULL!	#NULL!	3=HIV am tinh	0		0	0	0	0	0	0	0		Alphachymotrypsin	2 viên	2	Biphenyl dimethyl dicarbonxylate	50	2	Multivitamin
75	2014-04-19	2015-05-07	1=nam	29	0				1985		166	54	237	070697367	Công nhân	BV 74 Trung ương	4=that bai II	1=phoi			#NULL!	#NULL!	#NULL!	0=khong co BMK			#NULL!	#NULL!	#NULL!	#NULL!	#NULL!	3=HIV am tinh	0		0	0	0	0	0	0	0		Alphachymotrypsin	2 viên	2	Biphenyl dimethyl dicarbonxylate	50	2	Multivitamin
75	2014-04-19	2015-06-01	1=nam	29	0				1985		166	54	237	070697367	Công nhân	BV 74 Trung ương	4=that bai II	1=phoi			#NULL!	#NULL!	#NULL!	0=khong co BMK			#NULL!	#NULL!	#NULL!	#NULL!	#NULL!	3=HIV am tinh	0		0	0	0	0	0	0	0		Alphachymotrypsin	2 viên	2	Biphenyl dimethyl dicarbonxylate	50	2	Multivitamin
75	2014-04-19	2015-06-09	1=nam	29	0				1985		166	54	237	070697367	Công nhân	BV 74 Trung ương	4=that bai II	1=phoi			#NULL!	#NULL!	#NULL!	0=khong co BMK			#NULL!	#NULL!	#NULL!	#NULL!	#NULL!	3=HIV am tinh	0		0	0	0	0	0	0	0		Alphachymotrypsin	2 viên	2	Biphenyl dimethyl dicarbonxylate	50	2	Multivitamin
75	2014-04-19	2015-06-12	1=nam	29	0				1985		166	54	237	070697367	Công nhân	BV 74 Trung ương	4=that bai II	1=phoi			#NULL!	#NULL!	#NULL!	0=khong co BMK			#NULL!	#NULL!	#NULL!	#NULL!	#NULL!	3=HIV am tinh	0		0	0	0	0	0	0	0		Alphachymotrypsin	2 viên	2	Biphenyl dimethyl dicarbonxylate	50	2	Multivitamin
75	2014-04-19	2015-06-15	1=nam	29	0				1985		166	54	237	070697367	Công nhân	BV 74 Trung ương	4=that bai II	1=phoi			#NULL!	#NULL!	#NULL!	0=khong co BMK			#NULL!	#NULL!	#NULL!	#NULL!	#NULL!	3=HIV am tinh	0		0	0	0	0	0	0	0		Alphachymotrypsin	2 viên	2	Biphenyl dimethyl dicarbonxylate	50	2	Multivitamin
75	2014-04-19	2015-07-06	1=nam	29	0				1985		166	54	237	070697367	Công nhân	BV 74 Trung ương	4=that bai II	1=phoi			#NULL!	#NULL!	#NULL!	0=khong co BMK			#NULL!	#NULL!	#NULL!	#NULL!	#NULL!	3=HIV am tinh	0		0	0	0	0	0	0	0		Alphachymotrypsin	2 viên	2	Biphenyl dimethyl dicarbonxylate	50	2	Multivitamin
75	2014-04-19	2015-07-10	1=nam	29	0				1985		166	54	237	070697367	Công nhân	BV 74 Trung ương	4=that bai II	1=phoi			#NULL!	#NULL!	#NULL!	0=khong co BMK			#NULL!	#NULL!	#NULL!	#NULL!	#NULL!	3=HIV am tinh	0		0	0	0	0	0	0	0		Alphachymotrypsin	2 viên	2	Biphenyl dimethyl dicarbonxylate	50	2	Multivitamin
75	2014-04-19	2015-07-20	1=nam	29	0				1985		166	54	237	070697367	Công nhân	BV 74 Trung ương	4=that bai II	1=phoi			#NULL!	#NULL!	#NULL!	0=khong co BMK			#NULL!	#NULL!	#NULL!	#NULL!	#NULL!	3=HIV am tinh	0		0	0	0	0	0	0	0		Alphachymotrypsin	2 viên	2	Biphenyl dimethyl dicarbonxylate	50	2	Multivitamin
75	2014-04-19	2015-08-14	1=nam	29	0				1985		166	54	237	070697367	Công nhân	BV 74 Trung ương	4=that bai II	1=phoi			#NULL!	#NULL!	#NULL!	0=khong co BMK			#NULL!	#NULL!	#NULL!	#NULL!	#NULL!	3=HIV am tinh	0		0	0	0	0	0	0	0		Alphachymotrypsin	2 viên	2	Biphenyl dimethyl dicarbonxylate	50	2	Multivitamin
75	2014-04-19	2015-08-20	1=nam	29	0				1985		166	54	237	070697367	Công nhân	BV 74 Trung ương	4=that bai II	1=phoi			#NULL!	#NULL!	#NULL!	0=khong co BMK			#NULL!	#NULL!	#NULL!	#NULL!	#NULL!	3=HIV am tinh	0		0	0	0	0	0	0	0		Alphachymotrypsin	2 viên	2	Biphenyl dimethyl dicarbonxylate	50	2	Multivitamin
75	2014-04-19	2015-09-30	1=nam	29	0				1985		166	54	237	070697367	Công nhân	BV 74 Trung ương	4=that bai II	1=phoi			#NULL!	#NULL!	#NULL!	0=khong co BMK			#NULL!	#NULL!	#NULL!	#NULL!	#NULL!	3=HIV am tinh	0		0	0	0	0	0	0	0		Alphachymotrypsin	2 viên	2	Biphenyl dimethyl dicarbonxylate	50	2	Multivitamin
75	2014-04-19	2015-10-21	1=nam	29	0				1985		166	54	237	070697367	Công nhân	BV 74 Trung ương	4=that bai II	1=phoi			#NULL!	#NULL!	#NULL!	0=khong co BMK			#NULL!	#NULL!	#NULL!	#NULL!	#NULL!	3=HIV am tinh	0		0	0	0	0	0	0	0		Alphachymotrypsin	2 viên	2	Biphenyl dimethyl dicarbonxylate	50	2	Multivitamin
75	2014-04-19	2015-11-12	1=nam	29	0				1985		166	54	237	070697367	Công nhân	BV 74 Trung ương	4=that bai II	1=phoi			#NULL!	#NULL!	#NULL!	0=khong co BMK			#NULL!	#NULL!	#NULL!	#NULL!	#NULL!	3=HIV am tinh	0		0	0	0	0	0	0	0		Alphachymotrypsin	2 viên	2	Biphenyl dimethyl dicarbonxylate	50	2	Multivitamin
76	2014-04-29	2014-05-07	1=nam	56	0				1958		163	55	238		Hưu trí	BV 74 Trung ương	3=that bai I	1=phoi			#NULL!	#NULL!	#NULL!	99= tim mạch			#NULL!	#NULL!	#NULL!	#NULL!	#NULL!	3=HIV am tinh	0		0	0	0	0	0	0	0		Firoti	1000	2	Metyl prednisolon	40	2	Salbutamol
76	2014-04-29	2014-05-09	1=nam	56	0				1958		163	55	238		Hưu trí	BV 74 Trung ương	3=that bai I	1=phoi			#NULL!	#NULL!	#NULL!	99= tim mạch			#NULL!	#NULL!	#NULL!	#NULL!	#NULL!	3=HIV am tinh	0		0	0	0	0	0	0	0		Firoti	1000	2	Metyl prednisolon	40	2	Salbutamol
76	2014-04-29	2014-05-12	1=nam	56	0				1958		163	55	238		Hưu trí	BV 74 Trung ương	3=that bai I	1=phoi			#NULL!	#NULL!	#NULL!	99= tim mạch			#NULL!	#NULL!	#NULL!	#NULL!	#NULL!	3=HIV am tinh	0		0	0	0	0	0	0	0		Firoti	1000	2	Metyl prednisolon	40	2	Salbutamol
76	2014-04-29	2014-05-20	1=nam	56	0				1958		163	55	238		Hưu trí	BV 74 Trung ương	3=that bai I	1=phoi			#NULL!	#NULL!	#NULL!	99= tim mạch			#NULL!	#NULL!	#NULL!	#NULL!	#NULL!	3=HIV am tinh	0		0	0	0	0	0	0	0		Firoti	1000	2	Metyl prednisolon	40	2	Salbutamol
76	2014-04-29	2014-05-30	1=nam	56	0				1958		163	55	238		Hưu trí	BV 74 Trung ương	3=that bai I	1=phoi			#NULL!	#NULL!	#NULL!	99= tim mạch			#NULL!	#NULL!	#NULL!	#NULL!	#NULL!	3=HIV am tinh	0		0	0	0	0	0	0	0		Firoti	1000	2	Metyl prednisolon	40	2	Salbutamol
76	2014-04-29	2014-06-04	1=nam	56	0				1958		163	55	238		Hưu trí	BV 74 Trung ương	3=that bai I	1=phoi			#NULL!	#NULL!	#NULL!	99= tim mạch			#NULL!	#NULL!	#NULL!	#NULL!	#NULL!	3=HIV am tinh	0		0	0	0	0	0	0	0		Firoti	1000	2	Metyl prednisolon	40	2	Salbutamol
76	2014-04-29	2014-06-12	1=nam	56	0				1958		163	55	238		Hưu trí	BV 74 Trung ương	3=that bai I	1=phoi			#NULL!	#NULL!	#NULL!	99= tim mạch			#NULL!	#NULL!	#NULL!	#NULL!	#NULL!	3=HIV am tinh	0		0	0	0	0	0	0	0		Firoti	1000	2	Metyl prednisolon	40	2	Salbutamol
76	2014-04-29	2014-06-26	1=nam	56	0				1958		163	55	238		Hưu trí	BV 74 Trung ương	3=that bai I	1=phoi			#NULL!	#NULL!	#NULL!	99= tim mạch			#NULL!	#NULL!	#NULL!	#NULL!	#NULL!	3=HIV am tinh	0		0	0	0	0	0	0	0		Firoti	1000	2	Metyl prednisolon	40	2	Salbutamol
76	2014-04-29	2014-06-30	1=nam	56	0				1958		163	55	238		Hưu trí	BV 74 Trung ương	3=that bai I	1=phoi			#NULL!	#NULL!	#NULL!	99= tim mạch			#NULL!	#NULL!	#NULL!	#NULL!	#NULL!	3=HIV am tinh	0		0	0	0	0	0	0	0		Firoti	1000	2	Metyl prednisolon	40	2	Salbutamol
76	2014-04-29	2014-07-02	1=nam	56	0				1958		163	55	238		Hưu trí	BV 74 Trung ương	3=that bai I	1=phoi			#NULL!	#NULL!	#NULL!	99= tim mạch			#NULL!	#NULL!	#NULL!	#NULL!	#NULL!	3=HIV am tinh	0		0	0	0	0	0	0	0		Firoti	1000	2	Metyl prednisolon	40	2	Salbutamol
76	2014-04-29	2014-07-07	1=nam	56	0				1958		163	55	238		Hưu trí	BV 74 Trung ương	3=that bai I	1=phoi			#NULL!	#NULL!	#NULL!	99= tim mạch			#NULL!	#NULL!	#NULL!	#NULL!	#NULL!	3=HIV am tinh	0		0	0	0	0	0	0	0		Firoti	1000	2	Metyl prednisolon	40	2	Salbutamol
76	2014-04-29	2014-07-13	1=nam	56	0				1958		163	55	238		Hưu trí	BV 74 Trung ương	3=that bai I	1=phoi			#NULL!	#NULL!	#NULL!	99= tim mạch			#NULL!	#NULL!	#NULL!	#NULL!	#NULL!	3=HIV am tinh	0		0	0	0	0	0	0	0		Firoti	1000	2	Metyl prednisolon	40	2	Salbutamol
76	2014-04-29	2014-07-26	1=nam	56	0				1958		163	55	238		Hưu trí	BV 74 Trung ương	3=that bai I	1=phoi			#NULL!	#NULL!	#NULL!	99= tim mạch			#NULL!	#NULL!	#NULL!	#NULL!	#NULL!	3=HIV am tinh	0		0	0	0	0	0	0	0		Firoti	1000	2	Metyl prednisolon	40	2	Salbutamol
76	2014-04-29	2014-08-06	1=nam	56	0				1958		163	55	238		Hưu trí	BV 74 Trung ương	3=that bai I	1=phoi			#NULL!	#NULL!	#NULL!	99= tim mạch			#NULL!	#NULL!	#NULL!	#NULL!	#NULL!	3=HIV am tinh	0		0	0	0	0	0	0	0		Firoti	1000	2	Metyl prednisolon	40	2	Salbutamol
76	2014-04-29	2014-08-07	1=nam	56	0				1958		163	55	238		Hưu trí	BV 74 Trung ương	3=that bai I	1=phoi			#NULL!	#NULL!	#NULL!	99= tim mạch			#NULL!	#NULL!	#NULL!	#NULL!	#NULL!	3=HIV am tinh	0		0	0	0	0	0	0	0		Firoti	1000	2	Metyl prednisolon	40	2	Salbutamol
76	2014-04-29	2014-08-11	1=nam	56	0				1958		163	55	238		Hưu trí	BV 74 Trung ương	3=that bai I	1=phoi			#NULL!	#NULL!	#NULL!	99= tim mạch			#NULL!	#NULL!	#NULL!	#NULL!	#NULL!	3=HIV am tinh	0		0	0	0	0	0	0	0		Firoti	1000	2	Metyl prednisolon	40	2	Salbutamol
76	2014-04-29	2014-08-26	1=nam	56	0				1958		163	55	238		Hưu trí	BV 74 Trung ương	3=that bai I	1=phoi			#NULL!	#NULL!	#NULL!	99= tim mạch			#NULL!	#NULL!	#NULL!	#NULL!	#NULL!	3=HIV am tinh	0		0	0	0	0	0	0	0		Firoti	1000	2	Metyl prednisolon	40	2	Salbutamol
76	2014-04-29	2014-09-04	1=nam	56	0				1958		163	55	238		Hưu trí	BV 74 Trung ương	3=that bai I	1=phoi			#NULL!	#NULL!	#NULL!	99= tim mạch			#NULL!	#NULL!	#NULL!	#NULL!	#NULL!	3=HIV am tinh	0		0	0	0	0	0	0	0		Firoti	1000	2	Metyl prednisolon	40	2	Salbutamol
76	2014-04-29	2014-09-13	1=nam	56	0				1958		163	55	238		Hưu trí	BV 74 Trung ương	3=that bai I	1=phoi			#NULL!	#NULL!	#NULL!	99= tim mạch			#NULL!	#NULL!	#NULL!	#NULL!	#NULL!	3=HIV am tinh	0		0	0	0	0	0	0	0		Firoti	1000	2	Metyl prednisolon	40	2	Salbutamol
76	2014-04-29	2014-09-26	1=nam	56	0				1958		163	55	238		Hưu trí	BV 74 Trung ương	3=that bai I	1=phoi			#NULL!	#NULL!	#NULL!	99= tim mạch			#NULL!	#NULL!	#NULL!	#NULL!	#NULL!	3=HIV am tinh	0		0	0	0	0	0	0	0		Firoti	1000	2	Metyl prednisolon	40	2	Salbutamol
76	2014-04-29	2014-10-06	1=nam	56	0				1958		163	55	238		Hưu trí	BV 74 Trung ương	3=that bai I	1=phoi			#NULL!	#NULL!	#NULL!	99= tim mạch			#NULL!	#NULL!	#NULL!	#NULL!	#NULL!	3=HIV am tinh	0		0	0	0	0	0	0	0		Firoti	1000	2	Metyl prednisolon	40	2	Salbutamol
76	2014-04-29	2014-10-14	1=nam	56	0				1958		163	55	238		Hưu trí	BV 74 Trung ương	3=that bai I	1=phoi			#NULL!	#NULL!	#NULL!	99= tim mạch			#NULL!	#NULL!	#NULL!	#NULL!	#NULL!	3=HIV am tinh	0		0	0	0	0	0	0	0		Firoti	1000	2	Metyl prednisolon	40	2	Salbutamol
76	2014-04-29	2014-10-25	1=nam	56	0				1958		163	55	238		Hưu trí	BV 74 Trung ương	3=that bai I	1=phoi			#NULL!	#NULL!	#NULL!	99= tim mạch			#NULL!	#NULL!	#NULL!	#NULL!	#NULL!	3=HIV am tinh	0		0	0	0	0	0	0	0		Firoti	1000	2	Metyl prednisolon	40	2	Salbutamol
76	2014-04-29	2014-11-05	1=nam	56	0				1958		163	55	238		Hưu trí	BV 74 Trung ương	3=that bai I	1=phoi			#NULL!	#NULL!	#NULL!	99= tim mạch			#NULL!	#NULL!	#NULL!	#NULL!	#NULL!	3=HIV am tinh	0		0	0	0	0	0	0	0		Firoti	1000	2	Metyl prednisolon	40	2	Salbutamol
77	2014-05-08	2014-05-09	1=nam	55	0				1959		163	51	239		Nông dân	BV 74 trung ương	4=that bai II	1=phoi			#NULL!	#NULL!	#NULL!	4=dai thao duong			#NULL!	#NULL!	#NULL!	#NULL!	#NULL!	3=HIV am tinh	0		0	0	0	0	0	0	0		Cefuroxim	200	2	Acetylcystein	400	2	Vitamin 3B
77	2014-05-08	2014-05-10	1=nam	55	0				1959		163	51	239		Nông dân	BV 74 trung ương	4=that bai II	1=phoi			#NULL!	#NULL!	#NULL!	4=dai thao duong			#NULL!	#NULL!	#NULL!	#NULL!	#NULL!	3=HIV am tinh	0		0	0	0	0	0	0	0		Cefuroxim	200	2	Acetylcystein	400	2	Vitamin 3B
77	2014-05-08	2014-05-20	1=nam	55	0				1959		163	51	239		Nông dân	BV 74 trung ương	4=that bai II	1=phoi			#NULL!	#NULL!	#NULL!	4=dai thao duong			#NULL!	#NULL!	#NULL!	#NULL!	#NULL!	3=HIV am tinh	0		0	0	0	0	0	0	0		Cefuroxim	200	2	Acetylcystein	400	2	Vitamin 3B
78	2014-05-09	2014-05-12	1=nam	52	0				1962		163	47	240		Nông dân	BV 74 Trung ương	3=that bai I	1=phoi			#NULL!	#NULL!	#NULL!	0=khong co BMK			#NULL!	#NULL!	#NULL!	#NULL!	#NULL!	3=HIV am tinh	0		0	0	0	0	0	0	0		Streptomycin	750	1	Pyrazinamid	1500	1	Ethambutol
78	2014-05-09	2014-05-15	1=nam	52	0				1962		163	47	240		Nông dân	BV 74 Trung ương	3=that bai I	1=phoi			#NULL!	#NULL!	#NULL!	0=khong co BMK			#NULL!	#NULL!	#NULL!	#NULL!	#NULL!	3=HIV am tinh	0		0	0	0	0	0	0	0		Streptomycin	750	1	Pyrazinamid	1500	1	Ethambutol
78	2014-05-09	2014-05-18	1=nam	52	0				1962		163	47	240		Nông dân	BV 74 Trung ương	3=that bai I	1=phoi			#NULL!	#NULL!	#NULL!	0=khong co BMK			#NULL!	#NULL!	#NULL!	#NULL!	#NULL!	3=HIV am tinh	0		0	0	0	0	0	0	0		Streptomycin	750	1	Pyrazinamid	1500	1	Ethambutol
78	2014-05-09	2014-05-22	1=nam	52	0				1962		163	47	240		Nông dân	BV 74 Trung ương	3=that bai I	1=phoi			#NULL!	#NULL!	#NULL!	0=khong co BMK			#NULL!	#NULL!	#NULL!	#NULL!	#NULL!	3=HIV am tinh	0		0	0	0	0	0	0	0		Streptomycin	750	1	Pyrazinamid	1500	1	Ethambutol
78	2014-05-09	2014-05-29	1=nam	52	0				1962		163	47	240		Nông dân	BV 74 Trung ương	3=that bai I	1=phoi			#NULL!	#NULL!	#NULL!	0=khong co BMK			#NULL!	#NULL!	#NULL!	#NULL!	#NULL!	3=HIV am tinh	0		0	0	0	0	0	0	0		Streptomycin	750	1	Pyrazinamid	1500	1	Ethambutol
79	2014-07-21	2014-07-22	1=nam	28	0				1986		163	65	241		Lái xe	BV 74 Trung ương	99=	1=phoi			#NULL!	#NULL!	#NULL!	6=benh gan			#NULL!	#NULL!	#NULL!	#NULL!	#NULL!	3=HIV am tinh	0		0	0	0	0	0	0	0		Glucose 5%	1000 ml	1	Terpin codein	3 viên	2	Diazepam
79	2014-07-21	2014-07-25	1=nam	28	0				1986		163	65	241		Lái xe	BV 74 Trung ương	99=	1=phoi			#NULL!	#NULL!	#NULL!	6=benh gan			#NULL!	#NULL!	#NULL!	#NULL!	#NULL!	3=HIV am tinh	0		0	0	0	0	0	0	0		Glucose 5%	1000 ml	1	Terpin codein	3 viên	2	Diazepam
79	2014-07-21	2014-07-29	1=nam	28	0				1986		163	65	241		Lái xe	BV 74 Trung ương	99=	1=phoi			#NULL!	#NULL!	#NULL!	6=benh gan			#NULL!	#NULL!	#NULL!	#NULL!	#NULL!	3=HIV am tinh	0		0	0	0	0	0	0	0		Glucose 5%	1000 ml	1	Terpin codein	3 viên	2	Diazepam
79	2014-07-21	2014-08-18	1=nam	28	0				1986		163	65	241		Lái xe	BV 74 Trung ương	99=	1=phoi			#NULL!	#NULL!	#NULL!	6=benh gan			#NULL!	#NULL!	#NULL!	#NULL!	#NULL!	3=HIV am tinh	0		0	0	0	0	0	0	0		Glucose 5%	1000 ml	1	Terpin codein	3 viên	2	Diazepam
79	2014-07-21	2014-08-23	1=nam	28	0				1986		163	65	241		Lái xe	BV 74 Trung ương	99=	1=phoi			#NULL!	#NULL!	#NULL!	6=benh gan			#NULL!	#NULL!	#NULL!	#NULL!	#NULL!	3=HIV am tinh	0		0	0	0	0	0	0	0		Glucose 5%	1000 ml	1	Terpin codein	3 viên	2	Diazepam
79	2014-07-21	2014-08-25	1=nam	28	0				1986		163	65	241		Lái xe	BV 74 Trung ương	99=	1=phoi			#NULL!	#NULL!	#NULL!	6=benh gan			#NULL!	#NULL!	#NULL!	#NULL!	#NULL!	3=HIV am tinh	0		0	0	0	0	0	0	0		Glucose 5%	1000 ml	1	Terpin codein	3 viên	2	Diazepam
79	2014-07-21	2014-10-15	1=nam	28	0				1986		163	65	241		Lái xe	BV 74 Trung ương	99=	1=phoi			#NULL!	#NULL!	#NULL!	6=benh gan			#NULL!	#NULL!	#NULL!	#NULL!	#NULL!	3=HIV am tinh	0		0	0	0	0	0	0	0		Glucose 5%	1000 ml	1	Terpin codein	3 viên	2	Diazepam
79	2014-07-21	2014-11-06	1=nam	28	0				1986		163	65	241		Lái xe	BV 74 Trung ương	99=	1=phoi			#NULL!	#NULL!	#NULL!	6=benh gan			#NULL!	#NULL!	#NULL!	#NULL!	#NULL!	3=HIV am tinh	0		0	0	0	0	0	0	0		Glucose 5%	1000 ml	1	Terpin codein	3 viên	2	Diazepam
79	2014-07-21	2014-11-13	1=nam	28	0				1986		163	65	241		Lái xe	BV 74 Trung ương	99=	1=phoi			#NULL!	#NULL!	#NULL!	6=benh gan			#NULL!	#NULL!	#NULL!	#NULL!	#NULL!	3=HIV am tinh	0		0	0	0	0	0	0	0		Glucose 5%	1000 ml	1	Terpin codein	3 viên	2	Diazepam
79	2014-07-21	2014-11-20	1=nam	28	0				1986		163	65	241		Lái xe	BV 74 Trung ương	99=	1=phoi			#NULL!	#NULL!	#NULL!	6=benh gan			#NULL!	#NULL!	#NULL!	#NULL!	#NULL!	3=HIV am tinh	0		0	0	0	0	0	0	0		Glucose 5%	1000 ml	1	Terpin codein	3 viên	2	Diazepam
79	2014-07-21	2014-11-26	1=nam	28	0				1986		163	65	241		Lái xe	BV 74 Trung ương	99=	1=phoi			#NULL!	#NULL!	#NULL!	6=benh gan			#NULL!	#NULL!	#NULL!	#NULL!	#NULL!	3=HIV am tinh	0		0	0	0	0	0	0	0		Glucose 5%	1000 ml	1	Terpin codein	3 viên	2	Diazepam
79	2014-07-21	2014-12-01	1=nam	28	0				1986		163	65	241		Lái xe	BV 74 Trung ương	99=	1=phoi			#NULL!	#NULL!	#NULL!	6=benh gan			#NULL!	#NULL!	#NULL!	#NULL!	#NULL!	3=HIV am tinh	0		0	0	0	0	0	0	0		Glucose 5%	1000 ml	1	Terpin codein	3 viên	2	Diazepam
79	2014-07-21	2014-12-05	1=nam	28	0				1986		163	65	241		Lái xe	BV 74 Trung ương	99=	1=phoi			#NULL!	#NULL!	#NULL!	6=benh gan			#NULL!	#NULL!	#NULL!	#NULL!	#NULL!	3=HIV am tinh	0		0	0	0	0	0	0	0		Glucose 5%	1000 ml	1	Terpin codein	3 viên	2	Diazepam
79	2014-07-21	2015-01-03	1=nam	28	0				1986		163	65	241		Lái xe	BV 74 Trung ương	99=	1=phoi			#NULL!	#NULL!	#NULL!	6=benh gan			#NULL!	#NULL!	#NULL!	#NULL!	#NULL!	3=HIV am tinh	0		0	0	0	0	0	0	0		Glucose 5%	1000 ml	1	Terpin codein	3 viên	2	Diazepam
79	2014-07-21	2015-01-10	1=nam	28	0				1986		163	65	241		Lái xe	BV 74 Trung ương	99=	1=phoi			#NULL!	#NULL!	#NULL!	6=benh gan			#NULL!	#NULL!	#NULL!	#NULL!	#NULL!	3=HIV am tinh	0		0	0	0	0	0	0	0		Glucose 5%	1000 ml	1	Terpin codein	3 viên	2	Diazepam
79	2014-07-21	2015-01-17	1=nam	28	0				1986		163	65	241		Lái xe	BV 74 Trung ương	99=	1=phoi			#NULL!	#NULL!	#NULL!	6=benh gan			#NULL!	#NULL!	#NULL!	#NULL!	#NULL!	3=HIV am tinh	0		0	0	0	0	0	0	0		Glucose 5%	1000 ml	1	Terpin codein	3 viên	2	Diazepam
79	2014-07-21	2015-02-04	1=nam	28	0				1986		163	65	241		Lái xe	BV 74 Trung ương	99=	1=phoi			#NULL!	#NULL!	#NULL!	6=benh gan			#NULL!	#NULL!	#NULL!	#NULL!	#NULL!	3=HIV am tinh	0		0	0	0	0	0	0	0		Glucose 5%	1000 ml	1	Terpin codein	3 viên	2	Diazepam
79	2014-07-21	2015-02-07	1=nam	28	0				1986		163	65	241		Lái xe	BV 74 Trung ương	99=	1=phoi			#NULL!	#NULL!	#NULL!	6=benh gan			#NULL!	#NULL!	#NULL!	#NULL!	#NULL!	3=HIV am tinh	0		0	0	0	0	0	0	0		Glucose 5%	1000 ml	1	Terpin codein	3 viên	2	Diazepam
79	2014-07-21	2015-02-09	1=nam	28	0				1986		163	65	241		Lái xe	BV 74 Trung ương	99=	1=phoi			#NULL!	#NULL!	#NULL!	6=benh gan			#NULL!	#NULL!	#NULL!	#NULL!	#NULL!	3=HIV am tinh	0		0	0	0	0	0	0	0		Glucose 5%	1000 ml	1	Terpin codein	3 viên	2	Diazepam
79	2014-07-21	2015-02-12	1=nam	28	0				1986		163	65	241		Lái xe	BV 74 Trung ương	99=	1=phoi			#NULL!	#NULL!	#NULL!	6=benh gan			#NULL!	#NULL!	#NULL!	#NULL!	#NULL!	3=HIV am tinh	0		0	0	0	0	0	0	0		Glucose 5%	1000 ml	1	Terpin codein	3 viên	2	Diazepam
79	2014-07-21	2015-03-19	1=nam	28	0				1986		163	65	241		Lái xe	BV 74 Trung ương	99=	1=phoi			#NULL!	#NULL!	#NULL!	6=benh gan			#NULL!	#NULL!	#NULL!	#NULL!	#NULL!	3=HIV am tinh	0		0	0	0	0	0	0	0		Glucose 5%	1000 ml	1	Terpin codein	3 viên	2	Diazepam
79	2014-07-21	2015-04-23	1=nam	28	0				1986		163	65	241		Lái xe	BV 74 Trung ương	99=	1=phoi			#NULL!	#NULL!	#NULL!	6=benh gan			#NULL!	#NULL!	#NULL!	#NULL!	#NULL!	3=HIV am tinh	0		0	0	0	0	0	0	0		Glucose 5%	1000 ml	1	Terpin codein	3 viên	2	Diazepam
79	2014-07-21	2015-05-12	1=nam	28	0				1986		163	65	241		Lái xe	BV 74 Trung ương	99=	1=phoi			#NULL!	#NULL!	#NULL!	6=benh gan			#NULL!	#NULL!	#NULL!	#NULL!	#NULL!	3=HIV am tinh	0		0	0	0	0	0	0	0		Glucose 5%	1000 ml	1	Terpin codein	3 viên	2	Diazepam
79	2014-07-21	2015-05-18	1=nam	28	0				1986		163	65	241		Lái xe	BV 74 Trung ương	99=	1=phoi			#NULL!	#NULL!	#NULL!	6=benh gan			#NULL!	#NULL!	#NULL!	#NULL!	#NULL!	3=HIV am tinh	0		0	0	0	0	0	0	0		Glucose 5%	1000 ml	1	Terpin codein	3 viên	2	Diazepam
79	2014-07-21	2015-05-24	1=nam	28	0				1986		163	65	241		Lái xe	BV 74 Trung ương	99=	1=phoi			#NULL!	#NULL!	#NULL!	6=benh gan			#NULL!	#NULL!	#NULL!	#NULL!	#NULL!	3=HIV am tinh	0		0	0	0	0	0	0	0		Glucose 5%	1000 ml	1	Terpin codein	3 viên	2	Diazepam
79	2014-07-21	2015-06-12	1=nam	28	0				1986		163	65	241		Lái xe	BV 74 Trung ương	99=	1=phoi			#NULL!	#NULL!	#NULL!	6=benh gan			#NULL!	#NULL!	#NULL!	#NULL!	#NULL!	3=HIV am tinh	0		0	0	0	0	0	0	0		Glucose 5%	1000 ml	1	Terpin codein	3 viên	2	Diazepam
79	2014-07-21	2015-06-18	1=nam	28	0				1986		163	65	241		Lái xe	BV 74 Trung ương	99=	1=phoi			#NULL!	#NULL!	#NULL!	6=benh gan			#NULL!	#NULL!	#NULL!	#NULL!	#NULL!	3=HIV am tinh	0		0	0	0	0	0	0	0		Glucose 5%	1000 ml	1	Terpin codein	3 viên	2	Diazepam
79	2014-07-21	2015-07-03	1=nam	28	0				1986		163	65	241		Lái xe	BV 74 Trung ương	99=	1=phoi			#NULL!	#NULL!	#NULL!	6=benh gan			#NULL!	#NULL!	#NULL!	#NULL!	#NULL!	3=HIV am tinh	0		0	0	0	0	0	0	0		Glucose 5%	1000 ml	1	Terpin codein	3 viên	2	Diazepam
79	2014-07-21	2015-07-08	1=nam	28	0				1986		163	65	241		Lái xe	BV 74 Trung ương	99=	1=phoi			#NULL!	#NULL!	#NULL!	6=benh gan			#NULL!	#NULL!	#NULL!	#NULL!	#NULL!	3=HIV am tinh	0		0	0	0	0	0	0	0		Glucose 5%	1000 ml	1	Terpin codein	3 viên	2	Diazepam
79	2014-07-21	2015-07-14	1=nam	28	0				1986		163	65	241		Lái xe	BV 74 Trung ương	99=	1=phoi			#NULL!	#NULL!	#NULL!	6=benh gan			#NULL!	#NULL!	#NULL!	#NULL!	#NULL!	3=HIV am tinh	0		0	0	0	0	0	0	0		Glucose 5%	1000 ml	1	Terpin codein	3 viên	2	Diazepam
79	2014-07-21	2015-07-26	1=nam	28	0				1986		163	65	241		Lái xe	BV 74 Trung ương	99=	1=phoi			#NULL!	#NULL!	#NULL!	6=benh gan			#NULL!	#NULL!	#NULL!	#NULL!	#NULL!	3=HIV am tinh	0		0	0	0	0	0	0	0		Glucose 5%	1000 ml	1	Terpin codein	3 viên	2	Diazepam
79	2014-07-21	2015-07-28	1=nam	28	0				1986		163	65	241		Lái xe	BV 74 Trung ương	99=	1=phoi			#NULL!	#NULL!	#NULL!	6=benh gan			#NULL!	#NULL!	#NULL!	#NULL!	#NULL!	3=HIV am tinh	0		0	0	0	0	0	0	0		Glucose 5%	1000 ml	1	Terpin codein	3 viên	2	Diazepam
79	2014-07-21	2015-08-10	1=nam	28	0				1986		163	65	241		Lái xe	BV 74 Trung ương	99=	1=phoi			#NULL!	#NULL!	#NULL!	6=benh gan			#NULL!	#NULL!	#NULL!	#NULL!	#NULL!	3=HIV am tinh	0		0	0	0	0	0	0	0		Glucose 5%	1000 ml	1	Terpin codein	3 viên	2	Diazepam
79	2014-07-21	2015-08-11	1=nam	28	0				1986		163	65	241		Lái xe	BV 74 Trung ương	99=	1=phoi			#NULL!	#NULL!	#NULL!	6=benh gan			#NULL!	#NULL!	#NULL!	#NULL!	#NULL!	3=HIV am tinh	0		0	0	0	0	0	0	0		Glucose 5%	1000 ml	1	Terpin codein	3 viên	2	Diazepam
79	2014-07-21	2015-08-31	1=nam	28	0				1986		163	65	241		Lái xe	BV 74 Trung ương	99=	1=phoi			#NULL!	#NULL!	#NULL!	6=benh gan			#NULL!	#NULL!	#NULL!	#NULL!	#NULL!	3=HIV am tinh	0		0	0	0	0	0	0	0		Glucose 5%	1000 ml	1	Terpin codein	3 viên	2	Diazepam
79	2014-07-21	2015-09-11	1=nam	28	0				1986		163	65	241		Lái xe	BV 74 Trung ương	99=	1=phoi			#NULL!	#NULL!	#NULL!	6=benh gan			#NULL!	#NULL!	#NULL!	#NULL!	#NULL!	3=HIV am tinh	0		0	0	0	0	0	0	0		Glucose 5%	1000 ml	1	Terpin codein	3 viên	2	Diazepam
79	2014-07-21	2015-09-16	1=nam	28	0				1986		163	65	241		Lái xe	BV 74 Trung ương	99=	1=phoi			#NULL!	#NULL!	#NULL!	6=benh gan			#NULL!	#NULL!	#NULL!	#NULL!	#NULL!	3=HIV am tinh	0		0	0	0	0	0	0	0		Glucose 5%	1000 ml	1	Terpin codein	3 viên	2	Diazepam
79	2014-07-21	2015-09-24	1=nam	28	0				1986		163	65	241		Lái xe	BV 74 Trung ương	99=	1=phoi			#NULL!	#NULL!	#NULL!	6=benh gan			#NULL!	#NULL!	#NULL!	#NULL!	#NULL!	3=HIV am tinh	0		0	0	0	0	0	0	0		Glucose 5%	1000 ml	1	Terpin codein	3 viên	2	Diazepam
79	2014-07-21	2015-09-25	1=nam	28	0				1986		163	65	241		Lái xe	BV 74 Trung ương	99=	1=phoi			#NULL!	#NULL!	#NULL!	6=benh gan			#NULL!	#NULL!	#NULL!	#NULL!	#NULL!	3=HIV am tinh	0		0	0	0	0	0	0	0		Glucose 5%	1000 ml	1	Terpin codein	3 viên	2	Diazepam
79	2014-07-21	2015-10-10	1=nam	28	0				1986		163	65	241		Lái xe	BV 74 Trung ương	99=	1=phoi			#NULL!	#NULL!	#NULL!	6=benh gan			#NULL!	#NULL!	#NULL!	#NULL!	#NULL!	3=HIV am tinh	0		0	0	0	0	0	0	0		Glucose 5%	1000 ml	1	Terpin codein	3 viên	2	Diazepam
79	2014-07-21	2015-10-19	1=nam	28	0				1986		163	65	241		Lái xe	BV 74 Trung ương	99=	1=phoi			#NULL!	#NULL!	#NULL!	6=benh gan			#NULL!	#NULL!	#NULL!	#NULL!	#NULL!	3=HIV am tinh	0		0	0	0	0	0	0	0		Glucose 5%	1000 ml	1	Terpin codein	3 viên	2	Diazepam
79	2014-07-21	2015-10-26	1=nam	28	0				1986		163	65	241		Lái xe	BV 74 Trung ương	99=	1=phoi			#NULL!	#NULL!	#NULL!	6=benh gan			#NULL!	#NULL!	#NULL!	#NULL!	#NULL!	3=HIV am tinh	0		0	0	0	0	0	0	0		Glucose 5%	1000 ml	1	Terpin codein	3 viên	2	Diazepam
79	2014-07-21	2015-11-25	1=nam	28	0				1986		163	65	241		Lái xe	BV 74 Trung ương	99=	1=phoi			#NULL!	#NULL!	#NULL!	6=benh gan			#NULL!	#NULL!	#NULL!	#NULL!	#NULL!	3=HIV am tinh	0		0	0	0	0	0	0	0		Glucose 5%	1000 ml	1	Terpin codein	3 viên	2	Diazepam
79	2014-07-21	2015-12-15	1=nam	28	0				1986		163	65	241		Lái xe	BV 74 Trung ương	99=	1=phoi			#NULL!	#NULL!	#NULL!	6=benh gan			#NULL!	#NULL!	#NULL!	#NULL!	#NULL!	3=HIV am tinh	0		0	0	0	0	0	0	0		Glucose 5%	1000 ml	1	Terpin codein	3 viên	2	Diazepam
79	2014-07-21	2015-12-22	1=nam	28	0				1986		163	65	241		Lái xe	BV 74 Trung ương	99=	1=phoi			#NULL!	#NULL!	#NULL!	6=benh gan			#NULL!	#NULL!	#NULL!	#NULL!	#NULL!	3=HIV am tinh	0		0	0	0	0	0	0	0		Glucose 5%	1000 ml	1	Terpin codein	3 viên	2	Diazepam
79	2014-07-21	2016-01-04	1=nam	28	0				1986		163	65	241		Lái xe	BV 74 Trung ương	99=	1=phoi			#NULL!	#NULL!	#NULL!	6=benh gan			#NULL!	#NULL!	#NULL!	#NULL!	#NULL!	3=HIV am tinh	0		0	0	0	0	0	0	0		Glucose 5%	1000 ml	1	Terpin codein	3 viên	2	Diazepam
79	2014-07-21	2016-01-05	1=nam	28	0				1986		163	65	241		Lái xe	BV 74 Trung ương	99=	1=phoi			#NULL!	#NULL!	#NULL!	6=benh gan			#NULL!	#NULL!	#NULL!	#NULL!	#NULL!	3=HIV am tinh	0		0	0	0	0	0	0	0		Glucose 5%	1000 ml	1	Terpin codein	3 viên	2	Diazepam
79	2014-07-21	2016-01-12	1=nam	28	0				1986		163	65	241		Lái xe	BV 74 Trung ương	99=	1=phoi			#NULL!	#NULL!	#NULL!	6=benh gan			#NULL!	#NULL!	#NULL!	#NULL!	#NULL!	3=HIV am tinh	0		0	0	0	0	0	0	0		Glucose 5%	1000 ml	1	Terpin codein	3 viên	2	Diazepam
79	2014-07-21	2016-01-20	1=nam	28	0				1986		163	65	241		Lái xe	BV 74 Trung ương	99=	1=phoi			#NULL!	#NULL!	#NULL!	6=benh gan			#NULL!	#NULL!	#NULL!	#NULL!	#NULL!	3=HIV am tinh	0		0	0	0	0	0	0	0		Glucose 5%	1000 ml	1	Terpin codein	3 viên	2	Diazepam
79	2014-07-21	2016-02-16	1=nam	28	0				1986		163	65	241		Lái xe	BV 74 Trung ương	99=	1=phoi			#NULL!	#NULL!	#NULL!	6=benh gan			#NULL!	#NULL!	#NULL!	#NULL!	#NULL!	3=HIV am tinh	0		0	0	0	0	0	0	0		Glucose 5%	1000 ml	1	Terpin codein	3 viên	2	Diazepam
79	2014-07-21	2016-03-03	1=nam	28	0				1986		163	65	241		Lái xe	BV 74 Trung ương	99=	1=phoi			#NULL!	#NULL!	#NULL!	6=benh gan			#NULL!	#NULL!	#NULL!	#NULL!	#NULL!	3=HIV am tinh	0		0	0	0	0	0	0	0		Glucose 5%	1000 ml	1	Terpin codein	3 viên	2	Diazepam
80	2014-05-20	2014-05-20	1=nam	32	0				1982		164	45	242	198312516	Nông dân	BV 74 Trung ương		1=phoi			#NULL!	#NULL!	#NULL!	0=khong co BMK			#NULL!	#NULL!	#NULL!	#NULL!	#NULL!	3=HIV am tinh	0		0	0	0	0	0	0	0		Cefuroxim	200	2	Acetylcystein	400	2	Vitamin 3B
80	2014-05-20	2014-05-27	1=nam	32	0				1982		164	45	242	198312516	Nông dân	BV 74 Trung ương		1=phoi			#NULL!	#NULL!	#NULL!	0=khong co BMK			#NULL!	#NULL!	#NULL!	#NULL!	#NULL!	3=HIV am tinh	0		0	0	0	0	0	0	0		Cefuroxim	200	2	Acetylcystein	400	2	Vitamin 3B
80	2014-05-20	2014-06-02	1=nam	32	0				1982		164	45	242	198312516	Nông dân	BV 74 Trung ương		1=phoi			#NULL!	#NULL!	#NULL!	0=khong co BMK			#NULL!	#NULL!	#NULL!	#NULL!	#NULL!	3=HIV am tinh	0		0	0	0	0	0	0	0		Cefuroxim	200	2	Acetylcystein	400	2	Vitamin 3B
80	2014-05-20	2014-06-10	1=nam	32	0				1982		164	45	242	198312516	Nông dân	BV 74 Trung ương		1=phoi			#NULL!	#NULL!	#NULL!	0=khong co BMK			#NULL!	#NULL!	#NULL!	#NULL!	#NULL!	3=HIV am tinh	0		0	0	0	0	0	0	0		Cefuroxim	200	2	Acetylcystein	400	2	Vitamin 3B
80	2014-05-20	2014-06-23	1=nam	32	0				1982		164	45	242	198312516	Nông dân	BV 74 Trung ương		1=phoi			#NULL!	#NULL!	#NULL!	0=khong co BMK			#NULL!	#NULL!	#NULL!	#NULL!	#NULL!	3=HIV am tinh	0		0	0	0	0	0	0	0		Cefuroxim	200	2	Acetylcystein	400	2	Vitamin 3B
80	2014-05-20	2014-07-07	1=nam	32	0				1982		164	45	242	198312516	Nông dân	BV 74 Trung ương		1=phoi			#NULL!	#NULL!	#NULL!	0=khong co BMK			#NULL!	#NULL!	#NULL!	#NULL!	#NULL!	3=HIV am tinh	0		0	0	0	0	0	0	0		Cefuroxim	200	2	Acetylcystein	400	2	Vitamin 3B
80	2014-05-20	2014-07-08	1=nam	32	0				1982		164	45	242	198312516	Nông dân	BV 74 Trung ương		1=phoi			#NULL!	#NULL!	#NULL!	0=khong co BMK			#NULL!	#NULL!	#NULL!	#NULL!	#NULL!	3=HIV am tinh	0		0	0	0	0	0	0	0		Cefuroxim	200	2	Acetylcystein	400	2	Vitamin 3B
80	2014-05-20	2014-07-20	1=nam	32	0				1982		164	45	242	198312516	Nông dân	BV 74 Trung ương		1=phoi			#NULL!	#NULL!	#NULL!	0=khong co BMK			#NULL!	#NULL!	#NULL!	#NULL!	#NULL!	3=HIV am tinh	0		0	0	0	0	0	0	0		Cefuroxim	200	2	Acetylcystein	400	2	Vitamin 3B
80	2014-05-20	2014-07-25	1=nam	32	0				1982		164	45	242	198312516	Nông dân	BV 74 Trung ương		1=phoi			#NULL!	#NULL!	#NULL!	0=khong co BMK			#NULL!	#NULL!	#NULL!	#NULL!	#NULL!	3=HIV am tinh	0		0	0	0	0	0	0	0		Cefuroxim	200	2	Acetylcystein	400	2	Vitamin 3B
80	2014-05-20	2014-08-03	1=nam	32	0				1982		164	45	242	198312516	Nông dân	BV 74 Trung ương		1=phoi			#NULL!	#NULL!	#NULL!	0=khong co BMK			#NULL!	#NULL!	#NULL!	#NULL!	#NULL!	3=HIV am tinh	0		0	0	0	0	0	0	0		Cefuroxim	200	2	Acetylcystein	400	2	Vitamin 3B
80	2014-05-20	2014-08-10	1=nam	32	0				1982		164	45	242	198312516	Nông dân	BV 74 Trung ương		1=phoi			#NULL!	#NULL!	#NULL!	0=khong co BMK			#NULL!	#NULL!	#NULL!	#NULL!	#NULL!	3=HIV am tinh	0		0	0	0	0	0	0	0		Cefuroxim	200	2	Acetylcystein	400	2	Vitamin 3B
80	2014-05-20	2014-08-20	1=nam	32	0				1982		164	45	242	198312516	Nông dân	BV 74 Trung ương		1=phoi			#NULL!	#NULL!	#NULL!	0=khong co BMK			#NULL!	#NULL!	#NULL!	#NULL!	#NULL!	3=HIV am tinh	0		0	0	0	0	0	0	0		Cefuroxim	200	2	Acetylcystein	400	2	Vitamin 3B
80	2014-05-20	2014-08-27	1=nam	32	0				1982		164	45	242	198312516	Nông dân	BV 74 Trung ương		1=phoi			#NULL!	#NULL!	#NULL!	0=khong co BMK			#NULL!	#NULL!	#NULL!	#NULL!	#NULL!	3=HIV am tinh	0		0	0	0	0	0	0	0		Cefuroxim	200	2	Acetylcystein	400	2	Vitamin 3B
80	2014-05-20	2014-09-03	1=nam	32	0				1982		164	45	242	198312516	Nông dân	BV 74 Trung ương		1=phoi			#NULL!	#NULL!	#NULL!	0=khong co BMK			#NULL!	#NULL!	#NULL!	#NULL!	#NULL!	3=HIV am tinh	0		0	0	0	0	0	0	0		Cefuroxim	200	2	Acetylcystein	400	2	Vitamin 3B
80	2014-05-20	2014-09-05	1=nam	32	0				1982		164	45	242	198312516	Nông dân	BV 74 Trung ương		1=phoi			#NULL!	#NULL!	#NULL!	0=khong co BMK			#NULL!	#NULL!	#NULL!	#NULL!	#NULL!	3=HIV am tinh	0		0	0	0	0	0	0	0		Cefuroxim	200	2	Acetylcystein	400	2	Vitamin 3B
81	2014-05-20	2014-05-21	1=nam	23	0				1991		170	44	243		Bộ đội	BV 74 trung ương	3=that bai I	1=phoi			#NULL!	#NULL!	#NULL!	0=khong co BMK			#NULL!	#NULL!	#NULL!	#NULL!	#NULL!	3=HIV am tinh	0		0	0	0	0	0	0	0		Cefutaxim	1000	2	Multivitamin	1 viên	2	Acetylcystein
81	2014-05-20	2014-05-23	1=nam	23	0				1991		170	44	243		Bộ đội	BV 74 trung ương	3=that bai I	1=phoi			#NULL!	#NULL!	#NULL!	0=khong co BMK			#NULL!	#NULL!	#NULL!	#NULL!	#NULL!	3=HIV am tinh	0		0	0	0	0	0	0	0		Cefutaxim	1000	2	Multivitamin	1 viên	2	Acetylcystein
81	2014-05-20	2014-05-25	1=nam	23	0				1991		170	44	243		Bộ đội	BV 74 trung ương	3=that bai I	1=phoi			#NULL!	#NULL!	#NULL!	0=khong co BMK			#NULL!	#NULL!	#NULL!	#NULL!	#NULL!	3=HIV am tinh	0		0	0	0	0	0	0	0		Cefutaxim	1000	2	Multivitamin	1 viên	2	Acetylcystein
81	2014-05-20	2014-06-05	1=nam	23	0				1991		170	44	243		Bộ đội	BV 74 trung ương	3=that bai I	1=phoi			#NULL!	#NULL!	#NULL!	0=khong co BMK			#NULL!	#NULL!	#NULL!	#NULL!	#NULL!	3=HIV am tinh	0		0	0	0	0	0	0	0		Cefutaxim	1000	2	Multivitamin	1 viên	2	Acetylcystein
81	2014-05-20	2014-06-08	1=nam	23	0				1991		170	44	243		Bộ đội	BV 74 trung ương	3=that bai I	1=phoi			#NULL!	#NULL!	#NULL!	0=khong co BMK			#NULL!	#NULL!	#NULL!	#NULL!	#NULL!	3=HIV am tinh	0		0	0	0	0	0	0	0		Cefutaxim	1000	2	Multivitamin	1 viên	2	Acetylcystein
81	2014-05-20	2014-06-12	1=nam	23	0				1991		170	44	243		Bộ đội	BV 74 trung ương	3=that bai I	1=phoi			#NULL!	#NULL!	#NULL!	0=khong co BMK			#NULL!	#NULL!	#NULL!	#NULL!	#NULL!	3=HIV am tinh	0		0	0	0	0	0	0	0		Cefutaxim	1000	2	Multivitamin	1 viên	2	Acetylcystein
81	2014-05-20	2014-06-25	1=nam	23	0				1991		170	44	243		Bộ đội	BV 74 trung ương	3=that bai I	1=phoi			#NULL!	#NULL!	#NULL!	0=khong co BMK			#NULL!	#NULL!	#NULL!	#NULL!	#NULL!	3=HIV am tinh	0		0	0	0	0	0	0	0		Cefutaxim	1000	2	Multivitamin	1 viên	2	Acetylcystein
81	2014-05-20	2014-07-03	1=nam	23	0				1991		170	44	243		Bộ đội	BV 74 trung ương	3=that bai I	1=phoi			#NULL!	#NULL!	#NULL!	0=khong co BMK			#NULL!	#NULL!	#NULL!	#NULL!	#NULL!	3=HIV am tinh	0		0	0	0	0	0	0	0		Cefutaxim	1000	2	Multivitamin	1 viên	2	Acetylcystein
81	2014-05-20	2014-07-21	1=nam	23	0				1991		170	44	243		Bộ đội	BV 74 trung ương	3=that bai I	1=phoi			#NULL!	#NULL!	#NULL!	0=khong co BMK			#NULL!	#NULL!	#NULL!	#NULL!	#NULL!	3=HIV am tinh	0		0	0	0	0	0	0	0		Cefutaxim	1000	2	Multivitamin	1 viên	2	Acetylcystein
81	2014-05-20	2014-07-31	1=nam	23	0				1991		170	44	243		Bộ đội	BV 74 trung ương	3=that bai I	1=phoi			#NULL!	#NULL!	#NULL!	0=khong co BMK			#NULL!	#NULL!	#NULL!	#NULL!	#NULL!	3=HIV am tinh	0		0	0	0	0	0	0	0		Cefutaxim	1000	2	Multivitamin	1 viên	2	Acetylcystein
81	2014-05-20	2014-08-08	1=nam	23	0				1991		170	44	243		Bộ đội	BV 74 trung ương	3=that bai I	1=phoi			#NULL!	#NULL!	#NULL!	0=khong co BMK			#NULL!	#NULL!	#NULL!	#NULL!	#NULL!	3=HIV am tinh	0		0	0	0	0	0	0	0		Cefutaxim	1000	2	Multivitamin	1 viên	2	Acetylcystein
81	2014-05-20	2014-08-25	1=nam	23	0				1991		170	44	243		Bộ đội	BV 74 trung ương	3=that bai I	1=phoi			#NULL!	#NULL!	#NULL!	0=khong co BMK			#NULL!	#NULL!	#NULL!	#NULL!	#NULL!	3=HIV am tinh	0		0	0	0	0	0	0	0		Cefutaxim	1000	2	Multivitamin	1 viên	2	Acetylcystein
81	2014-05-20	2014-08-31	1=nam	23	0				1991		170	44	243		Bộ đội	BV 74 trung ương	3=that bai I	1=phoi			#NULL!	#NULL!	#NULL!	0=khong co BMK			#NULL!	#NULL!	#NULL!	#NULL!	#NULL!	3=HIV am tinh	0		0	0	0	0	0	0	0		Cefutaxim	1000	2	Multivitamin	1 viên	2	Acetylcystein
81	2014-05-20	2014-09-05	1=nam	23	0				1991		170	44	243		Bộ đội	BV 74 trung ương	3=that bai I	1=phoi			#NULL!	#NULL!	#NULL!	0=khong co BMK			#NULL!	#NULL!	#NULL!	#NULL!	#NULL!	3=HIV am tinh	0		0	0	0	0	0	0	0		Cefutaxim	1000	2	Multivitamin	1 viên	2	Acetylcystein
81	2014-05-20	2014-09-11	1=nam	23	0				1991		170	44	243		Bộ đội	BV 74 trung ương	3=that bai I	1=phoi			#NULL!	#NULL!	#NULL!	0=khong co BMK			#NULL!	#NULL!	#NULL!	#NULL!	#NULL!	3=HIV am tinh	0		0	0	0	0	0	0	0		Cefutaxim	1000	2	Multivitamin	1 viên	2	Acetylcystein
81	2014-05-20	2014-09-21	1=nam	23	0				1991		170	44	243		Bộ đội	BV 74 trung ương	3=that bai I	1=phoi			#NULL!	#NULL!	#NULL!	0=khong co BMK			#NULL!	#NULL!	#NULL!	#NULL!	#NULL!	3=HIV am tinh	0		0	0	0	0	0	0	0		Cefutaxim	1000	2	Multivitamin	1 viên	2	Acetylcystein
81	2014-05-20	2014-10-03	1=nam	23	0				1991		170	44	243		Bộ đội	BV 74 trung ương	3=that bai I	1=phoi			#NULL!	#NULL!	#NULL!	0=khong co BMK			#NULL!	#NULL!	#NULL!	#NULL!	#NULL!	3=HIV am tinh	0		0	0	0	0	0	0	0		Cefutaxim	1000	2	Multivitamin	1 viên	2	Acetylcystein
81	2014-05-20	2014-10-23	1=nam	23	0				1991		170	44	243		Bộ đội	BV 74 trung ương	3=that bai I	1=phoi			#NULL!	#NULL!	#NULL!	0=khong co BMK			#NULL!	#NULL!	#NULL!	#NULL!	#NULL!	3=HIV am tinh	0		0	0	0	0	0	0	0		Cefutaxim	1000	2	Multivitamin	1 viên	2	Acetylcystein
81	2014-05-20	2014-10-27	1=nam	23	0				1991		170	44	243		Bộ đội	BV 74 trung ương	3=that bai I	1=phoi			#NULL!	#NULL!	#NULL!	0=khong co BMK			#NULL!	#NULL!	#NULL!	#NULL!	#NULL!	3=HIV am tinh	0		0	0	0	0	0	0	0		Cefutaxim	1000	2	Multivitamin	1 viên	2	Acetylcystein
81	2014-05-20	2014-11-05	1=nam	23	0				1991		170	44	243		Bộ đội	BV 74 trung ương	3=that bai I	1=phoi			#NULL!	#NULL!	#NULL!	0=khong co BMK			#NULL!	#NULL!	#NULL!	#NULL!	#NULL!	3=HIV am tinh	0		0	0	0	0	0	0	0		Cefutaxim	1000	2	Multivitamin	1 viên	2	Acetylcystein
81	2014-05-20	2014-11-15	1=nam	23	0				1991		170	44	243		Bộ đội	BV 74 trung ương	3=that bai I	1=phoi			#NULL!	#NULL!	#NULL!	0=khong co BMK			#NULL!	#NULL!	#NULL!	#NULL!	#NULL!	3=HIV am tinh	0		0	0	0	0	0	0	0		Cefutaxim	1000	2	Multivitamin	1 viên	2	Acetylcystein
81	2014-05-20	2014-11-20	1=nam	23	0				1991		170	44	243		Bộ đội	BV 74 trung ương	3=that bai I	1=phoi			#NULL!	#NULL!	#NULL!	0=khong co BMK			#NULL!	#NULL!	#NULL!	#NULL!	#NULL!	3=HIV am tinh	0		0	0	0	0	0	0	0		Cefutaxim	1000	2	Multivitamin	1 viên	2	Acetylcystein
81	2014-05-20	2014-11-30	1=nam	23	0				1991		170	44	243		Bộ đội	BV 74 trung ương	3=that bai I	1=phoi			#NULL!	#NULL!	#NULL!	0=khong co BMK			#NULL!	#NULL!	#NULL!	#NULL!	#NULL!	3=HIV am tinh	0		0	0	0	0	0	0	0		Cefutaxim	1000	2	Multivitamin	1 viên	2	Acetylcystein
81	2014-05-20	2014-12-03	1=nam	23	0				1991		170	44	243		Bộ đội	BV 74 trung ương	3=that bai I	1=phoi			#NULL!	#NULL!	#NULL!	0=khong co BMK			#NULL!	#NULL!	#NULL!	#NULL!	#NULL!	3=HIV am tinh	0		0	0	0	0	0	0	0		Cefutaxim	1000	2	Multivitamin	1 viên	2	Acetylcystein
81	2014-05-20	2014-12-17	1=nam	23	0				1991		170	44	243		Bộ đội	BV 74 trung ương	3=that bai I	1=phoi			#NULL!	#NULL!	#NULL!	0=khong co BMK			#NULL!	#NULL!	#NULL!	#NULL!	#NULL!	3=HIV am tinh	0		0	0	0	0	0	0	0		Cefutaxim	1000	2	Multivitamin	1 viên	2	Acetylcystein
81	2014-05-20	2014-12-26	1=nam	23	0				1991		170	44	243		Bộ đội	BV 74 trung ương	3=that bai I	1=phoi			#NULL!	#NULL!	#NULL!	0=khong co BMK			#NULL!	#NULL!	#NULL!	#NULL!	#NULL!	3=HIV am tinh	0		0	0	0	0	0	0	0		Cefutaxim	1000	2	Multivitamin	1 viên	2	Acetylcystein
81	2014-05-20	2014-12-30	1=nam	23	0				1991		170	44	243		Bộ đội	BV 74 trung ương	3=that bai I	1=phoi			#NULL!	#NULL!	#NULL!	0=khong co BMK			#NULL!	#NULL!	#NULL!	#NULL!	#NULL!	3=HIV am tinh	0		0	0	0	0	0	0	0		Cefutaxim	1000	2	Multivitamin	1 viên	2	Acetylcystein
81	2014-05-20	2015-01-06	1=nam	23	0				1991		170	44	243		Bộ đội	BV 74 trung ương	3=that bai I	1=phoi			#NULL!	#NULL!	#NULL!	0=khong co BMK			#NULL!	#NULL!	#NULL!	#NULL!	#NULL!	3=HIV am tinh	0		0	0	0	0	0	0	0		Cefutaxim	1000	2	Multivitamin	1 viên	2	Acetylcystein
81	2014-05-20	2015-01-13	1=nam	23	0				1991		170	44	243		Bộ đội	BV 74 trung ương	3=that bai I	1=phoi			#NULL!	#NULL!	#NULL!	0=khong co BMK			#NULL!	#NULL!	#NULL!	#NULL!	#NULL!	3=HIV am tinh	0		0	0	0	0	0	0	0		Cefutaxim	1000	2	Multivitamin	1 viên	2	Acetylcystein
81	2014-05-20	2015-01-20	1=nam	23	0				1991		170	44	243		Bộ đội	BV 74 trung ương	3=that bai I	1=phoi			#NULL!	#NULL!	#NULL!	0=khong co BMK			#NULL!	#NULL!	#NULL!	#NULL!	#NULL!	3=HIV am tinh	0		0	0	0	0	0	0	0		Cefutaxim	1000	2	Multivitamin	1 viên	2	Acetylcystein
81	2014-05-20	2015-02-04	1=nam	23	0				1991		170	44	243		Bộ đội	BV 74 trung ương	3=that bai I	1=phoi			#NULL!	#NULL!	#NULL!	0=khong co BMK			#NULL!	#NULL!	#NULL!	#NULL!	#NULL!	3=HIV am tinh	0		0	0	0	0	0	0	0		Cefutaxim	1000	2	Multivitamin	1 viên	2	Acetylcystein
81	2014-05-20	2015-02-23	1=nam	23	0				1991		170	44	243		Bộ đội	BV 74 trung ương	3=that bai I	1=phoi			#NULL!	#NULL!	#NULL!	0=khong co BMK			#NULL!	#NULL!	#NULL!	#NULL!	#NULL!	3=HIV am tinh	0		0	0	0	0	0	0	0		Cefutaxim	1000	2	Multivitamin	1 viên	2	Acetylcystein
81	2014-05-20	2015-03-04	1=nam	23	0				1991		170	44	243		Bộ đội	BV 74 trung ương	3=that bai I	1=phoi			#NULL!	#NULL!	#NULL!	0=khong co BMK			#NULL!	#NULL!	#NULL!	#NULL!	#NULL!	3=HIV am tinh	0		0	0	0	0	0	0	0		Cefutaxim	1000	2	Multivitamin	1 viên	2	Acetylcystein
81	2014-05-20	2015-03-08	1=nam	23	0				1991		170	44	243		Bộ đội	BV 74 trung ương	3=that bai I	1=phoi			#NULL!	#NULL!	#NULL!	0=khong co BMK			#NULL!	#NULL!	#NULL!	#NULL!	#NULL!	3=HIV am tinh	0		0	0	0	0	0	0	0		Cefutaxim	1000	2	Multivitamin	1 viên	2	Acetylcystein
81	2014-05-20	2015-03-18	1=nam	23	0				1991		170	44	243		Bộ đội	BV 74 trung ương	3=that bai I	1=phoi			#NULL!	#NULL!	#NULL!	0=khong co BMK			#NULL!	#NULL!	#NULL!	#NULL!	#NULL!	3=HIV am tinh	0		0	0	0	0	0	0	0		Cefutaxim	1000	2	Multivitamin	1 viên	2	Acetylcystein
81	2014-05-20	2015-04-09	1=nam	23	0				1991		170	44	243		Bộ đội	BV 74 trung ương	3=that bai I	1=phoi			#NULL!	#NULL!	#NULL!	0=khong co BMK			#NULL!	#NULL!	#NULL!	#NULL!	#NULL!	3=HIV am tinh	0		0	0	0	0	0	0	0		Cefutaxim	1000	2	Multivitamin	1 viên	2	Acetylcystein
81	2014-05-20	2015-04-10	1=nam	23	0				1991		170	44	243		Bộ đội	BV 74 trung ương	3=that bai I	1=phoi			#NULL!	#NULL!	#NULL!	0=khong co BMK			#NULL!	#NULL!	#NULL!	#NULL!	#NULL!	3=HIV am tinh	0		0	0	0	0	0	0	0		Cefutaxim	1000	2	Multivitamin	1 viên	2	Acetylcystein
81	2014-05-20	2015-04-23	1=nam	23	0				1991		170	44	243		Bộ đội	BV 74 trung ương	3=that bai I	1=phoi			#NULL!	#NULL!	#NULL!	0=khong co BMK			#NULL!	#NULL!	#NULL!	#NULL!	#NULL!	3=HIV am tinh	0		0	0	0	0	0	0	0		Cefutaxim	1000	2	Multivitamin	1 viên	2	Acetylcystein
81	2014-05-20	2015-04-27	1=nam	23	0				1991		170	44	243		Bộ đội	BV 74 trung ương	3=that bai I	1=phoi			#NULL!	#NULL!	#NULL!	0=khong co BMK			#NULL!	#NULL!	#NULL!	#NULL!	#NULL!	3=HIV am tinh	0		0	0	0	0	0	0	0		Cefutaxim	1000	2	Multivitamin	1 viên	2	Acetylcystein
81	2014-05-20	2015-04-29	1=nam	23	0				1991		170	44	243		Bộ đội	BV 74 trung ương	3=that bai I	1=phoi			#NULL!	#NULL!	#NULL!	0=khong co BMK			#NULL!	#NULL!	#NULL!	#NULL!	#NULL!	3=HIV am tinh	0		0	0	0	0	0	0	0		Cefutaxim	1000	2	Multivitamin	1 viên	2	Acetylcystein
81	2014-05-20	2015-05-03	1=nam	23	0				1991		170	44	243		Bộ đội	BV 74 trung ương	3=that bai I	1=phoi			#NULL!	#NULL!	#NULL!	0=khong co BMK			#NULL!	#NULL!	#NULL!	#NULL!	#NULL!	3=HIV am tinh	0		0	0	0	0	0	0	0		Cefutaxim	1000	2	Multivitamin	1 viên	2	Acetylcystein
81	2014-05-20	2015-05-13	1=nam	23	0				1991		170	44	243		Bộ đội	BV 74 trung ương	3=that bai I	1=phoi			#NULL!	#NULL!	#NULL!	0=khong co BMK			#NULL!	#NULL!	#NULL!	#NULL!	#NULL!	3=HIV am tinh	0		0	0	0	0	0	0	0		Cefutaxim	1000	2	Multivitamin	1 viên	2	Acetylcystein
81	2014-05-20	2015-05-23	1=nam	23	0				1991		170	44	243		Bộ đội	BV 74 trung ương	3=that bai I	1=phoi			#NULL!	#NULL!	#NULL!	0=khong co BMK			#NULL!	#NULL!	#NULL!	#NULL!	#NULL!	3=HIV am tinh	0		0	0	0	0	0	0	0		Cefutaxim	1000	2	Multivitamin	1 viên	2	Acetylcystein
81	2014-05-20	2015-06-05	1=nam	23	0				1991		170	44	243		Bộ đội	BV 74 trung ương	3=that bai I	1=phoi			#NULL!	#NULL!	#NULL!	0=khong co BMK			#NULL!	#NULL!	#NULL!	#NULL!	#NULL!	3=HIV am tinh	0		0	0	0	0	0	0	0		Cefutaxim	1000	2	Multivitamin	1 viên	2	Acetylcystein
81	2014-05-20	2015-06-10	1=nam	23	0				1991		170	44	243		Bộ đội	BV 74 trung ương	3=that bai I	1=phoi			#NULL!	#NULL!	#NULL!	0=khong co BMK			#NULL!	#NULL!	#NULL!	#NULL!	#NULL!	3=HIV am tinh	0		0	0	0	0	0	0	0		Cefutaxim	1000	2	Multivitamin	1 viên	2	Acetylcystein
81	2014-05-20	2015-06-23	1=nam	23	0				1991		170	44	243		Bộ đội	BV 74 trung ương	3=that bai I	1=phoi			#NULL!	#NULL!	#NULL!	0=khong co BMK			#NULL!	#NULL!	#NULL!	#NULL!	#NULL!	3=HIV am tinh	0		0	0	0	0	0	0	0		Cefutaxim	1000	2	Multivitamin	1 viên	2	Acetylcystein
81	2014-05-20	2015-06-28	1=nam	23	0				1991		170	44	243		Bộ đội	BV 74 trung ương	3=that bai I	1=phoi			#NULL!	#NULL!	#NULL!	0=khong co BMK			#NULL!	#NULL!	#NULL!	#NULL!	#NULL!	3=HIV am tinh	0		0	0	0	0	0	0	0		Cefutaxim	1000	2	Multivitamin	1 viên	2	Acetylcystein
81	2014-05-20	2015-07-07	1=nam	23	0				1991		170	44	243		Bộ đội	BV 74 trung ương	3=that bai I	1=phoi			#NULL!	#NULL!	#NULL!	0=khong co BMK			#NULL!	#NULL!	#NULL!	#NULL!	#NULL!	3=HIV am tinh	0		0	0	0	0	0	0	0		Cefutaxim	1000	2	Multivitamin	1 viên	2	Acetylcystein
81	2014-05-20	2015-07-10	1=nam	23	0				1991		170	44	243		Bộ đội	BV 74 trung ương	3=that bai I	1=phoi			#NULL!	#NULL!	#NULL!	0=khong co BMK			#NULL!	#NULL!	#NULL!	#NULL!	#NULL!	3=HIV am tinh	0		0	0	0	0	0	0	0		Cefutaxim	1000	2	Multivitamin	1 viên	2	Acetylcystein
81	2014-05-20	2015-07-23	1=nam	23	0				1991		170	44	243		Bộ đội	BV 74 trung ương	3=that bai I	1=phoi			#NULL!	#NULL!	#NULL!	0=khong co BMK			#NULL!	#NULL!	#NULL!	#NULL!	#NULL!	3=HIV am tinh	0		0	0	0	0	0	0	0		Cefutaxim	1000	2	Multivitamin	1 viên	2	Acetylcystein
81	2014-05-20	2015-08-03	1=nam	23	0				1991		170	44	243		Bộ đội	BV 74 trung ương	3=that bai I	1=phoi			#NULL!	#NULL!	#NULL!	0=khong co BMK			#NULL!	#NULL!	#NULL!	#NULL!	#NULL!	3=HIV am tinh	0		0	0	0	0	0	0	0		Cefutaxim	1000	2	Multivitamin	1 viên	2	Acetylcystein
81	2014-05-20	2015-08-13	1=nam	23	0				1991		170	44	243		Bộ đội	BV 74 trung ương	3=that bai I	1=phoi			#NULL!	#NULL!	#NULL!	0=khong co BMK			#NULL!	#NULL!	#NULL!	#NULL!	#NULL!	3=HIV am tinh	0		0	0	0	0	0	0	0		Cefutaxim	1000	2	Multivitamin	1 viên	2	Acetylcystein
81	2014-05-20	2015-08-20	1=nam	23	0				1991		170	44	243		Bộ đội	BV 74 trung ương	3=that bai I	1=phoi			#NULL!	#NULL!	#NULL!	0=khong co BMK			#NULL!	#NULL!	#NULL!	#NULL!	#NULL!	3=HIV am tinh	0		0	0	0	0	0	0	0		Cefutaxim	1000	2	Multivitamin	1 viên	2	Acetylcystein
81	2014-05-20	2015-09-10	1=nam	23	0				1991		170	44	243		Bộ đội	BV 74 trung ương	3=that bai I	1=phoi			#NULL!	#NULL!	#NULL!	0=khong co BMK			#NULL!	#NULL!	#NULL!	#NULL!	#NULL!	3=HIV am tinh	0		0	0	0	0	0	0	0		Cefutaxim	1000	2	Multivitamin	1 viên	2	Acetylcystein
81	2014-05-20	2015-09-19	1=nam	23	0				1991		170	44	243		Bộ đội	BV 74 trung ương	3=that bai I	1=phoi			#NULL!	#NULL!	#NULL!	0=khong co BMK			#NULL!	#NULL!	#NULL!	#NULL!	#NULL!	3=HIV am tinh	0		0	0	0	0	0	0	0		Cefutaxim	1000	2	Multivitamin	1 viên	2	Acetylcystein
81	2014-05-20	2015-09-25	1=nam	23	0				1991		170	44	243		Bộ đội	BV 74 trung ương	3=that bai I	1=phoi			#NULL!	#NULL!	#NULL!	0=khong co BMK			#NULL!	#NULL!	#NULL!	#NULL!	#NULL!	3=HIV am tinh	0		0	0	0	0	0	0	0		Cefutaxim	1000	2	Multivitamin	1 viên	2	Acetylcystein
81	2014-05-20	2015-10-01	1=nam	23	0				1991		170	44	243		Bộ đội	BV 74 trung ương	3=that bai I	1=phoi			#NULL!	#NULL!	#NULL!	0=khong co BMK			#NULL!	#NULL!	#NULL!	#NULL!	#NULL!	3=HIV am tinh	0		0	0	0	0	0	0	0		Cefutaxim	1000	2	Multivitamin	1 viên	2	Acetylcystein
81	2014-05-20	2015-10-07	1=nam	23	0				1991		170	44	243		Bộ đội	BV 74 trung ương	3=that bai I	1=phoi			#NULL!	#NULL!	#NULL!	0=khong co BMK			#NULL!	#NULL!	#NULL!	#NULL!	#NULL!	3=HIV am tinh	0		0	0	0	0	0	0	0		Cefutaxim	1000	2	Multivitamin	1 viên	2	Acetylcystein
81	2014-05-20	2015-10-14	1=nam	23	0				1991		170	44	243		Bộ đội	BV 74 trung ương	3=that bai I	1=phoi			#NULL!	#NULL!	#NULL!	0=khong co BMK			#NULL!	#NULL!	#NULL!	#NULL!	#NULL!	3=HIV am tinh	0		0	0	0	0	0	0	0		Cefutaxim	1000	2	Multivitamin	1 viên	2	Acetylcystein
81	2014-05-20	2015-11-11	1=nam	23	0				1991		170	44	243		Bộ đội	BV 74 trung ương	3=that bai I	1=phoi			#NULL!	#NULL!	#NULL!	0=khong co BMK			#NULL!	#NULL!	#NULL!	#NULL!	#NULL!	3=HIV am tinh	0		0	0	0	0	0	0	0		Cefutaxim	1000	2	Multivitamin	1 viên	2	Acetylcystein
81	2014-05-20	2015-12-03	1=nam	23	0				1991		170	44	243		Bộ đội	BV 74 trung ương	3=that bai I	1=phoi			#NULL!	#NULL!	#NULL!	0=khong co BMK			#NULL!	#NULL!	#NULL!	#NULL!	#NULL!	3=HIV am tinh	0		0	0	0	0	0	0	0		Cefutaxim	1000	2	Multivitamin	1 viên	2	Acetylcystein
81	2014-05-20	2015-12-15	1=nam	23	0				1991		170	44	243		Bộ đội	BV 74 trung ương	3=that bai I	1=phoi			#NULL!	#NULL!	#NULL!	0=khong co BMK			#NULL!	#NULL!	#NULL!	#NULL!	#NULL!	3=HIV am tinh	0		0	0	0	0	0	0	0		Cefutaxim	1000	2	Multivitamin	1 viên	2	Acetylcystein
81	2014-05-20	2015-12-23	1=nam	23	0				1991		170	44	243		Bộ đội	BV 74 trung ương	3=that bai I	1=phoi			#NULL!	#NULL!	#NULL!	0=khong co BMK			#NULL!	#NULL!	#NULL!	#NULL!	#NULL!	3=HIV am tinh	0		0	0	0	0	0	0	0		Cefutaxim	1000	2	Multivitamin	1 viên	2	Acetylcystein
82	2014-05-29	2014-06-01	1=nam	66	0				1948		169	65	244	150081213	Hưu trí	BV 74 trung ương	3=that bai I	1=phoi			#NULL!	#NULL!	#NULL!	0=khong co BMK			#NULL!	#NULL!	#NULL!	#NULL!	#NULL!	3=HIV am tinh	0		0	0	0	0	0	0	0		Glucose 5%	500	1	Ringer lactat	500 ml	1	Cefuroxim
82	2014-05-29	2014-06-04	1=nam	66	0				1948		169	65	244	150081213	Hưu trí	BV 74 trung ương	3=that bai I	1=phoi			#NULL!	#NULL!	#NULL!	0=khong co BMK			#NULL!	#NULL!	#NULL!	#NULL!	#NULL!	3=HIV am tinh	0		0	0	0	0	0	0	0		Glucose 5%	500	1	Ringer lactat	500 ml	1	Cefuroxim
82	2014-05-29	2014-06-11	1=nam	66	0				1948		169	65	244	150081213	Hưu trí	BV 74 trung ương	3=that bai I	1=phoi			#NULL!	#NULL!	#NULL!	0=khong co BMK			#NULL!	#NULL!	#NULL!	#NULL!	#NULL!	3=HIV am tinh	0		0	0	0	0	0	0	0		Glucose 5%	500	1	Ringer lactat	500 ml	1	Cefuroxim
82	2014-05-29	2014-06-13	1=nam	66	0				1948		169	65	244	150081213	Hưu trí	BV 74 trung ương	3=that bai I	1=phoi			#NULL!	#NULL!	#NULL!	0=khong co BMK			#NULL!	#NULL!	#NULL!	#NULL!	#NULL!	3=HIV am tinh	0		0	0	0	0	0	0	0		Glucose 5%	500	1	Ringer lactat	500 ml	1	Cefuroxim
82	2014-05-29	2014-06-25	1=nam	66	0				1948		169	65	244	150081213	Hưu trí	BV 74 trung ương	3=that bai I	1=phoi			#NULL!	#NULL!	#NULL!	0=khong co BMK			#NULL!	#NULL!	#NULL!	#NULL!	#NULL!	3=HIV am tinh	0		0	0	0	0	0	0	0		Glucose 5%	500	1	Ringer lactat	500 ml	1	Cefuroxim
82	2014-05-29	2014-07-09	1=nam	66	0				1948		169	65	244	150081213	Hưu trí	BV 74 trung ương	3=that bai I	1=phoi			#NULL!	#NULL!	#NULL!	0=khong co BMK			#NULL!	#NULL!	#NULL!	#NULL!	#NULL!	3=HIV am tinh	0		0	0	0	0	0	0	0		Glucose 5%	500	1	Ringer lactat	500 ml	1	Cefuroxim
82	2014-05-29	2014-07-13	1=nam	66	0				1948		169	65	244	150081213	Hưu trí	BV 74 trung ương	3=that bai I	1=phoi			#NULL!	#NULL!	#NULL!	0=khong co BMK			#NULL!	#NULL!	#NULL!	#NULL!	#NULL!	3=HIV am tinh	0		0	0	0	0	0	0	0		Glucose 5%	500	1	Ringer lactat	500 ml	1	Cefuroxim
82	2014-05-29	2014-08-15	1=nam	66	0				1948		169	65	244	150081213	Hưu trí	BV 74 trung ương	3=that bai I	1=phoi			#NULL!	#NULL!	#NULL!	0=khong co BMK			#NULL!	#NULL!	#NULL!	#NULL!	#NULL!	3=HIV am tinh	0		0	0	0	0	0	0	0		Glucose 5%	500	1	Ringer lactat	500 ml	1	Cefuroxim
82	2014-05-29	2014-08-22	1=nam	66	0				1948		169	65	244	150081213	Hưu trí	BV 74 trung ương	3=that bai I	1=phoi			#NULL!	#NULL!	#NULL!	0=khong co BMK			#NULL!	#NULL!	#NULL!	#NULL!	#NULL!	3=HIV am tinh	0		0	0	0	0	0	0	0		Glucose 5%	500	1	Ringer lactat	500 ml	1	Cefuroxim
83	2014-05-29	2014-05-30	2=nu	30	0				1984		158	34	245	111851609	Nông dân	BV 74 Trung ương	4=that bai II	1=phoi	2=cho con bu		#NULL!	#NULL!	#NULL!	0=khong co BMK			#NULL!	#NULL!	#NULL!	#NULL!	#NULL!	3=HIV am tinh	0		0	0	0	0	0	0	0		Biphenyl Dimethyl Dicarboxylate	50	2	Vitamin 3b	2 viên	2	Acetylcystein
83	2014-05-29	2014-05-31	2=nu	30	0				1984		158	34	245	111851609	Nông dân	BV 74 Trung ương	4=that bai II	1=phoi	2=cho con bu		#NULL!	#NULL!	#NULL!	0=khong co BMK			#NULL!	#NULL!	#NULL!	#NULL!	#NULL!	3=HIV am tinh	0		0	0	0	0	0	0	0		Biphenyl Dimethyl Dicarboxylate	50	2	Vitamin 3b	2 viên	2	Acetylcystein
83	2014-05-29	2014-06-10	2=nu	30	0				1984		158	34	245	111851609	Nông dân	BV 74 Trung ương	4=that bai II	1=phoi	2=cho con bu		#NULL!	#NULL!	#NULL!	0=khong co BMK			#NULL!	#NULL!	#NULL!	#NULL!	#NULL!	3=HIV am tinh	0		0	0	0	0	0	0	0		Biphenyl Dimethyl Dicarboxylate	50	2	Vitamin 3b	2 viên	2	Acetylcystein
83	2014-05-29	2014-06-19	2=nu	30	0				1984		158	34	245	111851609	Nông dân	BV 74 Trung ương	4=that bai II	1=phoi	2=cho con bu		#NULL!	#NULL!	#NULL!	0=khong co BMK			#NULL!	#NULL!	#NULL!	#NULL!	#NULL!	3=HIV am tinh	0		0	0	0	0	0	0	0		Biphenyl Dimethyl Dicarboxylate	50	2	Vitamin 3b	2 viên	2	Acetylcystein
83	2014-05-29	2014-06-25	2=nu	30	0				1984		158	34	245	111851609	Nông dân	BV 74 Trung ương	4=that bai II	1=phoi	2=cho con bu		#NULL!	#NULL!	#NULL!	0=khong co BMK			#NULL!	#NULL!	#NULL!	#NULL!	#NULL!	3=HIV am tinh	0		0	0	0	0	0	0	0		Biphenyl Dimethyl Dicarboxylate	50	2	Vitamin 3b	2 viên	2	Acetylcystein
83	2014-05-29	2014-06-30	2=nu	30	0				1984		158	34	245	111851609	Nông dân	BV 74 Trung ương	4=that bai II	1=phoi	2=cho con bu		#NULL!	#NULL!	#NULL!	0=khong co BMK			#NULL!	#NULL!	#NULL!	#NULL!	#NULL!	3=HIV am tinh	0		0	0	0	0	0	0	0		Biphenyl Dimethyl Dicarboxylate	50	2	Vitamin 3b	2 viên	2	Acetylcystein
83	2014-05-29	2014-07-08	2=nu	30	0				1984		158	34	245	111851609	Nông dân	BV 74 Trung ương	4=that bai II	1=phoi	2=cho con bu		#NULL!	#NULL!	#NULL!	0=khong co BMK			#NULL!	#NULL!	#NULL!	#NULL!	#NULL!	3=HIV am tinh	0		0	0	0	0	0	0	0		Biphenyl Dimethyl Dicarboxylate	50	2	Vitamin 3b	2 viên	2	Acetylcystein
83	2014-05-29	2014-07-16	2=nu	30	0				1984		158	34	245	111851609	Nông dân	BV 74 Trung ương	4=that bai II	1=phoi	2=cho con bu		#NULL!	#NULL!	#NULL!	0=khong co BMK			#NULL!	#NULL!	#NULL!	#NULL!	#NULL!	3=HIV am tinh	0		0	0	0	0	0	0	0		Biphenyl Dimethyl Dicarboxylate	50	2	Vitamin 3b	2 viên	2	Acetylcystein
83	2014-05-29	2014-07-23	2=nu	30	0				1984		158	34	245	111851609	Nông dân	BV 74 Trung ương	4=that bai II	1=phoi	2=cho con bu		#NULL!	#NULL!	#NULL!	0=khong co BMK			#NULL!	#NULL!	#NULL!	#NULL!	#NULL!	3=HIV am tinh	0		0	0	0	0	0	0	0		Biphenyl Dimethyl Dicarboxylate	50	2	Vitamin 3b	2 viên	2	Acetylcystein
[truncated: 10,986 more rows]
[truncated: 670 more columns]
